# Supplementary material for: Comparison of dried blood spot and plasma sampling for untargeted metabolomics
Source: Metabolomics. Author manuscript; Available in PMC 2022 Jun 23. (PMC8340475; doi:10.1007/s11306-021-01813-3)
Supplement: 1723975_Ol_tab1 — Online Resource 1 Compounds detected by plasma and DBS assays. [file NIHMS1723975-supplement-1723975_Ol_tab1.xlsx]

## Sheet: Table 1 - metabolites detected
BIOCHEMICAL	detected.maternal_DBS	detected.maternal_plasma	median.maternal_DBS	median.maternal_plasma	Group	SUB.PATHWAY	SUPER.PATHWAY	PATHWAY_SORTORDER	SUPER_PATHWAY	SUB_PATHWAY	COMP_ID	PLATFORM	CHEMICAL_ID	RI	MASS	PUBCHEM	CAS	KEGG	HMDB
(16 or 17)-methylstearate (a19:0 or i19:0)	77	79	299645	671730	both	Fatty Acid, Branched	Lipid	1529	Lipid	Fatty Acid, Branched	38296	LC/MS Neg	100002356	5993	297.28	3083779	2724-59-6		HMDB37397
(2 or 3)-decenoate (10:1n7 or n8)	53	66	217662	283200	both	Medium Chain Fatty Acid	Lipid	1391	Lipid	Medium Chain Fatty Acid	63436	LC/MS Neg	100021502	4990	169.123
(2,4 or 2,5)-dimethylphenol sulfate	15	49	37265	97391	both	Food Component/Plant	Xenobiotics	4845	Xenobiotics	Food Component/Plant	62533	LC/MS Neg	100020519	3474	201.023
(2-butoxyethoxy)acetic acid	61	51	185422	175127	both	Chemical	Xenobiotics	5674	Xenobiotics	Chemical	63380	LC/MS Pos Early	100021457	3177	177.112	106312
(N(1) + N(8))-acetylspermidine	75	79	296787	1246708	both	Polyamine Metabolism	Amino Acid	496	Amino Acid	Polyamine Metabolism	57814	LC/MS Pos Early	100016038	3080	188.176	123689;496
(R)-3-hydroxybutyrylcarnitine	42	51	804478	1111989	both	Fatty Acid Metabolism (Acyl Carnitine, Hydroxy)	Lipid	1756	Lipid	Fatty Acid Metabolism (Acyl Carnitine, Hydroxy)	43264	LC/MS Pos Early	100003926	2400	248.149	53481617			HMDB13127
(S)-3-hydroxybutyrylcarnitine	79	79	885924	1087486	both	Fatty Acid Metabolism (Acyl Carnitine, Hydroxy)	Lipid	1757	Lipid	Fatty Acid Metabolism (Acyl Carnitine, Hydroxy)	52984	LC/MS Pos Early	100009271	2340	248.149				HMDB13127
1-(1-enyl-oleoyl)-GPE (P-18:1)*	74	79	206372	1301862	both	Lysoplasmalogen	Lipid	2608	Lipid	Lysoplasmalogen	44621	LC/MS Neg	100005372	6250	462.299
1-(1-enyl-palmitoyl)-2-arachidonoyl-GPE (P-16:0/20:4)*	63	79	317392	50440028	both	Plasmalogen	Lipid	2577	Lipid	Plasmalogen	52673	LC/MS Polar	100009002	754	722.513				HMDB11352
1-(1-enyl-palmitoyl)-GPC (P-16:0)*	57	79	68150	7265038	both	Lysoplasmalogen	Lipid	2605	Lipid	Lysoplasmalogen	52474	LC/MS Neg	100002875	6450	554.346	10917802			HMDB10407
1-(1-enyl-palmitoyl)-GPE (P-16:0)*	79	79	833395	3326194	both	Lysoplasmalogen	Lipid	2606	Lipid	Lysoplasmalogen	39270	LC/MS Neg	100003000	6285	436.283
1-(1-enyl-stearoyl)-2-arachidonoyl-GPE (P-18:0/20:4)*	69	79	429063	144535200	both	Plasmalogen	Lipid	2590	Lipid	Plasmalogen	52475	LC/MS Polar	100008999	753	750.544	9547058			HMDB05779
1-(1-enyl-stearoyl)-GPE (P-18:0)*	79	79	909180	3512164	both	Lysoplasmalogen	Lipid	2610	Lipid	Lysoplasmalogen	39271	LC/MS Neg	100003001	6500	464.315
1,2-dilinoleoyl-GPC (18:2/18:2)	79	79	9859909	327037792	both	Phosphatidylcholine (PC)	Lipid	2164	Lipid	Phosphatidylcholine (PC)	52603	LC/MS Pos Late	100008903	2006	782.569	5288075	0998-06-06		HMDB08138
1,2-dilinoleoyl-GPE (18:2/18:2)*	49	79	689890	2737796	both	Phosphatidylethanolamine (PE)	Lipid	2246	Lipid	Phosphatidylethanolamine (PE)	53174	LC/MS Pos Late	100009217	2083	740.523	9546812			HMDB09093
1,2-dipalmitoyl-GPC (16:0/16:0)	79	79	83690464	135076704	both	Phosphatidylcholine (PC)	Lipid	2087	Lipid	Phosphatidylcholine (PC)	19130	LC/MS Pos Late	100000657	2365	734.569	452110	63-89-8		HMDB00564
1,2-dipalmitoyl-GPE (16:0/16:0)*	55	79	585883	1278699	both	Phosphatidylethanolamine (PE)	Lipid	2207	Lipid	Phosphatidylethanolamine (PE)	57341	LC/MS Pos Late	100009204	2498	692.523	445468			HMDB08923
1,5-anhydroglucitol (1,5-AG)	79	79	22644318	73639256	both	Glycolysis, Gluconeogenesis, and Pyruvate Metabolism	Carbohydrate	1125	Carbohydrate	Glycolysis, Gluconeogenesis, and Pyruvate Metabolism	20675	LC/MS Polar	100000580	1656	209.067	64960	154-58-5	C07326	HMDB02712
1,7-dimethylurate	23	53	38009	172225	both	Xanthine Metabolism	Xenobiotics	4290	Xenobiotics	Xanthine Metabolism	34400	LC/MS Neg	100001399	1578.6	195.052	91611	33868-03-0	C16356	HMDB11103
10-heptadecenoate (17:1n7)	79	79	3252891	4899233	both	Long Chain Monounsaturated Fatty Acid	Lipid	1416	Lipid	Long Chain Monounsaturated Fatty Acid	33971	LC/MS Neg	100001278	5555	267.233	5312435	29743-97-3		HMDB60038
10-nonadecenoate (19:1n9)	60	79	348093	1756256	both	Long Chain Monounsaturated Fatty Acid	Lipid	1424	Lipid	Long Chain Monounsaturated Fatty Acid	33972	LC/MS Neg	100001277	5780	295.264	5312513	7497-09-07		HMDB13622
10-undecenoate (11:1n1)	59	79	229782	834163	both	Medium Chain Fatty Acid	Lipid	1393	Lipid	Medium Chain Fatty Acid	32497	LC/MS Neg	100001197	5085.8	183.139	14891	1333-28-4	C13910	HMDB33724
12,13-DiHOME	41	63	137514	244093	both	Fatty Acid, Dihydroxy	Lipid	1857	Lipid	Fatty Acid, Dihydroxy	38395	LC/MS Neg	62	5137	313.238	10236635	263399-35-5	C14829	HMDB04705
13-HODE + 9-HODE	79	79	8692025	1169135	both	Fatty Acid, Monohydroxy	Lipid	1841	Lipid	Fatty Acid, Monohydroxy	37752	LC/MS Neg	100002196	5275	295.228
16a-hydroxy DHEA 3-sulfate	79	79	348779	3556110	both	Androgenic Steroids	Lipid	3087	Lipid	Androgenic Steroids	38168	LC/MS Neg	100002126	4240	383.153
16-hydroxypalmitate	78	79	767408	630456	both	Fatty Acid, Monohydroxy	Lipid	1837	Lipid	Fatty Acid, Monohydroxy	39609	LC/MS Neg	100002953	5236.2	271.228	10466	506-13-8	C18218	HMDB06294
1-arachidonoyl-GPA (20:4)	67	NA	76435	NA	DBS	Lysophospholipid	Lipid	2380	Lipid	Lysophospholipid	46325	LC/MS Neg	100004442	5499	457.236		799268-65-8
1-arachidonoyl-GPC* (20:4)*	75	79	151761	85520440	both	Lysophospholipid	Lipid	2419	Lipid	Lysophospholipid	34061	LC/MS Neg	100001551	6074	618.341			C05208	HMDB10395
1-arachidonoyl-GPE (20:4n6)*	79	79	1215964	12226407	both	Lysophospholipid	Lipid	2464	Lipid	Lysophospholipid	35186	LC/MS Neg	100001571	5874	500.278	42607465			HMDB11517
1-arachidonoyl-GPI* (20:4)*	10	79	48281.5	629095	both	Lysophospholipid	Lipid	2504	Lipid	Lysophospholipid	34214	LC/MS Neg	100001654	5482	619.289				HMDB61690
1-arachidonylglycerol (20:4)	38	74	134296	144464	both	Monoacylglycerol	Lipid	2634	Lipid	Monoacylglycerol	34397	LC/MS Neg	100001433	6250	303.233	5282281	35474-99-8	C13857	HMDB11549
1-carboxyethylisoleucine	3	76	27749	66346	both	Leucine, Isoleucine and Valine Metabolism	Amino Acid	350	Amino Acid	Leucine, Isoleucine and Valine Metabolism	62558	LC/MS Neg	100020427	2628	202.108
1-carboxyethylleucine	20	76	22628	61167	both	Leucine, Isoleucine and Valine Metabolism	Amino Acid	302	Amino Acid	Leucine, Isoleucine and Valine Metabolism	62559	LC/MS Neg	100020425	2663	202.108
1-carboxyethylphenylalanine	75	79	51923	337869	both	Phenylalanine Metabolism	Amino Acid	138	Amino Acid	Phenylalanine Metabolism	62566	LC/MS Neg	100020419	2844	236.093
1-carboxyethyltyrosine	NA	69	NA	44885	Plasma	Tyrosine Metabolism	Amino Acid	156	Amino Acid	Tyrosine Metabolism	62564	LC/MS Neg	100020421	1846	252.088
1-carboxyethylvaline	10	70	40394.5	112037	both	Leucine, Isoleucine and Valine Metabolism	Amino Acid	373	Amino Acid	Leucine, Isoleucine and Valine Metabolism	62562	LC/MS Neg	100020423	2008	188.093
1-dihomo-linolenylglycerol (20:3)	35	NA	61425	NA	DBS	Monoacylglycerol	Lipid	2633	Lipid	Monoacylglycerol	48341	LC/MS Neg	100006121	6400	305.249
1-linolenoyl-GPC (18:3)*	20	79	148121	1789105	both	Lysophospholipid	Lipid	2403	Lipid	Lysophospholipid	45951	LC/MS Pos Late	100005350	1410	518.324				HMDB10388
1-linoleoylglycerol (18:2)	79	79	3492159	2895103	both	Monoacylglycerol	Lipid	2628	Lipid	Monoacylglycerol	27447	LC/MS Neg	100001040	6477	279.233	5283469	2277-28-3
1-linoleoyl-GPA (18:2)*	55	76	51423	357307	both	Lysophospholipid	Lipid	2376	Lipid	Lysophospholipid	52690	LC/MS Neg	100009082	5483	433.236				HMDB07856
1-linoleoyl-GPC (18:2)	79	79	12239497	201064576	both	Lysophospholipid	Lipid	2401	Lipid	Lysophospholipid	34419	LC/MS Pos Late	100001395	1465	520.34	11988421		C04100	HMDB10386
1-linoleoyl-GPE (18:2)*	79	79	619640	12285381	both	Lysophospholipid	Lipid	2452	Lipid	Lysophospholipid	32635	LC/MS Neg	100001570	5900	476.278	52925130			HMDB11507
1-methyl-4-imidazoleacetate	79	79	1025201	3107356	both	Histidine Metabolism	Amino Acid	86	Amino Acid	Histidine Metabolism	32350	LC/MS Pos Early	100001208	2064	141.066	75810	2625-49-2	C05828	HMDB02820
1-methyl-5-imidazoleacetate	75	79	303701	887920	both	Histidine Metabolism	Amino Acid	87	Amino Acid	Histidine Metabolism	62946	LC/MS Pos Early	100002910	1989	141.066	6451814	4200-48-0		HMDB04988
1-methyladenosine	77	79	828302	7031893	both	Purine Metabolism, Adenine containing	Nucleotide	3880	Nucleotide	Purine Metabolism, Adenine containing	15650	LC/MS Pos Early	1242	2120	282.12	27476	#VALUE!	C02494	HMDB03331
1-methylguanidine	77	NA	1824227	NA	DBS	Guanidino and Acetamido Metabolism	Amino Acid	507	Amino Acid	Guanidino and Acetamido Metabolism	48114	LC/MS Pos Early	100000715	2149	74.0713	10111	22661-87-6	C02294	HMDB01522
1-methylhistidine	78	78	4.23886e+06	24141534	both	Histidine Metabolism	Amino Acid	68	Amino Acid	Histidine Metabolism	30460	LC/MS Pos Early	100001051	2755	170.092	92105	332-80-9	C01152	HMDB00001
1-methylnicotinamide	78	79	1650216	6861950	both	Nicotinate and Nicotinamide Metabolism	Cofactors and Vitamins	4036	Cofactors and Vitamins	Nicotinate and Nicotinamide Metabolism	27665	LC/MS Pos Early	55	1940	137.071	457	1005-24-9	C02918	HMDB00699
1-methylurate	5	65	17022	83238	both	Xanthine Metabolism	Xenobiotics	4287	Xenobiotics	Xanthine Metabolism	34395	LC/MS Neg	100001400	1099	181.037	69726	708-79-2	C16359	HMDB03099
1-myristoyl-2-palmitoyl-GPC (14:0/16:0)	74	79	5.00039e+06	19540622	both	Phosphatidylcholine (PC)	Lipid	2071	Lipid	Phosphatidylcholine (PC)	19258	LC/MS Pos Late	100000672	2147	706.538	129657	69525-80-0		HMDB07869
1-myristoylglycerol (14:0)	71	74	636306	437888	both	Monoacylglycerol	Lipid	2620	Lipid	Monoacylglycerol	35625	LC/MS Neg	100001618	6353.3	227.202	79050	75685-84-6	C01885	HMDB11561
1-oleoyl-2-arachidonoyl-GPE (18:1/20:4)*	74	79	2.90018e+06	41798584	both	Phosphatidylethanolamine (PE)	Lipid	2242	Lipid	Phosphatidylethanolamine (PE)	55041	LC/MS Pos Late	100009219	2200	766.538				HMDB09069
1-oleoyl-2-docosahexaenoyl-GPC (18:1/22:6)*	70	79	1930225	69733008	both	Phosphatidylcholine (PC)	Lipid	2163	Lipid	Phosphatidylcholine (PC)	52697	LC/MS Pos Late	100009130	2011	832.585				HMDB08123
1-oleoyl-2-linoleoyl-GPC (18:1/18:2)*	63	NA	26146222	NA	DBS	Phosphatidylcholine (PC)	Lipid	2153	Lipid	Phosphatidylcholine (PC)	52453	LC/MS Pos Late	100008981	2165	784.585
1-oleoyl-2-linoleoyl-GPE (18:1/18:2)*	78	78	3.09488e+06	36913846	both	Phosphatidylethanolamine (PE)	Lipid	2239	Lipid	Phosphatidylethanolamine (PE)	52687	LC/MS Pos Late	100009078	2270	742.538	9546753			HMDB05349
1-oleoylglycerol (18:1)	79	79	8381437	10029526	both	Monoacylglycerol	Lipid	2627	Lipid	Monoacylglycerol	21184	LC/MS Neg	100000924	6650	281.249	5283468	0111-03-04		HMDB11567
1-oleoyl-GPC (18:1)	79	79	11617663	192095440	both	Lysophospholipid	Lipid	2398	Lipid	Lysophospholipid	48258	LC/MS Pos Late	100001272	1540	522.355	16081932	19420-56-5		HMDB02815
1-oleoyl-GPE (18:1)	79	79	3388585	10147213	both	Lysophospholipid	Lipid	2450	Lipid	Lysophospholipid	35628	LC/MS Pos Late	100001569	1554	480.308	9547071	89576-29-4		HMDB11506
1-oleoyl-GPI (18:1)	17	79	118919	426191	both	Lysophospholipid	Lipid	2497	Lipid	Lysophospholipid	36602	LC/MS Neg	100001777	5599	597.304
1-oleoyl-GPS (18:1)	39	NA	179009	NA	DBS	Lysophospholipid	Lipid	2480	Lipid	Lysophospholipid	19260	LC/MS Neg	100000630	5607	522.284	9547099	326589-90-6		HMDB61694
1-palmitoleoylglycerol (16:1)*	75	75	622075	401702	both	Monoacylglycerol	Lipid	2624	Lipid	Monoacylglycerol	52431	LC/MS Neg	100008952	6094	253.217
1-palmitoleoyl-GPC* (16:1)*	77	79	1162618	14613276	both	Lysophospholipid	Lipid	2389	Lipid	Lysophospholipid	33230	LC/MS Pos Late	100001511	1450	494.324	24779461			HMDB10383
1-palmitoyl-2-arachidonoyl-GPC (16:0/20:4n6)	79	79	155390944	2131660160	both	Phosphatidylcholine (PC)	Lipid	2105	Lipid	Phosphatidylcholine (PC)	52462	LC/MS Pos Late	100008914	2091	782.569	10747814	35418-58-7		HMDB07982
1-palmitoyl-2-arachidonoyl-GPE (16:0/20:4)*	78	79	6743059	134071264	both	Phosphatidylethanolamine (PE)	Lipid	2216	Lipid	Phosphatidylethanolamine (PE)	52464	LC/MS Pos Late	100008990	2198	740.523	9546800			HMDB05323
1-palmitoyl-2-arachidonoyl-GPI (16:0/20:4)*	63	79	88757	15778070	both	Phosphatidylinositol (PI)	Lipid	2331	Lipid	Phosphatidylinositol (PI)	52467	LC/MS Polar	100008993	892	857.519				HMDB09789
1-palmitoyl-2-dihomo-linolenoyl-GPC (16:0/20:3n3 or 6)*	79	79	93872208	1179238144	both	Phosphatidylcholine (PC)	Lipid	2101	Lipid	Phosphatidylcholine (PC)	52454	LC/MS Pos Late	100008985	2199	784.585
1-palmitoyl-2-docosahexaenoyl-GPC (16:0/22:6)	79	79	38471248	1388988800	both	Phosphatidylcholine (PC)	Lipid	2111	Lipid	Phosphatidylcholine (PC)	52610	LC/MS Pos Late	100008915	2023	806.569	6441886	59403-54-2		HMDB07991
1-palmitoyl-2-docosahexaenoyl-GPE (16:0/22:6)*	77	79	3459297	94609192	both	Phosphatidylethanolamine (PE)	Lipid	2218	Lipid	Phosphatidylethanolamine (PE)	52465	LC/MS Pos Late	100008991	2119	764.523	9546799			HMDB05324
1-palmitoyl-2-linoleoyl-GPC (16:0/18:2)	79	79	601126656	2492357888	both	Phosphatidylcholine (PC)	Lipid	2094	Lipid	Phosphatidylcholine (PC)	42446	LC/MS Pos Late	1537	2160	758.569	5287971	40811-94-7		HMDB07973
1-palmitoyl-2-linoleoyl-GPE (16:0/18:2)	78	79	7954185	95802336	both	Phosphatidylethanolamine (PE)	Lipid	2213	Lipid	Phosphatidylethanolamine (PE)	42449	LC/MS Pos Late	100001870	2275	716.523	9546747			HMDB05322
1-palmitoyl-2-linoleoyl-GPI (16:0/18:2)	79	79	289587	11117528	both	Phosphatidylinositol (PI)	Lipid	2329	Lipid	Phosphatidylinositol (PI)	52450	LC/MS Polar	1528	910	833.519				HMDB09784
1-palmitoyl-2-oleoyl-GPC (16:0/18:1)	79	79	548087552	2081155200	both	Phosphatidylcholine (PC)	Lipid	2091	Lipid	Phosphatidylcholine (PC)	52461	LC/MS Pos Late	1539	2358	760.585	6436017	26853-31-6;26853-31-6		HMDB07972
1-palmitoyl-2-oleoyl-GPE (16:0/18:1)	79	79	17011740	91377256	both	Phosphatidylethanolamine (PE)	Lipid	2211	Lipid	Phosphatidylethanolamine (PE)	19263	LC/MS Pos Late	1526	2509	718.538	5283496	26662-94-2		HMDB05320
1-palmitoyl-2-oleoyl-GPI (16:0/18:1)*	78	79	263579	12412019	both	Phosphatidylinositol (PI)	Lipid	2327	Lipid	Phosphatidylinositol (PI)	52669	LC/MS Polar	100009066	893	835.534				HMDB09783
1-palmitoyl-2-palmitoleoyl-GPC (16:0/16:1)*	79	79	28970524	143747920	both	Phosphatidylcholine (PC)	Lipid	2088	Lipid	Phosphatidylcholine (PC)	52470	LC/MS Pos Late	100008984	2160	732.554
1-palmitoyl-2-stearoyl-GPC (16:0/18:0)	79	79	13936024	56528060	both	Phosphatidylcholine (PC)	Lipid	2089	Lipid	Phosphatidylcholine (PC)	52616	LC/MS Pos Late	100008921	2653	762.601		59403-51-9		HMDB07970
1-palmitoylglycerol (16:0)	78	NA	1.1244e+07	NA	DBS	Monoacylglycerol	Lipid	2623	Lipid	Monoacylglycerol	21127	LC/MS Neg	100000827	6550	255.233	14900	542-44-9		HMDB31074
1-palmitoyl-GPA (16:0)	78	NA	497160	NA	DBS	Lysophospholipid	Lipid	2372	Lipid	Lysophospholipid	34428	LC/MS Neg	100001445	5600	409.236	6419701	#VALUE!	C04036	HMDB00327
1-palmitoyl-GPC (16:0)	79	79	116215568	1195716608	both	Lysophospholipid	Lipid	2387	Lipid	Lysophospholipid	33955	LC/MS Pos Late	100001263	1525	496.34	86554	17364-16-8		HMDB10382
1-palmitoyl-GPE (16:0)	79	79	6155470	23784866	both	Lysophospholipid	Lipid	2441	Lipid	Lysophospholipid	35631	LC/MS Pos Late	100001567	1544	454.293	9547069	53862-35-4		HMDB11503
1-palmitoyl-GPI* (16:0)	79	76	223661	452666	both	Lysophospholipid	Lipid	2492	Lipid	Lysophospholipid	35305	LC/MS Neg	100001655	5564	571.289				HMDB61695
1-palmitoyl-GPS (16:0)*	66	NA	79971.5	NA	DBS	Lysophospholipid	Lipid	2478	Lipid	Lysophospholipid	46130	LC/MS Neg	100005805	5572	496.268	9547100
1-ribosyl-imidazoleacetate*	79	79	494431	1645024	both	Histidine Metabolism	Amino Acid	89	Amino Acid	Histidine Metabolism	61868	LC/MS Pos Early	100001668	2006	259.092	5117448	29605-99-0	C05131	HMDB02331
1-stearoyl-2-arachidonoyl-GPC (18:0/20:4)	79	79	46875004	1581072896	both	Phosphatidylcholine (PC)	Lipid	2139	Lipid	Phosphatidylcholine (PC)	42450	LC/MS Pos Late	100001869	2300	810.601	16219824	35418-59-8		HMDB08048
1-stearoyl-2-arachidonoyl-GPE (18:0/20:4)	78	79	5.5178e+06	348771584	both	Phosphatidylethanolamine (PE)	Lipid	2233	Lipid	Phosphatidylethanolamine (PE)	52447	LC/MS Pos Late	100008977	2424	768.554	5289133			HMDB09003
1-stearoyl-2-arachidonoyl-GPI (18:0/20:4)	79	79	444878	113757184	both	Phosphatidylinositol (PI)	Lipid	2346	Lipid	Phosphatidylinositol (PI)	52449	LC/MS Polar	100000616	870	885.549		383907-33-3		HMDB09815
1-stearoyl-2-arachidonoyl-GPS (18:0/20:4)	79	NA	30600382	NA	DBS	Phosphatidylserine (PS)	Lipid	2302	Lipid	Phosphatidylserine (PS)	52235	LC/MS Pos Late	100001872	2565	812.544				HMDB12383
1-stearoyl-2-docosahexaenoyl-GPC (18:0/22:6)	79	79	8167972	352375392	both	Phosphatidylcholine (PC)	Lipid	2145	Lipid	Phosphatidylcholine (PC)	52611	LC/MS Pos Late	100008916	2197	834.601		59403-52-0		HMDB08057
1-stearoyl-2-linoleoyl-GPC (18:0/18:2)*	79	79	236454848	1967574272	both	Phosphatidylcholine (PC)	Lipid	2131	Lipid	Phosphatidylcholine (PC)	52452	LC/MS Pos Late	100008980	2380	786.601
1-stearoyl-2-linoleoyl-GPI (18:0/18:2)	79	79	348411	64255760	both	Phosphatidylinositol (PI)	Lipid	2335	Lipid	Phosphatidylinositol (PI)	52468	LC/MS Polar	100008994	910	861.55				HMDB09809
1-stearoyl-2-linoleoyl-GPS (18:0/18:2)	77	NA	12621788	NA	DBS	Phosphatidylserine (PS)	Lipid	2300	Lipid	Phosphatidylserine (PS)	53009	LC/MS Pos Late	100000642	2689	788.544	9547091	322647-11-0
1-stearoyl-2-oleoyl-GPC (18:0/18:1)	79	79	60354156	692576256	both	Phosphatidylcholine (PC)	Lipid	2128	Lipid	Phosphatidylcholine (PC)	52438	LC/MS Pos Late	100008904	2644	788.616		56421-10-4		HMDB08038
1-stearoyl-2-oleoyl-GPE (18:0/18:1)	75	79	2812637	57632000	both	Phosphatidylethanolamine (PE)	Lipid	2225	Lipid	Phosphatidylethanolamine (PE)	42448	LC/MS Pos Late	100001856	2858	746.569				HMDB08993
1-stearoyl-2-oleoyl-GPS (18:0/18:1)	79	79	13773047	17559654	both	Phosphatidylserine (PS)	Lipid	2299	Lipid	Phosphatidylserine (PS)	19265	LC/MS Pos Late	100000639	3000	790.559	9547087			HMDB10163
1-stearoyl-GPA (18:0)	71	NA	615224	NA	DBS	Lysophospholipid	Lipid	2374	Lipid	Lysophospholipid	36810	LC/MS Neg	100001670	5829	437.267	89567	325465-92-7;799268-65-8
1-stearoyl-GPC (18:0)	79	79	30558038	373028992	both	Lysophospholipid	Lipid	2396	Lipid	Lysophospholipid	33961	LC/MS Pos Late	100001271	1606	524.371	497299	19420-57-6		HMDB10384
1-stearoyl-GPE (18:0)	79	79	2328666	28482392	both	Lysophospholipid	Lipid	2448	Lipid	Lysophospholipid	42398	LC/MS Pos Late	100001461	1626	482.324	9547068	69747-55-3		HMDB11130
1-stearoyl-GPI (18:0)	78	79	1333439	1595677	both	Lysophospholipid	Lipid	2495	Lipid	Lysophospholipid	19324	LC/MS Neg	100000656	5794	599.32		796963-93-4		HMDB61696
1-stearoyl-GPS (18:0)*	79	59	7523345	117015	both	Lysophospholipid	Lipid	2479	Lipid	Lysophospholipid	45966	LC/MS Pos Late	100004327	1634	526.314	9547101
2,3-dihydroxy-5-methylthio-4-pentenoate (DMTPA)*	65	79	147785	1286590	both	Methionine, Cysteine, SAM and Taurine Metabolism	Amino Acid	400	Amino Acid	Methionine, Cysteine, SAM and Taurine Metabolism	62805	LC/MS Neg	100020893	1156	177.023
2,3-dihydroxyisovalerate	57	72	176599	653404	both	Food Component/Plant	Xenobiotics	4426	Xenobiotics	Food Component/Plant	38276	LC/MS Polar	100002417	1050	133.051	677	1756-18-9	C04039	HMDB12141
2,3-diphosphoglycerate	79	NA	89959752	NA	DBS	Glycolysis, Gluconeogenesis, and Pyruvate Metabolism	Carbohydrate	1136	Carbohydrate	Glycolysis, Gluconeogenesis, and Pyruvate Metabolism	15664	LC/MS Neg	1227	555	264.952	186004	102783-53-9	C01159	HMDB01294
2,6-dihydroxybenzoic acid	79	79	2373841	4126306	both	Drug - Topical Agents	Xenobiotics	5435	Xenobiotics	Drug - Topical Agents	63042	LC/MS Polar	100020837	729	153.019	9338	0303-07-02		HMDB13676
21-hydroxypregnenolone disulfate	64	79	143501	1204901	both	Pregnenolone Steroids	Lipid	3009	Lipid	Pregnenolone Steroids	46115	LC/MS Neg	100001999	3935	245.067	134595	1164-98-3
21-hydroxypregnenolone monosulfate (2)	NA	52	NA	51650.5	Plasma	Pregnenolone Steroids	Lipid	3007	Lipid	Pregnenolone Steroids	37175	LC/MS Neg	100002004	4711	411.185	10670474
2-aminoadipate	21	NA	35922	NA	DBS	Lysine Metabolism	Amino Acid	115	Amino Acid	Lysine Metabolism	6146	LC/MS Polar	381	3500	160.061	469	542-32-5;1118-90-7	C00956	HMDB00510
2-aminoheptanoate	79	79	1007921	3147595	both	Fatty Acid, Amino	Lipid	1631	Lipid	Fatty Acid, Amino	43761	LC/MS Pos Early	100004542	3160	146.118	227939	1115-90-8
2-aminooctanoate	10	54	30819	231069	both	Fatty Acid, Amino	Lipid	1636	Lipid	Fatty Acid, Amino	43343	LC/MS Neg	100004227	3385	158.119	69522	644-90-6		HMDB00991
2-aminophenol sulfate	22	77	39154	81231	both	Chemical	Xenobiotics	5538	Xenobiotics	Chemical	43266	LC/MS Neg	100004322	1677	188.002	181670			HMDB61116
2-hydroxy-4-(methylthio)butanoic acid	59	79	72579	720912	both	Methionine, Cysteine, SAM and Taurine Metabolism	Amino Acid	401	Amino Acid	Methionine, Cysteine, SAM and Taurine Metabolism	63739	LC/MS Polar	100021372	1065	149.028		583-91-5
2-hydroxyacetaminophen sulfate*	4	8	200124	533168	both	Drug - Analgesics, Anesthetics	Xenobiotics	4971	Xenobiotics	Drug - Analgesics, Anesthetics	33173	LC/MS Neg	100001791	1674	246.008	86290013
2-hydroxyadipate	79	NA	478685	NA	DBS	Fatty Acid, Dicarboxylate	Lipid	1548	Lipid	Fatty Acid, Dicarboxylate	31934	LC/MS Polar	100001153	3000	161.046	193530	18294-85-4	C02360	HMDB00321
2-hydroxyarachidate*	79	79	8563149	113013	both	Fatty Acid, Monohydroxy	Lipid	1801	Lipid	Fatty Acid, Monohydroxy	61700	LC/MS Neg	100019892	5990	327.291	5225199
2-hydroxybehenate	79	79	27003776	153822	both	Fatty Acid, Monohydroxy	Lipid	1802	Lipid	Fatty Acid, Monohydroxy	57663	LC/MS Neg	100015637	6384	355.322	193484
2-hydroxybutyrate/2-hydroxyisobutyrate	79	79	5136474	70968520	both	Glutathione Metabolism	Amino Acid	527	Amino Acid	Glutathione Metabolism	52281	LC/MS Polar	100008928	1258	103.04
2-hydroxydecanoate	79	79	240387	661850	both	Fatty Acid, Monohydroxy	Lipid	1794	Lipid	Fatty Acid, Monohydroxy	42489	LC/MS Neg	100004089	4840	187.134	21488	5393-81-7
2-hydroxyglutarate	79	70	1190472	305698	both	Fatty Acid, Dicarboxylate	Lipid	1544	Lipid	Fatty Acid, Dicarboxylate	37253	LC/MS Pos Early	100002070	958	131.034	43	40951-21-1	C02630	HMDB0059655
2-hydroxyheptanoate*	79	NA	12373180	NA	DBS	Fatty Acid, Monohydroxy	Lipid	1791	Lipid	Fatty Acid, Monohydroxy	61827	LC/MS Polar	100019960	925	145.087	2750949
2-hydroxyhippurate (salicylurate)	29	74	60996	188520	both	Benzoate Metabolism	Xenobiotics	4175	Xenobiotics	Benzoate Metabolism	18281	LC/MS Polar	1869	1123.9	194.046	10253	487-54-7	C07588	HMDB00840
2-hydroxylaurate	74	79	144666	231193	both	Fatty Acid, Monohydroxy	Lipid	1795	Lipid	Fatty Acid, Monohydroxy	52916	LC/MS Neg	100008934	5211	215.165	97783	2984-55-6
2-hydroxynervonate*	67	79	66917	451438	both	Fatty Acid, Monohydroxy	Lipid	1804	Lipid	Fatty Acid, Monohydroxy	61698	LC/MS Neg	100015638	6345	381.337	5312783
2-hydroxyoctanoate	62	79	138428	294066	both	Fatty Acid, Monohydroxy	Lipid	1792	Lipid	Fatty Acid, Monohydroxy	22036	LC/MS Neg	100000743	3736.8	159.103	94180	617-73-2		HMDB02264
2-hydroxypalmitate	79	79	8861866	9028186	both	Fatty Acid, Monohydroxy	Lipid	1797	Lipid	Fatty Acid, Monohydroxy	35675	LC/MS Neg	100001579	5511.2	271.228	92836	764-67-0		HMDB31057
2-hydroxyphenylacetate	61	70	207261	769990	both	Phenylalanine Metabolism	Amino Acid	148	Amino Acid	Phenylalanine Metabolism	1432	LC/MS Polar	235	858.6	151.04	11970	614-75-5	C05852	HMDB00669
2-hydroxystearate	79	79	3702095	3909091	both	Fatty Acid, Monohydroxy	Lipid	1799	Lipid	Fatty Acid, Monohydroxy	17945	LC/MS Neg	1239	5695	299.259	69417	629-22-1	C03045
2-keto-3-deoxy-gluconate	79	64	4243803	1005544	both	Food Component/Plant	Xenobiotics	4774	Xenobiotics	Food Component/Plant	48141	LC/MS Polar	100005946	1900	177.041	161227	17510-99-5	C00204	HMDB01353
2-ketocaprylate	77	75	513116	712802	both	Leucine, Isoleucine and Valine Metabolism	Amino Acid	309	Amino Acid	Leucine, Isoleucine and Valine Metabolism	63120	LC/MS Polar	100020833	805	157.087	67600	328-51-8		HMDB13211
2-linoleoylglycerol (18:2)	63	57	257670	410323	both	Monoacylglycerol	Lipid	2643	Lipid	Monoacylglycerol	32506	LC/MS Neg	100000987	6250	279.233	5365676	3443-82-1		HMDB11538
2-methoxyacetaminophen glucuronide*	1	3	263251	235316	both	Drug - Analgesics, Anesthetics	Xenobiotics	4973	Xenobiotics	Drug - Analgesics, Anesthetics	33161	LC/MS Neg	100001795	1633	356.099	14367271
2-methylbutyrylcarnitine (C5)	77	79	600742	1470844	both	Leucine, Isoleucine and Valine Metabolism	Amino Acid	354	Amino Acid	Leucine, Isoleucine and Valine Metabolism	45095	LC/MS Pos Early	100001509	3050	246.17	6426901	31023-25-3		HMDB00378
2-methylmalonylcarnitine (C4-DC)	31	59	222754	348889	both	Fatty Acid Metabolism (also BCAA Metabolism)	Lipid	1656	Lipid	Fatty Acid Metabolism (also BCAA Metabolism)	35482	LC/MS Pos Early	100001596	2440	262.128	53481628	149181-64-6		HMDB13133
2-naphthol sulfate	43	79	49197	244298	both	Chemical	Xenobiotics	5603	Xenobiotics	Chemical	62520	LC/MS Neg	100020515	3658	223.007	74428
2-oleoylglycerol (18:1)	75	77	806879	1254185	both	Monoacylglycerol	Lipid	2642	Lipid	Monoacylglycerol	21232	LC/MS Neg	100000943	6500	281.249	5319879	3443-84-3		HMDB11537
2-O-methylascorbic acid	79	79	909044	1538217	both	Ascorbate and Aldarate Metabolism	Cofactors and Vitamins	4068	Cofactors and Vitamins	Ascorbate and Aldarate Metabolism	63990	LC/MS Polar	100003258	1512	189.041	99779	17860-87-6
2'-O-methylcytidine	74	77	371388	2705926	both	Pyrimidine Metabolism, Cytidine containing	Nucleotide	3987	Nucleotide	Pyrimidine Metabolism, Cytidine containing	57554	LC/MS Pos Early	100010895	2411	258.108	150971	2140-72-9
2-oxoarginine*	79	79	2946999	2032076	both	Urea cycle; Arginine and Proline Metabolism	Amino Acid	439	Amino Acid	Urea cycle; Arginine and Proline Metabolism	55072	LC/MS Pos Early	100002784	1760	174.087	558	3715-10-04	C03771	HMDB04225
2-palmitoyl-GPC* (16:0)*	70	79	1045212	9391568	both	Lysophospholipid	Lipid	2388	Lipid	Lysophospholipid	35253	LC/MS Neg	100001562	6215	570.341	15061532			HMDB61702
2R,3R-dihydroxybutyrate	79	79	4967761	26490378	both	Fatty Acid, Dihydroxy	Lipid	1861	Lipid	Fatty Acid, Dihydroxy	63109	LC/MS Polar	100002367	1543	119.035	13120901	0759-06-12		HMDB00498
2S,3R-dihydroxybutyrate	79	79	2025390	8659693	both	Fatty Acid, Dihydroxy	Lipid	1860	Lipid	Fatty Acid, Dihydroxy	62950	LC/MS Polar	100002284	1660	119.035	10964471	5057-93-2		HMDB02453
2-stearoyl-GPE (18:0)*	63	79	182020	814588	both	Lysophospholipid	Lipid	2449	Lipid	Lysophospholipid	41220	LC/MS Neg	100003901	6350	480.31				HMDB11129
3-(4-hydroxyphenyl)lactate (HPLA)	79	79	793066	5206881	both	Tyrosine Metabolism	Amino Acid	170	Amino Acid	Tyrosine Metabolism	32197	LC/MS Neg	240	1379	181.051	9378	6482-98-0	C03672	HMDB00755
3-(N-acetyl-L-cystein-S-yl) acetaminophen	1	3	126800	200675	both	Drug - Analgesics, Anesthetics	Xenobiotics	4968	Xenobiotics	Drug - Analgesics, Anesthetics	45721	LC/MS Neg	2048	2094	311.071	83967	52372-86-8
3,5-dichloro-2,6-dihydroxybenzoic acid	77	79	144401	1700759	both	Chemical	Xenobiotics	5677	Xenobiotics	Chemical	63589	LC/MS Polar	100021324	693	220.941
3-amino-2-piperidone	79	79	423318	776721	both	Urea cycle; Arginine and Proline Metabolism	Amino Acid	437	Amino Acid	Urea cycle; Arginine and Proline Metabolism	62853	LC/MS Pos Early	100020361	2065	115.087	5200225	1892-22-4		HMDB00323
3-aminoisobutyrate	79	79	2596151	13294700	both	Pyrimidine Metabolism, Thymine containing	Nucleotide	4003	Nucleotide	Pyrimidine Metabolism, Thymine containing	1566	LC/MS Pos Early	1114	2190	104.071	64956	10569-72-9;214139-20-5	C05145	HMDB03911
3b-hydroxy-5-cholenoic acid	26	NA	76774	NA	DBS	Secondary Bile Acid Metabolism	Lipid	3269	Lipid	Secondary Bile Acid Metabolism	43507	LC/MS Neg	100004182	5205	373.275	92997	5255-17-4		HMDB00308
3-carboxy-4-methyl-5-pentyl-2-furanpropionate (3-CMPFP)	79	79	447048	3508832	both	Fatty Acid, Dicarboxylate	Lipid	1588	Lipid	Fatty Acid, Dicarboxylate	61871	LC/MS Neg	100020004	4000	267.124	194501
3-carboxy-4-methyl-5-propyl-2-furanpropanoate (CMPF)	78	79	1405457	19389060	both	Fatty Acid, Dicarboxylate	Lipid	1586	Lipid	Fatty Acid, Dicarboxylate	31787	LC/MS Neg	100001178	2800	239.093	123979	86879-39-2		HMDB61112
3-formylindole	79	79	14201977	3082484	both	Food Component/Plant	Xenobiotics	4439	Xenobiotics	Food Component/Plant	62863	LC/MS Pos Early	100020219	2736	146.06	10256	487-89-8	C08493	HMDB29737
3-hydroxy-2-ethylpropionate	72	79	251860	2271406	both	Leucine, Isoleucine and Valine Metabolism	Amino Acid	360	Amino Acid	Leucine, Isoleucine and Valine Metabolism	32397	LC/MS Polar	100001170	1443.3	117.056	188979	4374-62-3		HMDB00396
3-hydroxy-3-methylglutarate	79	79	1398369	4755632	both	Mevalonate Metabolism	Lipid	2936	Lipid	Mevalonate Metabolism	531	LC/MS Polar	112	2850	161.046	1662	503-49-1	C03761	HMDB00355
3-hydroxyadipate*	48	NA	119098	NA	DBS	Fatty Acid, Dicarboxylate	Lipid	1549	Lipid	Fatty Acid, Dicarboxylate	62069	LC/MS Polar	100004396	3131	161.046	151913			HMDB00345
3-hydroxybutyrate (BHBA)	79	79	2596700	30293172	both	Ketone Bodies	Lipid	1771	Lipid	Ketone Bodies	542	LC/MS Polar	254	1480	103.04	441	625-72-9	C01089	HMDB00357
3-hydroxybutyroylglycine	55	74	92137	771530	both	Fatty Acid Metabolism (Acyl Glycine)	Lipid	1686	Lipid	Fatty Acid Metabolism (Acyl Glycine)	62064	LC/MS Polar	100020211	1818	160.061
3-hydroxycotinine glucuronide	2	NA	63053	NA	DBS	Tobacco Metabolite	Xenobiotics	4303	Xenobiotics	Tobacco Metabolite	43470	LC/MS Neg	100004494	1745	367.115	183115	132929-88-5		HMDB01204
3-hydroxydecanoate	79	79	218948	639419	both	Fatty Acid, Monohydroxy	Lipid	1810	Lipid	Fatty Acid, Monohydroxy	22053	LC/MS Neg	100000997	4634.7	187.134	26612	5561-87-5		HMDB02203
3-hydroxydecanoylcarnitine	61	79	246278	2928616	both	Fatty Acid Metabolism (Acyl Carnitine, Hydroxy)	Lipid	1761	Lipid	Fatty Acid Metabolism (Acyl Carnitine, Hydroxy)	63358	LC/MS Pos Late	100021141	961	332.243				HMDB61636
3-hydroxydodecanedioate*	3	NA	45605	NA	DBS	Fatty Acid, Dicarboxylate	Lipid	1568	Lipid	Fatty Acid, Dicarboxylate	62915	LC/MS Neg	100001454	2252	245.139	16663321	34574-69-1		HMDB00413
3-hydroxyhexanoate	79	74	524525	296804	both	Fatty Acid, Monohydroxy	Lipid	1807	Lipid	Fatty Acid, Monohydroxy	53230	LC/MS Polar	100006367	1082	131.071	151492	10191-24-9
3-hydroxyhexanoylcarnitine (1)	79	79	591906	723866	both	Fatty Acid Metabolism (Acyl Carnitine, Hydroxy)	Lipid	1758	Lipid	Fatty Acid Metabolism (Acyl Carnitine, Hydroxy)	62557	LC/MS Pos Early	100020825	2918	276.181
3-hydroxyisobutyrate	79	79	935430	14112345	both	Leucine, Isoleucine and Valine Metabolism	Amino Acid	380	Amino Acid	Leucine, Isoleucine and Valine Metabolism	1549	LC/MS Polar	111	1619	103.04	87	2068-83-9	C06001	HMDB00336
3-hydroxylaurate	75	79	181275	403096	both	Fatty Acid, Monohydroxy	Lipid	1813	Lipid	Fatty Acid, Monohydroxy	32457	LC/MS Neg	100001112	5175	215.165	94216	53941-38-1		HMDB00387
3-hydroxyoctanoate	79	79	556523	398473	both	Fatty Acid, Monohydroxy	Lipid	1808	Lipid	Fatty Acid, Monohydroxy	22001	LC/MS Neg	100000773	3446	159.103	26613	#VALUE!		HMDB01954
3-hydroxypyridine sulfate	48	76	42967	229377	both	Chemical	Xenobiotics	5644	Xenobiotics	Chemical	48448	LC/MS Neg	100006098	1595.5	173.987		1955-23-3
3-hydroxysebacate	9	NA	36430	NA	DBS	Fatty Acid, Monohydroxy	Lipid	1812	Lipid	Fatty Acid, Monohydroxy	31943	LC/MS Polar	100001145	2411	217.108	3017884	73141-46-5		HMDB00350
3-hydroxystachydrine*	74	70	3.49645e+06	1.98738e+06	both	Food Component/Plant	Xenobiotics	4713	Xenobiotics	Food Component/Plant	62062	LC/MS Pos Early	100020203	1049	160.097	442640
3-indoleglyoxylic acid	77	76	63755	82962.5	both	Food Component/Plant	Xenobiotics	4856	Xenobiotics	Food Component/Plant	63583	LC/MS Neg	100020372	2140	188.035	73863	1477-49-2
3-indoxyl sulfate	79	79	1226975	12781473	both	Tryptophan Metabolism	Amino Acid	289	Amino Acid	Tryptophan Metabolism	27672	LC/MS Neg	100000467	2222.2	212.002	10258	2642-37-7		HMDB00682
3-methoxycatechol sulfate (1)	24	60	105496	229708	both	Benzoate Metabolism	Xenobiotics	4241	Xenobiotics	Benzoate Metabolism	48763	LC/MS Neg	100006375	2163	218.997
3-methoxytyrosine	76	75	257442	1447494	both	Tyrosine Metabolism	Amino Acid	193	Amino Acid	Tyrosine Metabolism	12017	LC/MS Pos Early	1342	2555	212.092	1670	300-48-1		HMDB01434
3-methyl catechol sulfate (1)	29	73	55216	201193	both	Benzoate Metabolism	Xenobiotics	4209	Xenobiotics	Benzoate Metabolism	46165	LC/MS Neg	100004112	2790	203.002
3-methyl-2-oxobutyrate	79	79	4098901	4855186	both	Leucine, Isoleucine and Valine Metabolism	Amino Acid	375	Amino Acid	Leucine, Isoleucine and Valine Metabolism	44526	LC/MS Polar	100000936	911	115.04	49	3715-29-5	C00141	HMDB00019
3-methyl-2-oxovalerate	69	79	1560027	16469443	both	Leucine, Isoleucine and Valine Metabolism	Amino Acid	351	Amino Acid	Leucine, Isoleucine and Valine Metabolism	15676	LC/MS Neg	100000036	2064.2	129.056	47	1460-34-0;51829-07-3	C00671	HMDB03736
3-methylglutaconate	77	75	194586	905060	both	Leucine, Isoleucine and Valine Metabolism	Amino Acid	327	Amino Acid	Leucine, Isoleucine and Valine Metabolism	57747	LC/MS Polar	100002458	2700	99.0452	1551553	5746-90-7		HMDB00522
3-methylglutarylcarnitine (2)	52	76	221448	1.51459e+06	both	Leucine, Isoleucine and Valine Metabolism	Amino Acid	335	Amino Acid	Leucine, Isoleucine and Valine Metabolism	46548	LC/MS Pos Early	100005850	2687	290.16	128145			HMDB00552
3-methylhistidine	73	72	7122089	408874	both	Histidine Metabolism	Amino Acid	69	Amino Acid	Histidine Metabolism	15677	LC/MS Pos Early	100000042	2670	170.092	64969	368-16-1	C01152	HMDB00479
3-phosphoglycerate	79	79	14083557	739040	both	Glycolysis, Gluconeogenesis, and Pyruvate Metabolism	Carbohydrate	1142	Carbohydrate	Glycolysis, Gluconeogenesis, and Pyruvate Metabolism	1414	LC/MS Pos Early	132	590	187	724	#VALUE!	C00597	HMDB00807
3-sulfo-L-alanine	77	NA	183583	NA	DBS	Methionine, Cysteine, SAM and Taurine Metabolism	Amino Acid	429	Amino Acid	Methionine, Cysteine, SAM and Taurine Metabolism	47089	LC/MS Polar	382	2890	167.997	72886	498-40-8	C00506	HMDB02757
3-ureidopropionate	71	73	310592	515420	both	Pyrimidine Metabolism, Uracil containing	Nucleotide	3964	Nucleotide	Pyrimidine Metabolism, Uracil containing	3155	LC/MS Pos Early	1053	875	133.061	111	462-88-4	C02642	HMDB00026
4-acetamidobutanoate	78	71	1.03002e+06	867498	both	Polyamine Metabolism	Amino Acid	505	Amino Acid	Polyamine Metabolism	1558	LC/MS Pos Early	1113	1350	146.081	18189	3025-96-5	C02946	HMDB03681
4-acetamidophenol	4	13	203237	68844	both	Drug - Analgesics, Anesthetics	Xenobiotics	4967	Xenobiotics	Drug - Analgesics, Anesthetics	12032	LC/MS Neg	1383	2173.7	150.056	1983	103-90-2	C06804	HMDB01859
4-acetamidophenylglucuronide	5	8	134925	811248	both	Drug - Analgesics, Anesthetics	Xenobiotics	4970	Xenobiotics	Drug - Analgesics, Anesthetics	15736	LC/MS Neg	100000043	1400	326.088	83944	120595-80-4		HMDB10316
4-acetaminophen sulfate	7	15	337522	72264	both	Drug - Analgesics, Anesthetics	Xenobiotics	4969	Xenobiotics	Drug - Analgesics, Anesthetics	37475	LC/MS Neg	2049	1792	230.013	83939	10066-90-7;32113-41-0	C06804	HMDB59911
4-acetylphenyl sulfate	6	68	30431	56872	both	Benzoate Metabolism	Xenobiotics	4222	Xenobiotics	Benzoate Metabolism	44620	LC/MS Neg	100000711	2375	215.002	4684006
4-allylphenol sulfate	51	77	66400	356808	both	Food Component/Plant	Xenobiotics	4737	Xenobiotics	Food Component/Plant	37181	LC/MS Neg	100001868	3805	213.023
4-cholesten-3-one	79	79	7110676	5372095	both	Sterol	Lipid	2976	Lipid	Sterol	38125	LC/MS Pos Late	100002227	2520	385.346	91477	601-57-0	C00599	HMDB00921
4-ethylphenyl sulfate	66	79	215020	1342456	both	Benzoate Metabolism	Xenobiotics	4226	Xenobiotics	Benzoate Metabolism	36099	LC/MS Neg	100001756	3580	201.023	20822574	0123-07-08	C13637	HMDB62551
4-guanidinobutanoate	79	75	8492060	1075626	both	Guanidino and Acetamido Metabolism	Amino Acid	508	Amino Acid	Guanidino and Acetamido Metabolism	15681	LC/MS Pos Early	100000096	2320	146.092	500	463-003;463-00-3	C01035	HMDB03464
4-hydroxy-2-oxoglutaric acid	79	77	448709	1055426	both	Fatty Acid, Dicarboxylate	Lipid	1545	Lipid	Fatty Acid, Dicarboxylate	40062	LC/MS Polar	100002537	3073	161.009	599	1187-99-1	C01127	HMDB02070
4-hydroxybenzoate	79	NA	907017	NA	DBS	Benzoate Metabolism	Xenobiotics	4195	Xenobiotics	Benzoate Metabolism	21133	LC/MS Polar	100000862	1305	137.024	135	99-96-7	C00156	HMDB00500
4-hydroxychlorothalonil	24	68	148482	456935	both	Chemical	Xenobiotics	5636	Xenobiotics	Chemical	48441	LC/MS Neg	100006082	4427	244.908	34217	28343-61-5
4-hydroxyglutamate	79	79	730971	1300172	both	Glutamate Metabolism	Amino Acid	48	Amino Acid	Glutamate Metabolism	40499	LC/MS Pos Early	100002544	1141	164.055	439902	2485-33-8	C03079	HMDB01344
4-hydroxyhippurate	74	79	43142	403301	both	Benzoate Metabolism	Xenobiotics	4179	Xenobiotics	Benzoate Metabolism	35527	LC/MS Neg	100001423	1475	194.046	151012	2482-25-9		HMDB13678
4-hydroxy-nonenal-glutathione	47	NA	63741	NA	DBS	Glutathione Metabolism	Amino Acid	533	Amino Acid	Glutathione Metabolism	48504	LC/MS Neg	100006240	3387.5	462.192		99927-70-5
4-hydroxyphenylpyruvate	72	77	211123	360665	both	Tyrosine Metabolism	Amino Acid	165	Amino Acid	Tyrosine Metabolism	1669	LC/MS Neg	1141	1690	179.035	979	156-39-8	C01179	HMDB00707
4-imidazoleacetate	79	54	2522351	715207	both	Histidine Metabolism	Amino Acid	90	Amino Acid	Histidine Metabolism	32349	LC/MS Pos Early	100001207	2055	127.05	96215	645-65-8	C02835	HMDB02024
4-methoxyphenol sulfate	4	44	24862.5	66709.5	both	Tyrosine Metabolism	Amino Acid	182	Amino Acid	Tyrosine Metabolism	48457	LC/MS Neg	100006262	2412	203.002		3233-60-1
4-methyl-2-oxopentanoate	76	79	3.00357e+06	21472552	both	Leucine, Isoleucine and Valine Metabolism	Amino Acid	304	Amino Acid	Leucine, Isoleucine and Valine Metabolism	22116	LC/MS Neg	100000551	2170	129.056	70	816-66-0	C00233	HMDB00695
4-methylbenzenesulfonate	53	64	31118	25620	both	Chemical	Xenobiotics	5633	Xenobiotics	Chemical	43592	LC/MS Neg	100002390	2350	171.012	6101	104-15-4	C06677
4-methylcatechol sulfate	77	79	591710	4809253	both	Benzoate Metabolism	Xenobiotics	4212	Xenobiotics	Benzoate Metabolism	46146	LC/MS Neg	100004111	2665	203.002
4-methylguaiacol sulfate	29	57	39298	96486	both	Benzoate Metabolism	Xenobiotics	4207	Xenobiotics	Benzoate Metabolism	48418	LC/MS Neg	100006105	2978	217.018		756760-43-7
4-vinylphenol sulfate	66	79	370172	3470814	both	Benzoate Metabolism	Xenobiotics	4228	Xenobiotics	Benzoate Metabolism	36098	LC/MS Neg	100001755	3320	199.007	6426766	2628-17-3	C05627	HMDB62775
5'- GMP	66	NA	336399	NA	DBS	Purine Metabolism, Guanine containing	Nucleotide	3904	Nucleotide	Purine Metabolism, Guanine containing	2849	LC/MS Pos Early	347	800	364.065	6804	5550-12-09	C00144	HMDB01397
5-(galactosylhydroxy)-L-lysine	46	76	79267.5	345563	both	Lysine Metabolism	Amino Acid	112	Amino Acid	Lysine Metabolism	43582	LC/MS Pos Early	100002462	2755	325.161	123986	32448-36-5
5,6-dihydrothymine	79	78	455500	1.83296e+06	both	Pyrimidine Metabolism, Thymine containing	Nucleotide	4001	Nucleotide	Pyrimidine Metabolism, Thymine containing	1418	LC/MS Pos Early	158	1280	129.066	93556	0696-04-11	C00906	HMDB00079
5,6-dihydrouridine	79	79	262626	1580085	both	Pyrimidine Metabolism, Uracil containing	Nucleotide	3948	Nucleotide	Pyrimidine Metabolism, Uracil containing	61833	LC/MS Neg	100001425	1119	245.078	94312	5627-05-04
5-acetylamino-6-amino-3-methyluracil	13	NA	93749	NA	DBS	Xanthine Metabolism	Xenobiotics	4296	Xenobiotics	Xanthine Metabolism	34424	LC/MS Polar	100001403	1710	197.068	88299	1196153-01-1	C16366	HMDB04400
5alpha-pregnan-3beta,20alpha-diol disulfate	78	79	21631386	153424272	both	Progestin Steroids	Lipid	3036	Lipid	Progestin Steroids	37198	LC/MS Neg	100001988	3962	239.085
5alpha-pregnan-3beta,20alpha-diol monosulfate (2)	78	79	1.07004e+06	9650449	both	Progestin Steroids	Lipid	3030	Lipid	Progestin Steroids	37200	LC/MS Neg	100002014	5060	399.221
5alpha-pregnan-3beta,20beta-diol monosulfate (1)	78	79	1495789	9143828	both	Progestin Steroids	Lipid	3027	Lipid	Progestin Steroids	37196	LC/MS Neg	100002009	5180	399.221
5alpha-pregnan-3beta-ol,20-one sulfate	78	79	462898	3448770	both	Progestin Steroids	Lipid	3026	Lipid	Progestin Steroids	37480	LC/MS Neg	100002035	5136	397.205		7730-00-9
5alpha-pregnan-diol disulfate	78	79	5148913	43696736	both	Progestin Steroids	Lipid	3037	Lipid	Progestin Steroids	46172	LC/MS Neg	100002015	4310	239.085	5127902
5-aminovalerate	55	NA	3636429	NA	DBS	Lysine Metabolism	Amino Acid	128	Amino Acid	Lysine Metabolism	18319	LC/MS Pos Early	100000454	2220	118.086	138	660-88-8	C00431	HMDB03355
5-dodecenoate (12:1n7)	74	79	548992	1253075	both	Medium Chain Fatty Acid	Lipid	1395	Lipid	Medium Chain Fatty Acid	33968	LC/MS Neg	100001232	5224	197.155	5312378	2430-94-6		HMDB00529
5-dodecenoylcarnitine (C12:1)	73	79	591068	7923821	both	Fatty Acid Metabolism (Acyl Carnitine, Monounsaturated)	Lipid	1724	Lipid	Fatty Acid Metabolism (Acyl Carnitine, Monounsaturated)	61769	LC/MS Pos Late	100016069	1135	342.264				HMDB13326
5-HETE	21	NA	1884723	NA	DBS	Eicosanoid	Lipid	1950	Lipid	Eicosanoid	37372	LC/MS Neg	100002137	5382	319.228	5280733	73307-52-5	C04805	HMDB11134
5-hydroxylysine	45	79	239780	2426127	both	Lysine Metabolism	Amino Acid	111	Amino Acid	Lysine Metabolism	15685	LC/MS Pos Early	100000054	2790	163.108	1029	13204-98-3	C16741	HMDB00450
5-methylthioadenosine (MTA)	79	77	731257	1601573	both	Polyamine Metabolism	Amino Acid	501	Amino Acid	Polyamine Metabolism	1419	LC/MS Pos Early	212	2752	298.097	439176	2457-80-9	C00170	HMDB01173
5-methylthioribose	17	NA	148086	NA	DBS	Methionine, Cysteine, SAM and Taurine Metabolism	Amino Acid	399	Amino Acid	Methionine, Cysteine, SAM and Taurine Metabolism	62100	LC/MS Pos Early	100002103	790	181.053	494	23656-67-9		HMDB01087
5-methyluridine (ribothymidine)	78	78	66137	434905	both	Pyrimidine Metabolism, Uracil containing	Nucleotide	3950	Nucleotide	Pyrimidine Metabolism, Uracil containing	35136	LC/MS Neg	100001446	1778.1	257.078	445408	1463-10-10		HMDB00884
5-oxoproline	79	79	8509821	18292772	both	Glutathione Metabolism	Amino Acid	524	Amino Acid	Glutathione Metabolism	1494	LC/MS Neg	1021	738.5	128.035	7405	98-79-3	C01879	HMDB00267
6-bromotryptophan	49	79	43615	461125	both	Tryptophan Metabolism	Amino Acid	294	Amino Acid	Tryptophan Metabolism	62503	LC/MS Neg	100020414	3565	280.993
6-hydroxyindole sulfate	60	79	46542.5	449388	both	Chemical	Xenobiotics	5655	Xenobiotics	Chemical	48698	LC/MS Neg	100006260	2498	212.002	122198196
7-HOCA	44	77	61346	459520	both	Sterol	Lipid	2963	Lipid	Sterol	36776	LC/MS Neg	100001609	5288.1	429.301	3081085	115538-85-7	C17337	HMDB12458
7-hydroxycholesterol (alpha or beta)	79	NA	10598430	NA	DBS	Sterol	Lipid	2997	Lipid	Sterol	47890	LC/MS Pos Late	100005999	1930	367.336	107722			HMDB06119
7-methylguanine	79	79	2012362	10229332	both	Purine Metabolism, Guanine containing	Nucleotide	3913	Nucleotide	Purine Metabolism, Guanine containing	35114	LC/MS Pos Early	100001456	2175	166.072	11361	578-76-7	C02242	HMDB00897
8-hydroxyoctanoate	75	NA	223473	NA	DBS	Fatty Acid, Monohydroxy	Lipid	1828	Lipid	Fatty Acid, Monohydroxy	21239	LC/MS Neg	100000956	2300	159.103	69820	764-89-6		HMDB61914
8-methoxykynurenate	14	NA	90144	NA	DBS	Tryptophan Metabolism	Amino Acid	259	Amino Acid	Tryptophan Metabolism	62955	LC/MS Pos Early	100020360	2574	220.06	76230	2929-14-8	C05830	HMDB60426
9,10-DiHOME	41	65	228900	191363	both	Fatty Acid, Dihydroxy	Lipid	1858	Lipid	Fatty Acid, Dihydroxy	38399	LC/MS Neg	179	5180	313.238	9966640	263399-34-4	C14828	HMDB04704
acesulfame	11	28	899932	55208	both	Food Component/Plant	Xenobiotics	4692	Xenobiotics	Food Component/Plant	48569	LC/MS Polar	100006203	756	161.987	36573	55589-62-3		HMDB33585
acetylcarnitine (C2)	79	79	211563024	456097728	both	Fatty Acid Metabolism (Acyl Carnitine, Short Chain)	Lipid	1693	Lipid	Fatty Acid Metabolism (Acyl Carnitine, Short Chain)	32198	LC/MS Pos Early	100000802	2282	204.123	1	5080-50-2	C02571	HMDB00201
acetylphosphate	75	NA	1043250	NA	DBS	Oxidative Phosphorylation	Energy	1363	Energy	Oxidative Phosphorylation	15488	LC/MS Polar	1211	4013.9	138.98	186	#VALUE!	C00227	HMDB01494
acisoga	51	74	808608	82933	both	Polyamine Metabolism	Amino Acid	497	Amino Acid	Polyamine Metabolism	43258	LC/MS Pos Early	100004541	1813	185.129	129397	106692-36-8
aconitate [cis or trans]	79	79	6420774	36455092	both	TCA Cycle	Energy	1340	Energy	TCA Cycle	46173	LC/MS Neg	100001359	580	173.009
adenine	79	NA	26308176	NA	DBS	Purine Metabolism, Adenine containing	Nucleotide	3874	Nucleotide	Purine Metabolism, Adenine containing	554	LC/MS Pos Early	880	2221	136.062	190	73-24-5	C00147	HMDB00034
adenosine	76	NA	694024	NA	DBS	Purine Metabolism, Adenine containing	Nucleotide	3873	Nucleotide	Purine Metabolism, Adenine containing	555	LC/MS Pos Early	798	2169	268.104	60961	58-61-7	C00212	HMDB00050
adenosine 5'-diphosphoribose (ADP-ribose)	78	NA	390152	NA	DBS	Nicotinate and Nicotinamide Metabolism	Cofactors and Vitamins	4045	Cofactors and Vitamins	Nicotinate and Nicotinamide Metabolism	558	LC/MS Pos Early	215	553	560.079	192	68414-18-6	C00301	HMDB01178
adipoylcarnitine (C6-DC)	70	79	149054	1041489	both	Fatty Acid Metabolism (Acyl Carnitine, Dicarboxylate)	Lipid	1746	Lipid	Fatty Acid Metabolism (Acyl Carnitine, Dicarboxylate)	52988	LC/MS Pos Early	100006614	2570	290.16	71296139			HMDB61677
ADP	79	NA	29014756	NA	DBS	Purine Metabolism, Adenine containing	Nucleotide	3865	Nucleotide	Purine Metabolism, Adenine containing	3108	LC/MS Pos Early	208	607	428.037	6022	20398-34-9	C00008	HMDB01341
adrenoylcarnitine (C22:4)*	5	NA	86954	NA	DBS	Fatty Acid Metabolism (Acyl Carnitine, Polyunsaturated)	Lipid	1741	Lipid	Fatty Acid Metabolism (Acyl Carnitine, Polyunsaturated)	57528	LC/MS Pos Late	100015850	1415	476.373
alanine	79	79	239860080	917330048	both	Alanine and Aspartate Metabolism	Amino Acid	28	Amino Acid	Alanine and Aspartate Metabolism	1126	LC/MS Pos Early	811	1700	90.055	5950	56-41-7	C00041	HMDB00161
alanylleucine	79	NA	475473	NA	DBS	Dipeptide	Peptide	604	Peptide	Dipeptide	37093	LC/MS Pos Early	100001890	3055	203.139	259583	1638-60-4		HMDB28691
allantoin	79	79	4107837	3562553	both	Purine Metabolism, (Hypo)Xanthine/Inosine containing	Nucleotide	3860	Nucleotide	Purine Metabolism, (Hypo)Xanthine/Inosine containing	1107	LC/MS Polar	1002	1672	157.037	204	97-59-6	C02350	HMDB00462
alliin	5	NA	232779	NA	DBS	Food Component/Plant	Xenobiotics	4470	Xenobiotics	Food Component/Plant	41494	LC/MS Pos Early	100003473	1470	178.053	87310	556-27-4	C08265	HMDB33592
alpha-hydroxyisocaproate	5	74	155074	368009	both	Leucine, Isoleucine and Valine Metabolism	Amino Acid	308	Amino Acid	Leucine, Isoleucine and Valine Metabolism	22132	LC/MS Neg	100000706	1840	131.071	83697	10303-64-7	C03264	HMDB00746
alpha-hydroxyisovalerate	79	79	6732862	65473744	both	Leucine, Isoleucine and Valine Metabolism	Amino Acid	376	Amino Acid	Leucine, Isoleucine and Valine Metabolism	46537	LC/MS Polar	100001300	1052	117.056	99823	600-37-3		HMDB00407
alpha-ketoglutaramate*	79	79	2266218	2691201	both	Glutamate Metabolism	Amino Acid	44	Amino Acid	Glutamate Metabolism	62101	LC/MS Polar	100002397	1916	144.03	48	18465-19-5
alpha-ketoglutarate	79	79	3393004	63192148	both	TCA Cycle	Energy	1344	Energy	TCA Cycle	528	LC/MS Polar	93	2700	145.014	51	305-72-6;328-50-7;22202-68-2	C00026	HMDB00208
AMP	79	79	32604282	4340963	both	Purine Metabolism, Adenine containing	Nucleotide	3866	Nucleotide	Purine Metabolism, Adenine containing	32342	LC/MS Pos Early	209	1013	348.07	6083	149022-20-8	C00020	HMDB00045
andro steroid monosulfate C19H28O6S (1)*	17	78	34198	244102	both	Androgenic Steroids	Lipid	3137	Lipid	Androgenic Steroids	32827	LC/MS Neg	100002152	3871	383.153
androstenediol (3alpha, 17alpha) monosulfate (2)	NA	63	NA	68419	Plasma	Androgenic Steroids	Lipid	3111	Lipid	Androgenic Steroids	37207	LC/MS Neg	100002026	4712	369.174
androstenediol (3alpha, 17alpha) monosulfate (3)	59	79	96283	473499	both	Androgenic Steroids	Lipid	3112	Lipid	Androgenic Steroids	37209	LC/MS Neg	100002027	5180	369.174
androstenediol (3beta,17beta) disulfate (1)	62	79	725188	11633074	both	Androgenic Steroids	Lipid	3107	Lipid	Androgenic Steroids	37202	LC/MS Neg	100001992	3740	224.062	87120982		C04295	HMDB03818
androstenediol (3beta,17beta) disulfate (2)	71	79	891943	8307103	both	Androgenic Steroids	Lipid	3108	Lipid	Androgenic Steroids	37203	LC/MS Neg	100001994	4065	224.062
androstenediol (3beta,17beta) monosulfate (1)	19	77	55782	274330	both	Androgenic Steroids	Lipid	3104	Lipid	Androgenic Steroids	37211	LC/MS Neg	100002028	4535	369.174	13847309	521-17-5		HMDB03818
androsterone glucuronide	2	77	41932	158636	both	Androgenic Steroids	Lipid	3088	Lipid	Androgenic Steroids	61846	LC/MS Neg	100002761	4953	465.249	114833	1852-43-3	C11135	HMDB02829
androsterone sulfate	78	79	416912	3022019	both	Androgenic Steroids	Lipid	3098	Lipid	Androgenic Steroids	31591	LC/MS Neg	100001073	5022	369.174	159663	2479-86-9		HMDB02759
anthranilate	79	66	1117795	460205	both	Tryptophan Metabolism	Amino Acid	255	Amino Acid	Tryptophan Metabolism	57746	LC/MS Pos Early	1258	2606	120.044	227	118-92-3	C00108	HMDB01123
arabitol/xylitol	79	79	293676	831032	both	Pentose Metabolism	Carbohydrate	1182	Carbohydrate	Pentose Metabolism	48885	LC/MS Polar	100006430	1932.4	151.061
arabonate/xylonate	79	79	8828544	2992674	both	Pentose Metabolism	Carbohydrate	1188	Carbohydrate	Pentose Metabolism	48255	LC/MS Polar	100006115	2700	165.041
arachidate (20:0)	79	79	11534779	6027335	both	Long Chain Saturated Fatty Acid	Lipid	1404	Lipid	Long Chain Saturated Fatty Acid	1118	LC/MS Neg	893	6240	311.296	10467	506-30-9	C06425	HMDB02212
arachidonate (20:4n6)	79	79	6123624	44309428	both	Long Chain Polyunsaturated Fatty Acid (n3 and n6)	Lipid	1457	Lipid	Long Chain Polyunsaturated Fatty Acid (n3 and n6)	1110	LC/MS Neg	229	5535	303.233	444899	506-32-1	C00219	HMDB01043
arachidonoylcarnitine (C20:4)	48	79	196208	628434	both	Fatty Acid Metabolism (Acyl Carnitine, Polyunsaturated)	Lipid	1736	Lipid	Fatty Acid Metabolism (Acyl Carnitine, Polyunsaturated)	57518	LC/MS Pos Late	100015837	1353	448.342
arachidoylcarnitine (C20)*	44	76	154355	311136	both	Fatty Acid Metabolism (Acyl Carnitine, Long Chain Saturated)	Lipid	1712	Lipid	Fatty Acid Metabolism (Acyl Carnitine, Long Chain Saturated)	57513	LC/MS Pos Late	100015833	1512	456.405				HMDB06460
argininate*	4	63	676120	908634	both	Urea cycle; Arginine and Proline Metabolism	Amino Acid	469	Amino Acid	Urea cycle; Arginine and Proline Metabolism	57461	LC/MS Pos Early	100002769	2150	176.103	160437	0157-07-02		HMDB03148
arginine	79	79	132583056	671765376	both	Urea cycle; Arginine and Proline Metabolism	Amino Acid	431	Amino Acid	Urea cycle; Arginine and Proline Metabolism	1638	LC/MS Pos Early	231	2825	175.119	232	1119-34-2	C00062	HMDB00517
ascorbic acid 2-sulfate	79	79	371824	7500153	both	Ascorbate and Aldarate Metabolism	Cofactors and Vitamins	4065	Cofactors and Vitamins	Ascorbate and Aldarate Metabolism	63590	LC/MS Polar	100009329	3042	254.982	86484
ascorbic acid 3-sulfate*	79	79	369695	3932539	both	Ascorbate and Aldarate Metabolism	Cofactors and Vitamins	4066	Cofactors and Vitamins	Ascorbate and Aldarate Metabolism	63687	LC/MS Neg	100020409	621	254.981	11425365
asparagine	79	79	91589200	253233952	both	Alanine and Aspartate Metabolism	Amino Acid	39	Amino Acid	Alanine and Aspartate Metabolism	512	LC/MS Pos Early	917	1225	133.061	6267	70-47-3	C00152	HMDB00168
aspartate	79	79	78003368	32929146	both	Alanine and Aspartate Metabolism	Amino Acid	35	Amino Acid	Alanine and Aspartate Metabolism	443	LC/MS Pos Early	234	1165	134.045	5960	56-84-8	C00049	HMDB00191
azelate (C9-DC)	79	77	2065845	391336	both	Fatty Acid, Dicarboxylate	Lipid	1560	Lipid	Fatty Acid, Dicarboxylate	18362	LC/MS Pos Early	2029	3100	189.112	2266	123-99-9	C08261	HMDB00784
behenoyl dihydrosphingomyelin (d18:0/22:0)*	50	79	529818	16109086	both	Dihydrosphingomyelins	Lipid	2859	Lipid	Dihydrosphingomyelins	57331	LC/MS Pos Late	100009026	3150	789.684				HMDB12091
behenoyl sphingomyelin (d18:1/22:0)*	79	79	39568520	878462784	both	Sphingomyelins	Lipid	2865	Lipid	Sphingomyelins	48492	LC/MS Pos Late	100006294	3083	787.669				HMDB12103
beta-alanine	79	76	7382497	6922042	both	Pyrimidine Metabolism, Uracil containing	Nucleotide	3965	Nucleotide	Pyrimidine Metabolism, Uracil containing	55	LC/MS Pos Early	244	1905	90.055	239	56-41-7;107-95-9	C00099	HMDB00056
beta-citrylglutamate	79	78	385899	157928	both	Glutamate Metabolism	Amino Acid	54	Amino Acid	Glutamate Metabolism	54923	LC/MS Neg	100003271	530	320.062	72715786	73590-26-8	C20775
beta-hydroxyisovalerate	79	54	2985205	692698	both	Leucine, Isoleucine and Valine Metabolism	Amino Acid	324	Amino Acid	Leucine, Isoleucine and Valine Metabolism	12129	LC/MS Polar	1442	1149.8	117.056	69362	0625-08-04		HMDB00754
beta-hydroxyisovaleroylcarnitine	79	NA	4971758	NA	DBS	Leucine, Isoleucine and Valine Metabolism	Amino Acid	325	Amino Acid	Leucine, Isoleucine and Valine Metabolism	35433	LC/MS Pos Early	100001594	2584	262.165		99159-87-2
betaine	79	79	360542720	803710528	both	Glycine, Serine and Threonine Metabolism	Amino Acid	6	Amino Acid	Glycine, Serine and Threonine Metabolism	3141	LC/MS Pos Early	799	1064	118.086	247	107-43-7	C00719	HMDB00043
biliverdin	61	79	722072	1869182	both	Hemoglobin and Porphyrin Metabolism	Cofactors and Vitamins	4126	Cofactors and Vitamins	Hemoglobin and Porphyrin Metabolism	2137	LC/MS Pos Late	250	1016	583.255	5353439	55482-27-4;55482-27-4	C00500	HMDB01008
branched-chain, straight-chain, or cyclopropyl 10:1 fatty acid (1)*	14	76	164660	433430	both	Partially Characterized Molecules	Partially Characterized Molecules	5788	Partially Characterized Molecules	Partially Characterized Molecules	63615	LC/MS Neg	100021666	4805	169.123
branched-chain, straight-chain, or cyclopropyl 12:1 fatty acid*	62	79	463170	1130067	both	Partially Characterized Molecules	Partially Characterized Molecules	5791	Partially Characterized Molecules	Partially Characterized Molecules	63683	LC/MS Neg	100021709	5261	197.155
butyrate/isobutyrate (4:0)	16	51	414636	506291	both	Short Chain Fatty Acid	Lipid	1382	Lipid	Short Chain Fatty Acid	40605	LC/MS Neg	1143	1062	87.0452	264	109-92-6	C00246	HMDB00039
butyrylcarnitine (C4)	67	79	678025	6422978	both	Fatty Acid Metabolism (also BCAA Metabolism)	Lipid	1649	Lipid	Fatty Acid Metabolism (also BCAA Metabolism)	32412	LC/MS Pos Early	100001054	2860	232.154	439829	25576-40-3	C02862	HMDB02013
caffeine	52	68	3404383	1.54351e+07	both	Xanthine Metabolism	Xenobiotics	4283	Xenobiotics	Xanthine Metabolism	569	LC/MS Pos Early	849	2106	195.088	2519	1958-08-02	C07481	HMDB01847
caprate (10:0)	78	79	2.23913e+06	3183682	both	Medium Chain Fatty Acid	Lipid	1388	Lipid	Medium Chain Fatty Acid	1642	LC/MS Neg	888	5090.7	171.139	2969	334-48-5	C01571	HMDB00511
caproate (6:0)	74	NA	8423216	NA	DBS	Medium Chain Fatty Acid	Lipid	1384	Lipid	Medium Chain Fatty Acid	32489	LC/MS Neg	926	2713.7	115.076	8892	142-62-1	C01585	HMDB00535
caprylate (8:0)	35	60	4424330	2.07112e+06	both	Medium Chain Fatty Acid	Lipid	1386	Lipid	Medium Chain Fatty Acid	32492	LC/MS Neg	932	4362	143.108	379	0124-07-01	C06423	HMDB00482
carboxyethyl-GABA	79	77	645311	595587	both	Glutamate Metabolism	Amino Acid	56	Amino Acid	Glutamate Metabolism	40007	LC/MS Pos Early	100003260	2085	176.092	2572	4386-03-02		HMDB02201
carnitine	79	78	292319552	1110260608	both	Carnitine Metabolism	Lipid	1765	Lipid	Carnitine Metabolism	15500	LC/MS Pos Early	100000007	1978	162.113	10917	0461-05-03	C00318	HMDB00062
carnosine	31	NA	141764	NA	DBS	Histidine Metabolism	Amino Acid	79	Amino Acid	Histidine Metabolism	1768	LC/MS Pos Early	249	2942	227.114	439224	305-84-0	C00386	HMDB00033
catechol sulfate	60	79	367582	5263055	both	Benzoate Metabolism	Xenobiotics	4205	Xenobiotics	Benzoate Metabolism	35320	LC/MS Neg	100001605	1906	188.986	3083879	4918-96-1		HMDB59724
ceramide (d18:2/24:1, d18:1/24:2)*	73	79	3538315	18262860	both	Ceramides	Lipid	2812	Lipid	Ceramides	57443	LC/MS Pos Late	100015744	3858	646.613
cerotoylcarnitine (C26)*	57	79	273282	3645372	both	Fatty Acid Metabolism (Acyl Carnitine, Long Chain Saturated)	Lipid	1715	Lipid	Fatty Acid Metabolism (Acyl Carnitine, Long Chain Saturated)	57516	LC/MS Pos Late	100015835	1649	540.499				HMDB06347
C-glycosyltryptophan	79	79	324577	1155263	both	Tryptophan Metabolism	Amino Acid	244	Amino Acid	Tryptophan Metabolism	48782	LC/MS Pos Early	100006379	2700	367.15	10981970	180509-18-6
cholate	50	74	100789	402654	both	Primary Bile Acid Metabolism	Lipid	3187	Lipid	Primary Bile Acid Metabolism	22842	LC/MS Neg	136	5165	407.28	221493	81-25-4	C00695	HMDB00619
cholesterol	79	79	23579896	296322368	both	Sterol	Lipid	2951	Lipid	Sterol	63	LC/MS Pos Late	266	2707	369.352	11025495	57-88-5	C00187	HMDB00067
choline	79	79	268673280	520546208	both	Phospholipid Metabolism	Lipid	2042	Lipid	Phospholipid Metabolism	15506	LC/MS Pos Early	1256	1961	104.107	305	67-48-1	C00114	HMDB00097
cinnamoylglycine	55	76	77452	644451	both	Food Component/Plant	Xenobiotics	4507	Xenobiotics	Food Component/Plant	38637	LC/MS Neg	100002253	3127	204.067	709625	16534-24-0		HMDB11621
cis-4-decenoate (10:1n6)*	75	78	339022	2.06409e+06	both	Medium Chain Fatty Acid	Lipid	1389	Lipid	Medium Chain Fatty Acid	62873	LC/MS Neg	100002796	4890	169.123	5312351	505-90-8
cis-4-decenoylcarnitine (C10:1)	78	79	1.54052e+06	15307963	both	Fatty Acid Metabolism (Acyl Carnitine, Monounsaturated)	Lipid	1722	Lipid	Fatty Acid Metabolism (Acyl Carnitine, Monounsaturated)	38178	LC/MS Pos Late	100002259	1057	314.233		98930-66-6
citrate	79	79	32703594	297810880	both	TCA Cycle	Energy	1338	Energy	TCA Cycle	1564	LC/MS Neg	1124	582	191.02	311	77-92-9	C00158	HMDB00094
citrulline	79	79	49491752	210029712	both	Urea cycle; Arginine and Proline Metabolism	Amino Acid	440	Amino Acid	Urea cycle; Arginine and Proline Metabolism	2132	LC/MS Pos Early	391	1520	176.103	9750	372-75-8	C00327	HMDB00904
cortisol	79	79	484633	1184881	both	Corticosteroids	Lipid	3060	Lipid	Corticosteroids	1712	LC/MS Pos Early	356	3600	363.217	5754	50-23-7	C00735	HMDB00063
cotinine	36	32	63253	241844	both	Tobacco Metabolite	Xenobiotics	4299	Xenobiotics	Tobacco Metabolite	553	LC/MS Pos Early	848	2213	177.102	854019	486-56-6		HMDB01046
cotinine N-oxide	2	NA	158042	NA	DBS	Tobacco Metabolite	Xenobiotics	4301	Xenobiotics	Tobacco Metabolite	38662	LC/MS Pos Early	100002719	1377	193.097	9815514	36508-80-2		HMDB01411
creatine	79	79	1850111872	514493216	both	Creatine Metabolism	Amino Acid	475	Amino Acid	Creatine Metabolism	27718	LC/MS Pos Early	1221	1947	132.077	586	57-00-1	C00300	HMDB00064
creatinine	79	79	308838816	931104704	both	Creatine Metabolism	Amino Acid	476	Amino Acid	Creatine Metabolism	513	LC/MS Pos Early	275	2055	114.066	588	60-27-5	C00791	HMDB00562
cys-gly, oxidized	70	79	77846	2952536	both	Glutathione Metabolism	Amino Acid	523	Amino Acid	Glutathione Metabolism	18368	LC/MS Neg	1224	925	353.06	333293	7729-20-6
cysteine	73	79	1075708	4225137	both	Methionine, Cysteine, SAM and Taurine Metabolism	Amino Acid	407	Amino Acid	Methionine, Cysteine, SAM and Taurine Metabolism	1868	LC/MS Pos Early	800	1475	122.027	5862	52-90-4;56-89-3	C00097	HMDB00574
cysteine sulfinic acid	77	31	167451	149197	both	Methionine, Cysteine, SAM and Taurine Metabolism	Amino Acid	420	Amino Acid	Methionine, Cysteine, SAM and Taurine Metabolism	37443	LC/MS Pos Early	100002113	597	154.017	109	207121-48-0	C00606	HMDB00996
cysteine-glutathione disulfide	79	74	2836567	1860955	both	Glutathione Metabolism	Amino Acid	518	Amino Acid	Glutathione Metabolism	35159	LC/MS Pos Early	100001437	2465	427.095	4247235	13081-14-6		HMDB00656
cysteinylglycine	66	79	711340	2314047	both	Glutathione Metabolism	Amino Acid	521	Amino Acid	Glutathione Metabolism	35637	LC/MS Pos Early	278	2132	179.048	439498	19246-18-5	C01419	HMDB00078
cysteinylglycine disulfide*	56	79	200370	45371072	both	Glutathione Metabolism	Amino Acid	522	Amino Acid	Glutathione Metabolism	62103	LC/MS Pos Early	100002466	2547	298.053		70555-24-7		HMDB00709
cystine	72	79	244698	9132877	both	Methionine, Cysteine, SAM and Taurine Metabolism	Amino Acid	414	Amino Acid	Methionine, Cysteine, SAM and Taurine Metabolism	56	LC/MS Pos Early	279	2000	241.031	67678	56-89-3	C00491	HMDB00192
cytidine	46	65	78997	248946	both	Pyrimidine Metabolism, Cytidine containing	Nucleotide	3976	Nucleotide	Pyrimidine Metabolism, Cytidine containing	514	LC/MS Pos Early	827	2124	244.093	6175	65-46-3	C00475	HMDB00089
cytosine	78	46	454734	223144	both	Pyrimidine Metabolism, Cytidine containing	Nucleotide	3977	Nucleotide	Pyrimidine Metabolism, Cytidine containing	573	LC/MS Pos Early	881	2060	112.05	597	71-30-7	C00380	HMDB00630
decadienedioic acid (C10:2-DC)	55	56	50843	387665	both	Fatty Acid, Dicarboxylate	Lipid	1563	Lipid	Fatty Acid, Dicarboxylate	63685	LC/MS Polar	100021711	2329.7	197.082
decanoylcarnitine (C10)	79	79	1134549	14158625	both	Fatty Acid Metabolism (Acyl Carnitine, Medium Chain)	Lipid	1705	Lipid	Fatty Acid Metabolism (Acyl Carnitine, Medium Chain)	33941	LC/MS Pos Late	100001251	1130	316.248	10245190	1492-27-9		HMDB00651
dehydroepiandrosterone sulfate (DHEA-S)	79	79	1553920	11412984	both	Androgenic Steroids	Lipid	3085	Lipid	Androgenic Steroids	32425	LC/MS Neg	100000792	4745	367.159	12594	651-48-9	C04555	HMDB01032
deoxycarnitine	79	79	85868736	67978120	both	Carnitine Metabolism	Lipid	1764	Lipid	Carnitine Metabolism	36747	LC/MS Pos Early	100001662	2052	146.118	134	6249-56-5	C01181	HMDB01161
dihomolinoleate (20:2n6)	79	79	1364912	9609997	both	Long Chain Polyunsaturated Fatty Acid (n3 and n6)	Lipid	1454	Lipid	Long Chain Polyunsaturated Fatty Acid (n3 and n6)	17805	LC/MS Neg	1231	5730	307.264	6439848	2091-39-6	C16525	HMDB05060
dihomolinolenate (20:3n3 or 3n6)	79	79	1251290	10283937	both	Long Chain Polyunsaturated Fatty Acid (n3 and n6)	Lipid	1456	Lipid	Long Chain Polyunsaturated Fatty Acid (n3 and n6)	35718	LC/MS Neg	100001739	5596	305.249	5280581	17046-59-2	C03242	HMDB02925
dihomo-linolenoylcarnitine (C20:3n3 or 6)*	61	79	176249	484945	both	Fatty Acid Metabolism (Acyl Carnitine, Polyunsaturated)	Lipid	1737	Lipid	Fatty Acid Metabolism (Acyl Carnitine, Polyunsaturated)	57521	LC/MS Pos Late	100015840	1392	450.358
dihomo-linoleoylcarnitine (C20:2)*	70	78	295692	564364	both	Fatty Acid Metabolism (Acyl Carnitine, Polyunsaturated)	Lipid	1735	Lipid	Fatty Acid Metabolism (Acyl Carnitine, Polyunsaturated)	57520	LC/MS Pos Late	100015839	1436	452.373
dihydroorotate	76	71	95409.5	832985	both	Pyrimidine Metabolism, Orotate containing	Nucleotide	3932	Nucleotide	Pyrimidine Metabolism, Orotate containing	601	LC/MS Polar	923	1910	157.025	648	155-54-4	C00337	HMDB03349
dihydroxyacetone phosphate (DHAP)	79	NA	3359298	NA	DBS	Glycolysis, Gluconeogenesis, and Pyruvate Metabolism	Carbohydrate	1137	Carbohydrate	Glycolysis, Gluconeogenesis, and Pyruvate Metabolism	15522	LC/MS Neg	309	603	168.991	668	102783-56-2	C00111	HMDB01473
dimethylarginine (ADMA + SDMA)	79	79	11643702	110486672	both	Urea cycle; Arginine and Proline Metabolism	Amino Acid	446	Amino Acid	Urea cycle; Arginine and Proline Metabolism	36808	LC/MS Pos Early	100001810	2850	203.15	123831	102783-24-4	C03626	HMDB01539
dimethylglycine	79	79	10156665	38595896	both	Glycine, Serine and Threonine Metabolism	Amino Acid	5	Amino Acid	Glycine, Serine and Threonine Metabolism	5086	LC/MS Pos Early	806	1104	104.071	673	1118-68-9	C01026	HMDB00092
docosadienoate (22:2n6)	76	79	110516	691539	both	Long Chain Polyunsaturated Fatty Acid (n3 and n6)	Lipid	1461	Lipid	Long Chain Polyunsaturated Fatty Acid (n3 and n6)	32415	LC/MS Neg	100001182	6034	335.296	5282807	7370-49-2	C16533	HMDB61714
docosadioate (C22-DC)	79	78	21768584	110440	both	Fatty Acid, Dicarboxylate	Lipid	1585	Lipid	Fatty Acid, Dicarboxylate	39837	LC/MS Neg	100002952	5291.8	369.301	244872	505-56-6	C19625
docosahexaenoate (DHA; 22:6n3)	79	79	922822	15809214	both	Long Chain Polyunsaturated Fatty Acid (n3 and n6)	Lipid	1447	Lipid	Long Chain Polyunsaturated Fatty Acid (n3 and n6)	44675	LC/MS Neg	100000665	5525	327.233	445580	6217-54-5	C06429	HMDB02183
docosapentaenoate (DPA; 22:5n3)	53	79	297807	2292975	both	Long Chain Polyunsaturated Fatty Acid (n3 and n6)	Lipid	1446	Lipid	Long Chain Polyunsaturated Fatty Acid (n3 and n6)	32504	LC/MS Neg	100001181	5571	329.249	6441454	2234-74-4	C16513	HMDB06528
docosapentaenoate (n6 DPA; 22:5n6)	64	79	413170	6240790	both	Long Chain Polyunsaturated Fatty Acid (n3 and n6)	Lipid	1460	Lipid	Long Chain Polyunsaturated Fatty Acid (n3 and n6)	37478	LC/MS Neg	100001580	5624.5	329.249	6441454	25182-74-5	C16513	HMDB01976
dodecadienoate (12:2)*	79	79	1371429	908136	both	Fatty Acid, Dicarboxylate	Lipid	1570	Lipid	Fatty Acid, Dicarboxylate	62276	LC/MS Neg	100020478	5146	195.139
dodecanedioate (C12)	74	79	121257	361431	both	Fatty Acid, Dicarboxylate	Lipid	1567	Lipid	Fatty Acid, Dicarboxylate	32388	LC/MS Neg	100001102	2990	229.144	12736	693-23-2	C02678	HMDB00623
dodecenedioate (C12:1-DC)*	70	74	488032	135524	both	Fatty Acid, Dicarboxylate	Lipid	1569	Lipid	Fatty Acid, Dicarboxylate	61864	LC/MS Neg	100019972	2700	227.129
dopamine 3-O-sulfate	58	79	47865	320109	both	Tyrosine Metabolism	Amino Acid	213	Amino Acid	Tyrosine Metabolism	48407	LC/MS Neg	100006361	1556.2	232.029	122136		C13690	HMDB06275
EDTA	79	79	56628160	1690941952	both	Chemical	Xenobiotics	5585	Xenobiotics	Chemical	22163	LC/MS Neg	100001002	643	291.083	6049	60-00-4	C00284	HMDB15109
efavirenz	1	1	8522228	66422032	both	Drug - Antiviral	Xenobiotics	5128	Xenobiotics	Drug - Antiviral	63282	LC/MS Neg	100020922	5350	314.02	64139	154598-52-4	D00896	HMDB14763
eicosanedioate (C20-DC)	79	79	699479	392627	both	Fatty Acid, Dicarboxylate	Lipid	1583	Lipid	Fatty Acid, Dicarboxylate	39831	LC/MS Neg	100002951	5200.9	341.27	75502	2424-92-2
eicosapentaenoate (EPA; 20:5n3)	71	79	233191	1013760	both	Long Chain Polyunsaturated Fatty Acid (n3 and n6)	Lipid	1444	Lipid	Long Chain Polyunsaturated Fatty Acid (n3 and n6)	18467	LC/MS Neg	2050	5450	301.217	446284	10-2005-9;10417-94-4	C06428	HMDB01999
eicosenedioate (C20:1-DC)*	56	75	114917	693552	both	Fatty Acid, Dicarboxylate	Lipid	1584	Lipid	Fatty Acid, Dicarboxylate	62923	LC/MS Neg	100021105	5095	339.254
eicosenoate (20:1n9 or 1n11)	79	79	1959697	9203094	both	Long Chain Monounsaturated Fatty Acid	Lipid	1427	Lipid	Long Chain Monounsaturated Fatty Acid	33587	LC/MS Neg	100001335	5950	309.28	5282768		C16526	HMDB02231
eicosenoylcarnitine (C20:1)*	63	74	287824	715708	both	Fatty Acid Metabolism (Acyl Carnitine, Monounsaturated)	Lipid	1729	Lipid	Fatty Acid Metabolism (Acyl Carnitine, Monounsaturated)	57519	LC/MS Pos Late	100015838	1484	454.389
emtricitabine	1	1	75358224	5113824	both	Drug - Antiviral	Xenobiotics	5134	Xenobiotics	Drug - Antiviral	63285	LC/MS Pos Early	100020917	2084	248.05	60877	143491-57-0	D01199	HMDB15017
epiandrosterone sulfate	55	78	100532	704618	both	Androgenic Steroids	Lipid	3090	Lipid	Androgenic Steroids	33973	LC/MS Neg	100001287	4855	369.174	9929317	22229-22-7
ergothioneine	79	66	623510	176088	both	Food Component/Plant	Xenobiotics	4546	Xenobiotics	Food Component/Plant	37459	LC/MS Neg	100002154	821	228.081	3032311	58511-63-0	C05570	HMDB03045
erucate (22:1n9)	79	79	389286	2022734	both	Long Chain Monounsaturated Fatty Acid	Lipid	1431	Lipid	Long Chain Monounsaturated Fatty Acid	1552	LC/MS Neg	1087	6355.6	337.311	5281116	112-86-7	C08316	HMDB02068
erythritol	77	NA	135876	NA	DBS	Food Component/Plant	Xenobiotics	4548	Xenobiotics	Food Component/Plant	20699	LC/MS Polar	100000846	1491	167.056	222285	149-32-6	C00503	HMDB02994
erythronate*	79	79	75497016	78758616	both	Aminosugar Metabolism	Carbohydrate	1330	Carbohydrate	Aminosugar Metabolism	42420	LC/MS Polar	100001320	2186	135.03	2781043	88759-55-1		HMDB00613
estriol 3-sulfate	51	79	61026	774770	both	Estrogenic Steroids	Lipid	3183	Lipid	Estrogenic Steroids	21294	LC/MS Neg	100000701	3380	367.122		50-27-1	C05141	HMDB00153
estrone 3-sulfate	77	79	308292	3256126	both	Estrogenic Steroids	Lipid	3170	Lipid	Estrogenic Steroids	18474	LC/MS Neg	1230	4417.3	349.111	3001028	438-67-5	C02538	HMDB01425
ethyl alpha-glucopyranoside	41	51	268530	58780	both	Food Component/Plant	Xenobiotics	4738	Xenobiotics	Food Component/Plant	63152	LC/MS Pos Early	100015965	1248	226.129	428040	34625-23-5
ethyl beta-glucopyranoside	32	66	146376	65632.5	both	Food Component/Plant	Xenobiotics	4867	Xenobiotics	Food Component/Plant	64131	LC/MS Pos Early	100020377	1100	226.129	121667
ethylmalonate	79	79	750517	6742458	both	Leucine, Isoleucine and Valine Metabolism	Amino Acid	362	Amino Acid	Leucine, Isoleucine and Valine Metabolism	15765	LC/MS Polar	2054	2785	131.035	11756	601-75-2		HMDB00622
eugenol sulfate	22	53	67008	137387	both	Food Component/Plant	Xenobiotics	4770	Xenobiotics	Food Component/Plant	48715	LC/MS Neg	100006171	3782	243.033	180632	95480-60-7
formiminoglutamate	74	79	393401	1147145	both	Histidine Metabolism	Amino Acid	77	Amino Acid	Histidine Metabolism	43493	LC/MS Pos Early	100002500	1880	175.071	439233	816-90-0	C00439	HMDB00854
fructose	79	79	2831226	12909697	both	Fructose, Mannose and Galactose Metabolism	Carbohydrate	1248	Carbohydrate	Fructose, Mannose and Galactose Metabolism	577	LC/MS Polar	878	2065	179.056	5984	57-48-7	C00095	HMDB00660
fructosyllysine	79	79	3502038	29389376	both	Lysine Metabolism	Amino Acid	113	Amino Acid	Lysine Metabolism	46227	LC/MS Pos Early	100005373	2784	309.166	123708	21291-40-7
fumarate	79	79	2259113	2941984	both	TCA Cycle	Energy	1348	Energy	TCA Cycle	1643	LC/MS Polar	330	3084	115.004	444972	100-17-8	C00122	HMDB00134
galactonate	77	NA	695115	NA	DBS	Fructose, Mannose and Galactose Metabolism	Carbohydrate	1274	Carbohydrate	Fructose, Mannose and Galactose Metabolism	27719	LC/MS Polar	100001026	3085	195.051	128869	299-28-5	C00880	HMDB00565
gamma-glutamyl-2-aminobutyrate	17	NA	77935	NA	DBS	Gamma-glutamyl Amino Acid	Peptide	591	Peptide	Gamma-glutamyl Amino Acid	37092	LC/MS Pos Early	100001502	2380	233.113		16869-42-4
gamma-glutamyl-alpha-lysine	79	79	268053	2560732	both	Gamma-glutamyl Amino Acid	Peptide	581	Peptide	Gamma-glutamyl Amino Acid	55015	LC/MS Pos Early	100010901	2784	276.155	65254
gamma-glutamyl-epsilon-lysine	76	70	178358	636567	both	Gamma-glutamyl Amino Acid	Peptide	582	Peptide	Gamma-glutamyl Amino Acid	33934	LC/MS Pos Early	100001262	2725	276.155	7015685	17105-15-6		HMDB03869
gamma-glutamylglutamate	48	51	111690	200922	both	Gamma-glutamyl Amino Acid	Peptide	575	Peptide	Gamma-glutamyl Amino Acid	36738	LC/MS Pos Early	331	1775	277.103	92865	1116-22-9	C05282	HMDB11737
gamma-glutamylglutamine	78	79	516980	21995392	both	Gamma-glutamyl Amino Acid	Peptide	576	Peptide	Gamma-glutamyl Amino Acid	2730	LC/MS Pos Early	1140	1430	276.119	150914	10148-81-9	C05283	HMDB11738
gamma-glutamylhistidine	49	79	142160	1124557	both	Gamma-glutamyl Amino Acid	Peptide	578	Peptide	Gamma-glutamyl Amino Acid	18245	LC/MS Pos Early	1235	2740	285.119	7017195	37460-15-4
gamma-glutamylisoleucine*	49	79	69698	430586	both	Gamma-glutamyl Amino Acid	Peptide	579	Peptide	Gamma-glutamyl Amino Acid	34456	LC/MS Pos Early	100001485	2940	261.144	14253342			HMDB11170
gamma-glutamylleucine	70	79	194250	1250359	both	Gamma-glutamyl Amino Acid	Peptide	580	Peptide	Gamma-glutamyl Amino Acid	18369	LC/MS Pos Early	1268	2991	261.144	151023	2566-39-4		HMDB11171
gamma-glutamylphenylalanine	19	79	21806	724256	both	Gamma-glutamyl Amino Acid	Peptide	584	Peptide	Gamma-glutamyl Amino Acid	33422	LC/MS Neg	100000491	1825	293.114	111299	7432-24-8		HMDB00594
gamma-glutamylthreonine	79	79	1055012	2202680	both	Gamma-glutamyl Amino Acid	Peptide	585	Peptide	Gamma-glutamyl Amino Acid	33364	LC/MS Pos Early	100001314	1750	249.108	76078708	5652-48-2		HMDB29159
gamma-glutamyltyrosine	25	79	85666	826670	both	Gamma-glutamyl Amino Acid	Peptide	587	Peptide	Gamma-glutamyl Amino Acid	2734	LC/MS Pos Early	1102	2518	311.124	94340	7432-23-7		HMDB11741
gluconate	78	79	3.72207e+06	3320249	both	Food Component/Plant	Xenobiotics	4459	Xenobiotics	Food Component/Plant	587	LC/MS Polar	338	2922	195.051	10690	0527-07-03	C00257	HMDB00625
glucose	79	79	96528312	725697088	both	Glycolysis, Gluconeogenesis, and Pyruvate Metabolism	Carbohydrate	1128	Carbohydrate	Glycolysis, Gluconeogenesis, and Pyruvate Metabolism	48152	LC/MS Polar	572	2342	225.062	5793	50-99-7	C00031	HMDB00122
glucuronate	79	79	801861	3120682	both	Aminosugar Metabolism	Carbohydrate	1306	Carbohydrate	Aminosugar Metabolism	15443	LC/MS Polar	100000257	3233.3	193.035	444791	207300-70-7	C00191	HMDB00127
glutamate	79	79	225633888	451949856	both	Glutamate Metabolism	Amino Acid	42	Amino Acid	Glutamate Metabolism	57	LC/MS Pos Early	561	1500	148.06	611	56-86-0	C00025	HMDB00148
glutamate, gamma-methyl ester	56	66	923092	719593	both	Glutamate Metabolism	Amino Acid	51	Amino Acid	Glutamate Metabolism	33487	LC/MS Pos Early	100001103	2170	162.076	68662	1499-55-4;1499-55-4		HMDB61715
glutamine	79	79	448854080	2691675648	both	Glutamate Metabolism	Amino Acid	43	Amino Acid	Glutamate Metabolism	53	LC/MS Pos Early	563	1291	147.076	5961	56-85-9	C00064	HMDB00641
glutamine conjugate of C6H10O2 (1)*	37	79	92954	131478	both	Partially Characterized Molecules	Partially Characterized Molecules	5757	Partially Characterized Molecules	Partially Characterized Molecules	63657	LC/MS Pos Early	100020261	2262	243.134
glutamine conjugate of C6H10O2 (2)*	75	69	256944	104220	both	Partially Characterized Molecules	Partially Characterized Molecules	5758	Partially Characterized Molecules	Partially Characterized Molecules	63660	LC/MS Pos Early	100020262	2383	243.134
glutamine conjugate of C7H12O2*	12	28	112149	96783	both	Partially Characterized Molecules	Partially Characterized Molecules	5759	Partially Characterized Molecules	Partially Characterized Molecules	63658	LC/MS Pos Early	100020259	2780	257.15
glutaminylleucine	62	NA	159396	NA	DBS	Dipeptide	Peptide	731	Peptide	Dipeptide	42994	LC/MS Pos Early	100003160	3009	260.161	18218208
glutarate (C5-DC)	79	69	864832	495256	both	Fatty Acid, Dicarboxylate	Lipid	1540	Lipid	Fatty Acid, Dicarboxylate	396	LC/MS Polar	339	2900	131.035	743	110-94-1	C00489	HMDB00661
glutathione, oxidized (GSSG)	79	NA	48395084	NA	DBS	Glutathione Metabolism	Amino Acid	512	Amino Acid	Glutathione Metabolism	38783	LC/MS Pos Early	448	2667	307.083	65359	103239-24-3	C00127	HMDB03337
glutathione, reduced (GSH)	75	NA	982503	NA	DBS	Glutathione Metabolism	Amino Acid	511	Amino Acid	Glutathione Metabolism	2127	LC/MS Pos Early	496	2000	308.091	124886	70-18-8	C00051	HMDB00125
glycerate	79	79	14845435	56184980	both	Glycolysis, Gluconeogenesis, and Pyruvate Metabolism	Carbohydrate	1148	Carbohydrate	Glycolysis, Gluconeogenesis, and Pyruvate Metabolism	1572	LC/MS Polar	1052	2070.4	105.019	752	600-19-1	C00258	HMDB00139
glycerol	79	79	1002447	2796164	both	Glycerolipid Metabolism	Lipid	2613	Lipid	Glycerolipid Metabolism	15122	LC/MS Neg	1254	758	91.0401	753	56-81-5	C00116	HMDB00131
glycerol 2-phosphate	40	NA	57634	NA	DBS	Chemical	Xenobiotics	5588	Xenobiotics	Chemical	27728	LC/MS Polar	100001029	3681.7	171.006	2526	819-83-0	C02979	HMDB02520
glycerol 3-phosphate	79	68	1046998	126290	both	Glycerolipid Metabolism	Lipid	2614	Lipid	Glycerolipid Metabolism	43847	LC/MS Pos Early	100000258	580	173.021	754	29849-82-9	C00093	HMDB00126
glycerophosphoethanolamine	79	79	13373046	865123	both	Phospholipid Metabolism	Lipid	2050	Lipid	Phospholipid Metabolism	37455	LC/MS Pos Early	100001620	659	216.063	123874	33049-08-0	C01233	HMDB00114
glycerophosphoglycerol	77	NA	94129	NA	DBS	Glycerolipid Metabolism	Lipid	2619	Lipid	Glycerolipid Metabolism	48857	LC/MS Polar	100001619	2430	245.043	439964		C03274
glycerophosphoinositol*	42	54	82457	250604	both	Phospholipid Metabolism	Lipid	2052	Lipid	Phospholipid Metabolism	47155	LC/MS Polar	100001621	3850	333.059	167572	16824-65-0
glycerophosphorylcholine (GPC)	79	79	80047568	301275520	both	Phospholipid Metabolism	Lipid	2046	Lipid	Phospholipid Metabolism	15990	LC/MS Pos Early	100000269	672	258.11	71920	28319-77-9	C00670	HMDB00086
glycerophosphoserine*	69	NA	448467	NA	DBS	Phospholipid Metabolism	Lipid	2051	Lipid	Phospholipid Metabolism	57404	LC/MS Pos Early	100015666	577	260.053	3081457
glycine	79	79	32748402	152119056	both	Glycine, Serine and Threonine Metabolism	Amino Acid	1	Amino Acid	Glycine, Serine and Threonine Metabolism	58	LC/MS Pos Early	340	1375	76.0393	750	56-40-6	C00037	HMDB00123
glycocholate	78	79	502594	2682465	both	Primary Bile Acid Metabolism	Lipid	3188	Lipid	Primary Bile Acid Metabolism	18476	LC/MS Neg	342	5163	464.302	10140	475-31-0;863-57-0	C01921	HMDB00138
glycocholenate sulfate*	32	79	266652	3866969	both	Secondary Bile Acid Metabolism	Lipid	3265	Lipid	Secondary Bile Acid Metabolism	32599	LC/MS Neg	100001989	4750	254.623
glycosyl-N-palmitoyl-sphingosine (d18:1/16:0)	79	79	2885465	34939508	both	Hexosylceramides (HCER)	Lipid	2816	Lipid	Hexosylceramides (HCER)	53013	LC/MS Pos Late	100009272	2623	700.572
glycoursodeoxycholate	26	70	51142.5	266859	both	Secondary Bile Acid Metabolism	Lipid	3245	Lipid	Secondary Bile Acid Metabolism	39379	LC/MS Neg	100002911	5033	448.307	12310288	64480-66-6		HMDB00708
glycylleucine	58	NA	110528	NA	DBS	Dipeptide	Peptide	755	Peptide	Dipeptide	34398	LC/MS Pos Early	100001258	3059	189.123	92843	869-19-2	C02155	HMDB00759
glycylvaline	79	NA	315412	NA	DBS	Dipeptide	Peptide	765	Peptide	Dipeptide	18357	LC/MS Pos Early	100000487	2734	175.108	97417	1963-21-9		HMDB28854
guaiacol sulfate	79	79	211390	742217	both	Benzoate Metabolism	Xenobiotics	4208	Xenobiotics	Benzoate Metabolism	46111	LC/MS Neg	100004208	2344	203.002	22473			HMDB60013
guanidinoacetate	79	79	4104709	262315	both	Creatine Metabolism	Amino Acid	474	Amino Acid	Creatine Metabolism	43802	LC/MS Pos Early	344	1937	118.061	763	352-97-6	C00581	HMDB00128
guanine	79	NA	1185079	NA	DBS	Purine Metabolism, Guanine containing	Nucleotide	3910	Nucleotide	Purine Metabolism, Guanine containing	32352	LC/MS Pos Early	172	2032	152.057	764	73-40-5	C00242	HMDB00132
heme	79	61	96903192	1024978	both	Hemoglobin and Porphyrin Metabolism	Cofactors and Vitamins	4122	Cofactors and Vitamins	Hemoglobin and Porphyrin Metabolism	41754	LC/MS Pos Late	100001386	1124	616.176	26945	14875-96-8	C00032	HMDB03178
HEPES	10	NA	754244	NA	DBS	Chemical	Xenobiotics	5593	Xenobiotics	Chemical	21248	LC/MS Pos Early	100000843	1627	239.106	23831	7365-45-9
hexadecanedioate (C16)	79	79	163554	1054649	both	Fatty Acid, Dicarboxylate	Lipid	1576	Lipid	Fatty Acid, Dicarboxylate	35678	LC/MS Neg	100001614	4615	285.207	10459	505-54-4	C19615	HMDB00672
hexadecenedioate (C16:1-DC)*	44	79	60321.5	404027	both	Fatty Acid, Dicarboxylate	Lipid	1577	Lipid	Fatty Acid, Dicarboxylate	61862	LC/MS Neg	100019975	4380	283.192
hexanoylcarnitine (C6)	78	79	428980	1428984	both	Fatty Acid Metabolism (Acyl Carnitine, Medium Chain)	Lipid	1697	Lipid	Fatty Acid Metabolism (Acyl Carnitine, Medium Chain)	32328	LC/MS Pos Late	100000781	800	260.186	6426853	6920-35-0		HMDB00705
hexanoylglutamine	45	78	135893	177188	both	Fatty Acid Metabolism (Acyl Glutamine)	Lipid	1657	Lipid	Fatty Acid Metabolism (Acyl Glutamine)	54907	LC/MS Pos Early	100001733	2629	245.15
hippurate	79	79	3378880	26896824	both	Benzoate Metabolism	Xenobiotics	4171	Xenobiotics	Benzoate Metabolism	15753	LC/MS Neg	100000014	2106.9	178.051	464	495-69-2	C01586	HMDB00714
histamine	6	NA	154930	NA	DBS	Histidine Metabolism	Amino Acid	83	Amino Acid	Histidine Metabolism	1574	LC/MS Pos Early	354	3035	112.087	774	51-45-6	C00388	HMDB00870
histidine	79	79	6509667	34044176	both	Histidine Metabolism	Amino Acid	67	Amino Acid	Histidine Metabolism	59	LC/MS Neg	355	755.9	154.062	6274	5934-29-2	C00135	HMDB00177
histidine betaine (hercynine)*	79	78	7468256	441446	both	Food Component/Plant	Xenobiotics	4582	Xenobiotics	Food Component/Plant	62278	LC/MS Pos Early	100004059	2094	198.124	3083620	534-30-5
histidylalanine	59	15	42062	62507	both	Dipeptide	Peptide	770	Peptide	Dipeptide	42027	LC/MS Neg	100003542	970	225.099	351667	16874-75-2		HMDB28878
homoarginine	79	79	6167821	57178016	both	Urea cycle; Arginine and Proline Metabolism	Amino Acid	441	Amino Acid	Urea cycle; Arginine and Proline Metabolism	22137	LC/MS Pos Early	100000961	2882	189.135	9085	156-86-5	C01924	HMDB00670
homostachydrine*	76	79	855252	3517571	both	Food Component/Plant	Xenobiotics	4585	Xenobiotics	Food Component/Plant	33009	LC/MS Pos Early	100001550	1750	158.118	441447	1195-94-4	C08283	HMDB33433
hydantoin-5-propionate	2	NA	65912	NA	DBS	Histidine Metabolism	Amino Acid	73	Amino Acid	Histidine Metabolism	40473	LC/MS Polar	100002514	2080	171.041	782	5624-26-0	C05565	HMDB01212
hydroxyasparagine	59	79	122556	1406494	both	Alanine and Aspartate Metabolism	Amino Acid	41	Amino Acid	Alanine and Aspartate Metabolism	62060	LC/MS Pos Early	100020205	1149	149.056	97663		C03124	HMDB32332
hydroxy-CMPF*	79	79	891847	10416206	both	Fatty Acid, Dicarboxylate	Lipid	1587	Lipid	Fatty Acid, Dicarboxylate	62277	LC/MS Neg	100019794	1516	255.087
hydroxycotinine	10	13	285330	1181323	both	Tobacco Metabolite	Xenobiotics	4300	Xenobiotics	Tobacco Metabolite	38661	LC/MS Pos Early	100002717	2030	193.097	10219774	34834-67-8		HMDB01390
hydroxy-N6,N6,N6-trimethyllysine*	79	79	503399	1437374	both	Lysine Metabolism	Amino Acid	110	Amino Acid	Lysine Metabolism	62959	LC/MS Pos Early	100021123	2759	205.155
hydroxypalmitoyl sphingomyelin (d18:1/16:0(OH))	78	79	1179607	5137733	both	Sphingomyelins	Lipid	2863	Lipid	Sphingomyelins	62851	LC/MS Pos Late	100021000	2056	719.57
hydroxyproline	79	79	45937148	141650112	both	Urea cycle; Arginine and Proline Metabolism	Amino Acid	460	Amino Acid	Urea cycle; Arginine and Proline Metabolism	32306	LC/MS Pos Early	1001	1064	132.065	5810	51-35-4	C01157	HMDB00725
hyocholate	6	NA	31635	NA	DBS	Secondary Bile Acid Metabolism	Lipid	3255	Lipid	Secondary Bile Acid Metabolism	34093	LC/MS Neg	100001279	5046	407.28	92805	547-75-1	C17649	HMDB00760
hypoxanthine	79	79	1794831	2081925	both	Purine Metabolism, (Hypo)Xanthine/Inosine containing	Nucleotide	3849	Nucleotide	Purine Metabolism, (Hypo)Xanthine/Inosine containing	3127	LC/MS Polar	171	1515.8	135.031	790	68-94-0	C00262	HMDB00157
imidazole lactate	79	79	1811633	5788575	both	Histidine Metabolism	Amino Acid	78	Amino Acid	Histidine Metabolism	15716	LC/MS Pos Early	100000263	2040	157.061	793	14403-45-3	C05568	HMDB02320
imidazole propionate	70	79	162578	451215	both	Histidine Metabolism	Amino Acid	76	Amino Acid	Histidine Metabolism	40730	LC/MS Pos Early	100003434	2263	141.066	70630	1074-59-5		HMDB02271
iminodiacetate (IDA)	79	79	24792108	114545952	both	Chemical	Xenobiotics	5594	Xenobiotics	Chemical	21025	LC/MS Pos Early	100000900	830	134.045	8897	142-73-4	C19911	HMDB11753
indole-3-carboxylate	79	78	286111	56394	both	Tryptophan Metabolism	Amino Acid	283	Amino Acid	Tryptophan Metabolism	38116	LC/MS Neg	100002185	1710	160.04	69867	771-50-6	C19837	HMDB03320
indoleacetate	79	79	179235	2358975	both	Tryptophan Metabolism	Amino Acid	275	Amino Acid	Tryptophan Metabolism	27513	LC/MS Neg	100001034	2200	174.056	802	6505-45-9	C00954	HMDB00197
indolelactate	79	79	219719	3673722	both	Tryptophan Metabolism	Amino Acid	274	Amino Acid	Tryptophan Metabolism	18349	LC/MS Polar	100000463	1002	204.067	92904	832-97-3	C02043	HMDB00671
indolepropionate	75	79	205066	2038328	both	Tryptophan Metabolism	Amino Acid	278	Amino Acid	Tryptophan Metabolism	32405	LC/MS Neg	100001083	2795	188.072	3744	830-96-6		HMDB02302
indolin-2-one	44	53	119367	144448	both	Food Component/Plant	Xenobiotics	4589	Xenobiotics	Food Component/Plant	43374	LC/MS Pos Early	100004318	2575	134.06	321710	59-48-3	C12312
inosine	76	79	126361	236239	both	Purine Metabolism, (Hypo)Xanthine/Inosine containing	Nucleotide	3848	Nucleotide	Purine Metabolism, (Hypo)Xanthine/Inosine containing	1123	LC/MS Neg	361	1602.1	267.074	6021	58-63-9	C00294	HMDB00195
inosine 5'-monophosphate (IMP)	79	57	1529305	487910	both	Purine Metabolism, (Hypo)Xanthine/Inosine containing	Nucleotide	3847	Nucleotide	Purine Metabolism, (Hypo)Xanthine/Inosine containing	2133	LC/MS Pos Early	362	650	349.054	8582	4691-65-0	C00130	HMDB00175
Isobar: hexose diphosphates	79	NA	4427013	NA	DBS	Glycolysis, Gluconeogenesis, and Pyruvate Metabolism	Carbohydrate	1135	Carbohydrate	Glycolysis, Gluconeogenesis, and Pyruvate Metabolism	46896	LC/MS Neg	100002180	551	338.989
isobutyrylcarnitine (C4)	79	79	2371763	10121520	both	Leucine, Isoleucine and Valine Metabolism	Amino Acid	378	Amino Acid	Leucine, Isoleucine and Valine Metabolism	33441	LC/MS Pos Early	100001055	2810	232.154	168379	25518-49-4		HMDB00736
isoleucine	79	79	258645552	1364779392	both	Leucine, Isoleucine and Valine Metabolism	Amino Acid	344	Amino Acid	Leucine, Isoleucine and Valine Metabolism	1125	LC/MS Pos Early	376	2800	132.102	6306	73-32-5	C00407	HMDB00172
isovalerylcarnitine (C5)	77	79	1408292	3885496	both	Leucine, Isoleucine and Valine Metabolism	Amino Acid	315	Amino Acid	Leucine, Isoleucine and Valine Metabolism	34407	LC/MS Pos Early	100001393	3085	246.17	6426851	31023-24-2		HMDB00688
isovalerylglycine	33	NA	123139	NA	DBS	Leucine, Isoleucine and Valine Metabolism	Amino Acid	314	Amino Acid	Leucine, Isoleucine and Valine Metabolism	35107	LC/MS Neg	100001452	1950	158.082	546304	16284-60-9		HMDB00678
kynurenate	79	79	431197	219155	both	Tryptophan Metabolism	Amino Acid	252	Amino Acid	Tryptophan Metabolism	1417	LC/MS Pos Early	98	2385	190.05	3845	492-27-3	C01717	HMDB00715
kynurenine	79	79	3581659	29831920	both	Tryptophan Metabolism	Amino Acid	248	Amino Acid	Tryptophan Metabolism	15140	LC/MS Pos Early	100000265	2739	209.092	161166	2922-83-0	C00328	HMDB00684
lactate	79	79	305234048	419056096	both	Glycolysis, Gluconeogenesis, and Pyruvate Metabolism	Carbohydrate	1145	Carbohydrate	Glycolysis, Gluconeogenesis, and Pyruvate Metabolism	527	LC/MS Polar	482	1469	89.0244	612	79-33-4	C00186	HMDB00190
lactose	78	77	240356	907964	both	Disaccharides and Oligosaccharides	Carbohydrate	1206	Carbohydrate	Disaccharides and Oligosaccharides	567	LC/MS Polar	393	3500	387.114	84571	5965-66-2	C00243	HMDB00186
lactosyl-N-palmitoyl-sphingosine (d18:1/16:0)	79	79	10237989	53162660	both	Lactosylceramides (LCER)	Lipid	2846	Lipid	Lactosylceramides (LCER)	53010	LC/MS Pos Late	100009030	2527	862.625		4201-62-1
lamivudine	33	31	55588068	243542672	both	Drug - Antiviral	Xenobiotics	5135	Xenobiotics	Drug - Antiviral	63284	LC/MS Pos Early	100020918	2586	230.059	60825	134678-17-4	D00353	HMDB14847
laurate (12:0)	79	79	9681697	10301082	both	Medium Chain Fatty Acid	Lipid	1394	Lipid	Medium Chain Fatty Acid	1645	LC/MS Neg	181	5300	199.17	3893	0143-07-06	C02679	HMDB00638
laurylcarnitine (C12)	74	79	465208	4813174	both	Fatty Acid Metabolism (Acyl Carnitine, Medium Chain)	Lipid	1706	Lipid	Fatty Acid Metabolism (Acyl Carnitine, Medium Chain)	34534	LC/MS Pos Late	100001392	1235	344.279	10427569	25518-54-1		HMDB02250
leucine	79	79	273022336	1348753408	both	Leucine, Isoleucine and Valine Metabolism	Amino Acid	297	Amino Acid	Leucine, Isoleucine and Valine Metabolism	60	LC/MS Pos Early	397	2864	132.102	6106	61-90-5
leucylalanine	79	NA	2192325	NA	DBS	Dipeptide	Peptide	803	Peptide	Dipeptide	40010	LC/MS Pos Early	100003179	2801	203.139	259321	7298-84-2		HMDB28922
leucylglycine	79	77	683734	258875	both	Dipeptide	Peptide	808	Peptide	Dipeptide	40045	LC/MS Pos Early	100003185	2778	189.123	79070	686-50-0		HMDB28929
lignoceroyl sphingomyelin (d18:1/24:0)	79	79	33935516	619156864	both	Sphingomyelins	Lipid	2867	Lipid	Sphingomyelins	57330	LC/MS Pos Late	100006298	3437	815.7		60037-60-7
lignoceroylcarnitine (C24)*	56	79	213587	2475796	both	Fatty Acid Metabolism (Acyl Carnitine, Long Chain Saturated)	Lipid	1714	Lipid	Fatty Acid Metabolism (Acyl Carnitine, Long Chain Saturated)	57515	LC/MS Pos Late	100015834	1603	512.467
linoleate (18:2n6)	79	79	67322904	803408064	both	Long Chain Polyunsaturated Fatty Acid (n3 and n6)	Lipid	1451	Lipid	Long Chain Polyunsaturated Fatty Acid (n3 and n6)	1105	LC/MS Neg	180	5535	279.233	5280450	60-33-3	C01595	HMDB00673
linolenate (18:3n3 or 3n6)	79	79	3120522	22343178	both	Long Chain Polyunsaturated Fatty Acid (n3 and n6)	Lipid	1453	Lipid	Long Chain Polyunsaturated Fatty Acid (n3 and n6)	34035	LC/MS Neg	100001337	5450	277.217	5280934		C06426	HMDB03073
linolenoylcarnitine (C18:3)*	17	50	320211	850556	both	Fatty Acid Metabolism (Acyl Carnitine, Polyunsaturated)	Lipid	1734	Lipid	Fatty Acid Metabolism (Acyl Carnitine, Polyunsaturated)	57511	LC/MS Pos Late	100015831	1310	422.327
linoleoylcarnitine (C18:2)*	79	79	8910456	17311980	both	Fatty Acid Metabolism (Acyl Carnitine, Polyunsaturated)	Lipid	1733	Lipid	Fatty Acid Metabolism (Acyl Carnitine, Polyunsaturated)	46223	LC/MS Pos Late	100003151	1430	424.342	6450015	36816-10-1		HMDB06469
lopinavir	28	28	47220454	6.30042e+06	both	Drug - Antiviral	Xenobiotics	5122	Xenobiotics	Drug - Antiviral	63288	LC/MS Pos Late	100020932	1308	629.37	92727	192725-17-0	D01425	HMDB15539
lysine	79	79	147905376	916503360	both	Lysine Metabolism	Amino Acid	98	Amino Acid	Lysine Metabolism	1301	LC/MS Pos Early	407	2850	147.113	5962	56-87-1	C00047	HMDB00182
malate	79	79	16794164	19647126	both	TCA Cycle	Energy	1350	Energy	TCA Cycle	1303	LC/MS Neg	409	615.6	133.014	525	6915-15-7	C00149	HMDB00156
maleate	79	79	4486478	1954186	both	Fatty Acid, Dicarboxylate	Lipid	1552	Lipid	Fatty Acid, Dicarboxylate	20676	LC/MS Polar	100000707	2640	115.004	444266	110-16-7	C01384	HMDB00176
malonate	79	79	11582523	3063952	both	Fatty Acid Synthesis	Lipid	1368	Lipid	Fatty Acid Synthesis	15872	LC/MS Polar	818	3447	103.004	867	141-82-2;26522-22-85-0	C00383	HMDB00691
malonylcarnitine	76	NA	347626	NA	DBS	Fatty Acid Synthesis	Lipid	1367	Lipid	Fatty Acid Synthesis	37059	LC/MS Pos Early	100001526	2086	248.113	22833583	1760-01-05		HMDB02095
maltose	79	61	2097680	388790	both	Glycogen Metabolism	Carbohydrate	1201	Carbohydrate	Glycogen Metabolism	15586	LC/MS Polar	913	3329.4	387.114	10991489	6363-53-7	C00208	HMDB00163
maltotriose	79	NA	1279699	NA	DBS	Glycogen Metabolism	Carbohydrate	1198	Carbohydrate	Glycogen Metabolism	44688	LC/MS Polar	100000276	4286.4	549.167	439586	1109-28-0	C01835	HMDB01262
mannitol/sorbitol	79	79	1511533	1278499	both	Fructose, Mannose and Galactose Metabolism	Carbohydrate	1253	Carbohydrate	Fructose, Mannose and Galactose Metabolism	46142	LC/MS Polar	100001740	2320	181.072	5780		C00794	HMDB00247
mannonate*	79	79	31890982	1877611	both	Food Component/Plant	Xenobiotics	4609	Xenobiotics	Food Component/Plant	62864	LC/MS Polar	100003695	2736	195.051	3246006	642-99-9
mannose	77	79	1290301	5787836	both	Fructose, Mannose and Galactose Metabolism	Carbohydrate	1254	Carbohydrate	Fructose, Mannose and Galactose Metabolism	48153	LC/MS Polar	803	2200	225.062	18950	3458-28-4	C00159	HMDB00169
margarate (17:0)	79	79	20487536	12174972	both	Long Chain Saturated Fatty Acid	Lipid	1401	Lipid	Long Chain Saturated Fatty Acid	1121	LC/MS Neg	891	5731	269.249	10465	0506-12-09		HMDB02259
margaroylcarnitine (C17)*	78	78	502710	451167	both	Fatty Acid Metabolism (Acyl Carnitine, Long Chain Saturated)	Lipid	1710	Lipid	Fatty Acid Metabolism (Acyl Carnitine, Long Chain Saturated)	57512	LC/MS Pos Late	100004054	1424	414.358		106182-29-0		HMDB06210
methionine	79	79	2397739	413384704	both	Methionine, Cysteine, SAM and Taurine Metabolism	Amino Acid	386	Amino Acid	Methionine, Cysteine, SAM and Taurine Metabolism	1302	LC/MS Neg	415	1147	148.044	6137	63-68-3	C00073	HMDB00696
methionine sulfone	79	79	406204	1733015	both	Methionine, Cysteine, SAM and Taurine Metabolism	Amino Acid	391	Amino Acid	Methionine, Cysteine, SAM and Taurine Metabolism	44878	LC/MS Pos Early	100004635	1250	182.048	69961	820-10-0
methionine sulfoxide	79	79	13537461	13542519	both	Methionine, Cysteine, SAM and Taurine Metabolism	Amino Acid	392	Amino Acid	Methionine, Cysteine, SAM and Taurine Metabolism	18374	LC/MS Pos Early	100000039	1272	166.053	158980	3226-65-1	C02989	HMDB02005
methyl-4-hydroxybenzoate sulfate	72	75	315961	2589374	both	Benzoate Metabolism	Xenobiotics	4244	Xenobiotics	Benzoate Metabolism	48429	LC/MS Neg	100006116	2873	230.997
methylphosphate	79	NA	710462	NA	DBS	Purine and Pyrimidine Metabolism	Nucleotide	4004	Nucleotide	Purine and Pyrimidine Metabolism	37070	LC/MS Pos Early	100001805	544	113	13130	7023-27-0		HMDB61711
methylsuccinate	79	69	391708	410983	both	Leucine, Isoleucine and Valine Metabolism	Amino Acid	363	Amino Acid	Leucine, Isoleucine and Valine Metabolism	15745	LC/MS Polar	2051	2800	131.035	10349	498-21-5		HMDB01844
metronidazole	13	2	173555	917530	both	Drug - Antibiotic	Xenobiotics	5081	Xenobiotics	Drug - Antibiotic	57642	LC/MS Pos Early	100015878	2046	172.072	4173	7798-05-01	D00409	HMDB15052
myo-inositol	79	79	2340280	6132920	both	Inositol Metabolism	Lipid	2013	Lipid	Inositol Metabolism	1124	LC/MS Polar	363	3506.3	225.062	892	87-89-8	C00137	HMDB00211
myristate (14:0)	79	79	31372228	68933200	both	Long Chain Saturated Fatty Acid	Lipid	1398	Lipid	Long Chain Saturated Fatty Acid	1365	LC/MS Neg	519	5440	227.202	11005	544-63-8	C06424	HMDB00806
myristoleate (14:1n5)	79	79	1929326	6507951	both	Long Chain Monounsaturated Fatty Acid	Lipid	1411	Lipid	Long Chain Monounsaturated Fatty Acid	32418	LC/MS Neg	100001198	5346.9	225.186	5281119	544-64-9	C08322	HMDB02000
myristoleoylcarnitine (C14:1)*	78	79	596368	4858514	both	Fatty Acid Metabolism (Acyl Carnitine, Monounsaturated)	Lipid	1726	Lipid	Fatty Acid Metabolism (Acyl Carnitine, Monounsaturated)	48182	LC/MS Pos Late	100006051	1316	370.295	90659872	889848-55-9
myristoyl dihydrosphingomyelin (d18:0/14:0)*	67	79	381746	5064841	both	Dihydrosphingomyelins	Lipid	2857	Lipid	Dihydrosphingomyelins	57365	LC/MS Pos Late	100009038	2060	677.559				HMDB12085
myristoylcarnitine (C14)	74	79	920162	2385054	both	Fatty Acid Metabolism (Acyl Carnitine, Long Chain Saturated)	Lipid	1707	Lipid	Fatty Acid Metabolism (Acyl Carnitine, Long Chain Saturated)	33952	LC/MS Pos Late	100001270	1350	372.311	6426854	18822-89-4		HMDB05066
N,N,N-trimethyl-5-aminovalerate	79	79	15799359	19426016	both	Lysine Metabolism	Amino Acid	130	Amino Acid	Lysine Metabolism	57687	LC/MS Pos Early	100015962	2186	160.133	14274897
N,N,N-trimethyl-alanylproline betaine (TMAP)	79	79	31345464	69564784	both	Urea cycle; Arginine and Proline Metabolism	Amino Acid	466	Amino Acid	Urea cycle; Arginine and Proline Metabolism	62947	LC/MS Pos Early	100020217	2470	229.155
N,N-dimethyl-5-aminovalerate	35	73	232590	575570	both	Lysine Metabolism	Amino Acid	129	Amino Acid	Lysine Metabolism	62819	LC/MS Pos Early	100020842	2290	146.118
N,N-dimethylalanine	41	77	2597647	15609748	both	Alanine and Aspartate Metabolism	Amino Acid	32	Amino Acid	Alanine and Aspartate Metabolism	63151	LC/MS Pos Early	100020371	1370	118.086	5488191	2812-31-9
N1,N12-diacetylspermine	79	79	326633	2376603	both	Polyamine Metabolism	Amino Acid	500	Amino Acid	Polyamine Metabolism	52987	LC/MS Pos Early	100002132	3105	287.244	132680	61345-83-3	C03413	HMDB02172
N1-Methyl-2-pyridone-5-carboxamide	79	79	480212	6176049	both	Nicotinate and Nicotinamide Metabolism	Cofactors and Vitamins	4043	Cofactors and Vitamins	Nicotinate and Nicotinamide Metabolism	40469	LC/MS Neg	100001468	1668	151.051	69698	701-44-0	C05842	HMDB04193
N1-Methyl-4-pyridone-3-carboxamide	79	72	1403934	4.39585e+06	both	Nicotinate and Nicotinamide Metabolism	Cofactors and Vitamins	4044	Cofactors and Vitamins	Nicotinate and Nicotinamide Metabolism	57584	LC/MS Pos Early	100001469	1260	153.066	440810	769-49-3	C05843	HMDB04194
N1-methylinosine	79	79	375986	1345438	both	Purine Metabolism, (Hypo)Xanthine/Inosine containing	Nucleotide	3855	Nucleotide	Purine Metabolism, (Hypo)Xanthine/Inosine containing	48351	LC/MS Pos Early	100001409	1430	283.104	65095	20245-33-4		HMDB02721
N2,N2-dimethylguanosine	79	79	328516	1274701	both	Purine Metabolism, Guanine containing	Nucleotide	3919	Nucleotide	Purine Metabolism, Guanine containing	35137	LC/MS Pos Early	100001412	2210	312.13	92919	2140-67-2		HMDB04824
N2-acetyl,N6,N6-dimethyllysine	74	79	399421	2597408	both	Lysine Metabolism	Amino Acid	103	Amino Acid	Lysine Metabolism	63254	LC/MS Pos Early	100020545	2172	217.155
N4-acetyl-5-hydroxysulfamethoxazole*	27	28	617056	5.94666e+06	both	Drug - Antibiotic	Xenobiotics	5070	Xenobiotics	Drug - Antibiotic	62107	LC/MS Neg	100020244	1745	310.05
N4-acetylcytidine	23	78	141222	814585	both	Pyrimidine Metabolism, Cytidine containing	Nucleotide	3980	Nucleotide	Pyrimidine Metabolism, Cytidine containing	35130	LC/MS Pos Early	100001413	1580	286.103	107461	3768-18-1		HMDB05923
N4-acetylsulfamethoxazole*	41	36	15561955	110561692	both	Drug - Antibiotic	Xenobiotics	5069	Xenobiotics	Drug - Antibiotic	62106	LC/MS Neg	100020243	2489	294.055	65280		C13061,D01601	HMDB13854
N6,N6,N6-trimethyllysine	79	79	11571744	42842072	both	Lysine Metabolism	Amino Acid	109	Amino Acid	Lysine Metabolism	1498	LC/MS Pos Early	189	2825	189.16	440120	23284-33-5	C03793	HMDB01325
N6,N6-dimethyllysine	79	79	3121867	35146576	both	Lysine Metabolism	Amino Acid	108	Amino Acid	Lysine Metabolism	62862	LC/MS Pos Early	100020417	2831	175.144	193344	2259-86-1	C05545	HMDB13287
N6-acetyllysine	79	79	119104	248786	both	Lysine Metabolism	Amino Acid	100	Amino Acid	Lysine Metabolism	36752	LC/MS Neg	100001734	1059	187.109	92832	0692-04-09	C02727	HMDB00206
N6-carboxymethyllysine	79	71	1260908	652601	both	Advanced Glycation End-product	Carbohydrate	1334	Carbohydrate	Advanced Glycation End-product	36713	LC/MS Pos Early	100001768	2500	205.118	123800	5746-04-03
N6-methyladenosine	55	49	189243	144169	both	Purine Metabolism, Adenine containing	Nucleotide	3881	Nucleotide	Purine Metabolism, Adenine containing	37114	LC/MS Pos Early	213	2264	282.12	102175	1867-73-8		HMDB04044
N6-methyllysine	79	79	3279573	27792760	both	Lysine Metabolism	Amino Acid	107	Amino Acid	Lysine Metabolism	62860	LC/MS Pos Early	100003415	2831	161.129	164795	1188-07-11	C02728	HMDB02038
N-acetyl-1-methylhistidine*	51	75	137095	218726	both	Histidine Metabolism	Amino Acid	72	Amino Acid	Histidine Metabolism	43255	LC/MS Pos Early	100004299	2100	212.103	53859791
N-acetyl-2-aminooctanoate*	37	79	36015	204855	both	Fatty Acid, Amino	Lipid	1637	Lipid	Fatty Acid, Amino	62059	LC/MS Neg	100020204	3943	200.129	95555			HMDB59745
N-acetyl-3-methylhistidine*	6	NA	51399	NA	DBS	Histidine Metabolism	Amino Acid	71	Amino Acid	Histidine Metabolism	43256	LC/MS Pos Early	100002204	2056	212.103	193270	37841-04-6
N-acetylalanine	79	79	2000980	12795895	both	Alanine and Aspartate Metabolism	Amino Acid	30	Amino Acid	Alanine and Aspartate Metabolism	1585	LC/MS Polar	1110	1564.8	130.051	88064	97-69-8	C02847	HMDB00766
N-acetylalliin	4	NA	96608.5	NA	DBS	Food Component/Plant	Xenobiotics	4471	Xenobiotics	Food Component/Plant	45404	LC/MS Pos Early	100005367	1348	220.064
N-acetylarginine	79	79	660521	3967601	both	Urea cycle; Arginine and Proline Metabolism	Amino Acid	447	Amino Acid	Urea cycle; Arginine and Proline Metabolism	33953	LC/MS Pos Early	100001266	2245	217.13	67427	155-84-0	C02562	HMDB04620
N-acetylasparagine	62	NA	322689	NA	DBS	Alanine and Aspartate Metabolism	Amino Acid	40	Amino Acid	Alanine and Aspartate Metabolism	33942	LC/MS Pos Early	100001257	785	175.071	99715	4033-40-3		HMDB06028
N-acetylaspartate (NAA)	79	66	954409	1.0561e+06	both	Alanine and Aspartate Metabolism	Amino Acid	36	Amino Acid	Alanine and Aspartate Metabolism	22185	LC/MS Polar	100000787	3143	174.041	65065	997-55-7;997-55-7	C01042	HMDB00812
N-acetyl-cadaverine	51	NA	155216	NA	DBS	Lysine Metabolism	Amino Acid	127	Amino Acid	Lysine Metabolism	43530	LC/MS Pos Early	100002249	2385	145.133	189087	32343-73-0		HMDB02284
N-acetylcarnosine	39	79	97823	1007167	both	Histidine Metabolism	Amino Acid	81	Amino Acid	Histidine Metabolism	43488	LC/MS Pos Early	100004046	2141	269.124	9903482	56353-15-2		HMDB12881
N-acetylcitrulline	1	48	34440	70269	both	Urea cycle; Arginine and Proline Metabolism	Amino Acid	452	Amino Acid	Urea cycle; Arginine and Proline Metabolism	48434	LC/MS Neg	100001577	940	216.099	656979	33965-42-3	C15532	HMDB00856
N-acetylglucosamine/N-acetylgalactosamine	79	79	2514974	1623026	both	Aminosugar Metabolism	Carbohydrate	1332	Carbohydrate	Aminosugar Metabolism	46539	LC/MS Pos Early	100006435	715	222.097
N-acetylglucosaminylasparagine	79	42	339297	104700	both	Aminosugar Metabolism	Carbohydrate	1329	Carbohydrate	Aminosugar Metabolism	48149	LC/MS Pos Early	1215	1212	336.14	123826	2776-93-4	C04540	HMDB00489
N-acetylglutamate	79	74	140933	404772	both	Glutamate Metabolism	Amino Acid	45	Amino Acid	Glutamate Metabolism	15720	LC/MS Polar	100000282	3106	188.056	70914	5817-08-03	C00624	HMDB01138
N-acetylglutamine	47	75	39459	137912	both	Glutamate Metabolism	Amino Acid	46	Amino Acid	Glutamate Metabolism	33943	LC/MS Polar	100001253	2140	187.072	182230	2490-97-3	C02716	HMDB06029
N-acetylglycine	79	79	3150522	4137111	both	Glycine, Serine and Threonine Metabolism	Amino Acid	2	Amino Acid	Glycine, Serine and Threonine Metabolism	27710	LC/MS Pos Early	100001006	826	118.05	10972	543-24-8		HMDB00532
N-acetylhistidine	78	77	285742	70303	both	Histidine Metabolism	Amino Acid	70	Amino Acid	Histidine Metabolism	33946	LC/MS Pos Early	100001293	2065	198.087	75619	39145-52-3	C02997	HMDB32055
N-acetyl-isoputreanine	79	79	35781204	22482474	both	Polyamine Metabolism	Amino Acid	490	Amino Acid	Polyamine Metabolism	62309	LC/MS Pos Early	100020487	2305	203.139	131802901
N-acetylleucine	43	79	75088	167954	both	Leucine, Isoleucine and Valine Metabolism	Amino Acid	298	Amino Acid	Leucine, Isoleucine and Valine Metabolism	1587	LC/MS Neg	1082	2400	172.098	70912	1188-21-2	C02710	HMDB11756
N-acetylmethionine	79	79	302783	664273	both	Methionine, Cysteine, SAM and Taurine Metabolism	Amino Acid	387	Amino Acid	Methionine, Cysteine, SAM and Taurine Metabolism	1589	LC/MS Neg	1083	1787	190.054	448580	65-82-7	C02712	HMDB11745
N-acetylmethionine sulfoxide	78	NA	403824	NA	DBS	Methionine, Cysteine, SAM and Taurine Metabolism	Amino Acid	393	Amino Acid	Methionine, Cysteine, SAM and Taurine Metabolism	45428	LC/MS Pos Early	100005463	880	208.064	193368	108646-71-5
N-acetylneuraminate	79	79	2169912	3581221	both	Aminosugar Metabolism	Carbohydrate	1318	Carbohydrate	Aminosugar Metabolism	32377	LC/MS Pos Early	1162	660	310.113	439197	131-48-6	C00270	HMDB00230
N-acetylphenylalanine	79	79	75274	264076	both	Phenylalanine Metabolism	Amino Acid	133	Amino Acid	Phenylalanine Metabolism	33950	LC/MS Neg	100001256	2597	206.082	74839	2018-61-3	C03519	HMDB00512
N-acetylproline	79	78	741084	931244	both	Urea cycle; Arginine and Proline Metabolism	Amino Acid	453	Amino Acid	Urea cycle; Arginine and Proline Metabolism	34387	LC/MS Pos Early	100001334	1695	158.081	322640	1074-79-9
N-acetylputrescine	79	79	1064552	6462742	both	Polyamine Metabolism	Amino Acid	484	Amino Acid	Polyamine Metabolism	37496	LC/MS Pos Early	192	2230	131.118	122356	18233-70-0	C02714	HMDB02064
N-acetylserine	79	79	1521268	8520371	both	Glycine, Serine and Threonine Metabolism	Amino Acid	10	Amino Acid	Glycine, Serine and Threonine Metabolism	37076	LC/MS Polar	100001851	2000	146.046	65249	97-14-3		HMDB02931
N-acetyltaurine	79	79	351795	167602	both	Methionine, Cysteine, SAM and Taurine Metabolism	Amino Acid	425	Amino Acid	Methionine, Cysteine, SAM and Taurine Metabolism	48187	LC/MS Polar	100005466	1249	166.018	159864
N-acetylthreonine	79	79	342446	1784396	both	Glycine, Serine and Threonine Metabolism	Amino Acid	17	Amino Acid	Glycine, Serine and Threonine Metabolism	33939	LC/MS Neg	100001274	821.6	160.061	152204	17093-74-2		HMDB62557
N-acetylvaline	41	79	185211	232913	both	Leucine, Isoleucine and Valine Metabolism	Amino Acid	370	Amino Acid	Leucine, Isoleucine and Valine Metabolism	1591	LC/MS Polar	1084	1227	158.082	66789	96-81-1		HMDB11757
NAD+	78	NA	128484	NA	DBS	Nicotinate and Nicotinamide Metabolism	Cofactors and Vitamins	4028	Cofactors and Vitamins	Nicotinate and Nicotinamide Metabolism	5278	LC/MS Neg	1310	1434	662.102	5893	53-84-9	C00003	HMDB00902
N-alpha-acetylornithine	79	NA	454227	NA	DBS	Urea cycle; Arginine and Proline Metabolism	Amino Acid	456	Amino Acid	Urea cycle; Arginine and Proline Metabolism	32984	LC/MS Pos Early	100000285	2000	175.108	439232	6205-08-09	C00437	HMDB03357
N-carbamoylalanine	69	NA	149242	NA	DBS	Alanine and Aspartate Metabolism	Amino Acid	34	Amino Acid	Alanine and Aspartate Metabolism	52340	LC/MS Pos Early	100006369	950	133.061	426409	77340-50-2
N-carbamoylaspartate	79	NA	1040781	NA	DBS	Pyrimidine Metabolism, Orotate containing	Nucleotide	3931	Nucleotide	Pyrimidine Metabolism, Orotate containing	1594	LC/MS Polar	1108	3800	175.036	93072	923-37-5	C00438	HMDB00828
N-delta-acetylornithine	78	79	83688.5	353568	both	Urea cycle; Arginine and Proline Metabolism	Amino Acid	455	Amino Acid	Urea cycle; Arginine and Proline Metabolism	43249	LC/MS Neg	100004523	858	173.093	9920500
nevirapine	46	NA	449457	NA	DBS	Drug - Antiviral	Xenobiotics	5130	Xenobiotics	Drug - Antiviral	63291	LC/MS Pos Early	100020924	3010	267.124	4463	129618-40-2	D00435	HMDB14383
N-formylanthranilic acid	79	78	929161	452180	both	Tryptophan Metabolism	Amino Acid	254	Amino Acid	Tryptophan Metabolism	43549	LC/MS Neg	100004561	2150	164.035	101399	3342-77-6	C05653	HMDB04089
N-formylmethionine	79	79	142869	1321265	both	Methionine, Cysteine, SAM and Taurine Metabolism	Amino Acid	389	Amino Acid	Methionine, Cysteine, SAM and Taurine Metabolism	2829	LC/MS Neg	194	1543.8	176.039	439750	4289-98-9	C03145	HMDB01015
N-formylphenylalanine	79	77	416859	126338	both	Tyrosine Metabolism	Amino Acid	216	Amino Acid	Tyrosine Metabolism	48433	LC/MS Neg	100006056	2360	192.067	759256	13200-85-6
nicotinamide	79	78	76335256	4308382	both	Nicotinate and Nicotinamide Metabolism	Cofactors and Vitamins	4024	Cofactors and Vitamins	Nicotinate and Nicotinamide Metabolism	594	LC/MS Pos Early	432	1942	123.055	936	98-92-0	C00153	HMDB01406
nicotinamide riboside	52	74	112536	307336	both	Nicotinate and Nicotinamide Metabolism	Cofactors and Vitamins	4027	Cofactors and Vitamins	Nicotinate and Nicotinamide Metabolism	33013	LC/MS Pos Early	100001310	2040	255.098	439924	1341-23-7	C03150	HMDB00855
N-methylpipecolate	42	79	133586	1060568	both	Bacterial/Fungal	Xenobiotics	4932	Xenobiotics	Bacterial/Fungal	47101	LC/MS Pos Early	100005383	1932	144.102	11286529	41447-17-0
N-methylproline	74	79	2.12698e+06	10306075	both	Urea cycle; Arginine and Proline Metabolism	Amino Acid	465	Amino Acid	Urea cycle; Arginine and Proline Metabolism	37431	LC/MS Pos Early	100001956	1335	130.086	557	0475-11-07
nonadecanoate (19:0)	79	79	2302708	1218844	both	Long Chain Saturated Fatty Acid	Lipid	1403	Lipid	Long Chain Saturated Fatty Acid	1356	LC/MS Neg	892	6068	297.28	12591	646-30-0	C16535	HMDB00772
nonanoylcarnitine (C9)	15	77	57322	292103	both	Fatty Acid Metabolism (Acyl Carnitine, Medium Chain)	Lipid	1703	Lipid	Fatty Acid Metabolism (Acyl Carnitine, Medium Chain)	61775	LC/MS Pos Late	100006620	1010	302.233				HMDB13288
N-oxalyl glycine (NOG)	36	NA	33695	NA	DBS	Food Component/Plant	Xenobiotics	4618	Xenobiotics	Food Component/Plant	57776	LC/MS Polar	100015923	3292	146.01	3080614
N-palmitoylglycine	24	77	52113.5	130150	both	Fatty Acid Metabolism (Acyl Glycine)	Lipid	1679	Lipid	Fatty Acid Metabolism (Acyl Glycine)	42092	LC/MS Neg	100003686	5580	312.254	151008	2441-41-0		HMDB13034
N-palmitoylserine	59	NA	91313	NA	DBS	Endocannabinoid	Lipid	2010	Lipid	Endocannabinoid	57659	LC/MS Neg	100015640	5557	342.265	6453686	58725-46-5;474943-14-1
N-palmitoyl-sphingadienine (d18:2/16:0)*	46	79	324503	1297134	both	Ceramides	Lipid	2791	Lipid	Ceramides	57416	LC/MS Pos Late	100015609	2490	536.504
N-palmitoyl-sphinganine (d18:0/16:0)	48	79	342364	2584826	both	Dihydroceramides	Lipid	2773	Lipid	Dihydroceramides	52604	LC/MS Pos Late	100009028	3090	540.535	5283572	5966-29-0		HMDB11760
N-palmitoyl-sphingosine (d18:1/16:0)	79	79	5635325	19697692	both	Ceramides	Lipid	2781	Lipid	Ceramides	44877	LC/MS Pos Late	1518	2893	538.519	5283564	24696-26-2		HMDB04949
N-stearoylserine*	36	NA	45491.5	NA	DBS	Endocannabinoid	Lipid	2009	Lipid	Endocannabinoid	61822	LC/MS Neg	100019957	5777	370.296
N-stearoyl-sphinganine (d18:0/18:0)*	3	75	344119	1258509	both	Dihydroceramides	Lipid	2774	Lipid	Dihydroceramides	1759	LC/MS Pos Late	922	3526	568.566	5283573	2304-80-5
N-stearoyl-sphingosine (d18:1/18:0)*	68	79	790308	7202071	both	Ceramides	Lipid	2785	Lipid	Ceramides	54979	LC/MS Pos Late	1547	3392	566.551	5283565	104404-17-3		HMDB04950
N-stearoyltaurine	21	NA	30454	NA	DBS	Endocannabinoid	Lipid	1985	Lipid	Endocannabinoid	39730	LC/MS Neg	100003240	5782	390.268	168274	63155-80-6
o-cresol sulfate	38	64	55754.5	128199	both	Benzoate Metabolism	Xenobiotics	4259	Xenobiotics	Benzoate Metabolism	36845	LC/MS Neg	100001806	2796	187.007	11615528
octadecadienedioate (C18:2-DC)*	75	79	215881	1536509	both	Fatty Acid, Dicarboxylate	Lipid	1581	Lipid	Fatty Acid, Dicarboxylate	61860	LC/MS Neg	100019982	4676	309.207
octadecanedioate (C18)	75	78	231149	778125	both	Fatty Acid, Dicarboxylate	Lipid	1579	Lipid	Fatty Acid, Dicarboxylate	36754	LC/MS Neg	100001615	5043	313.238	70095	871-70-5		HMDB00782
octadecenedioate (C18:1-DC)	78	79	1.1078e+06	8414121	both	Fatty Acid, Dicarboxylate	Lipid	1580	Lipid	Fatty Acid, Dicarboxylate	61861	LC/MS Neg	100019978	4875	311.223
octadecenedioylcarnitine (C18:1-DC)*	21	79	128295	1402428	both	Fatty Acid Metabolism (Acyl Carnitine, Dicarboxylate)	Lipid	1755	Lipid	Fatty Acid Metabolism (Acyl Carnitine, Dicarboxylate)	61865	LC/MS Pos Late	100005996	1180	456.332		251981-06-3
octanoylcarnitine (C8)	79	79	946576	10907064	both	Fatty Acid Metabolism (Acyl Carnitine, Medium Chain)	Lipid	1701	Lipid	Fatty Acid Metabolism (Acyl Carnitine, Medium Chain)	33936	LC/MS Pos Late	100001247	950	288.217	123701	3671-77-0	C02838	HMDB00791
oleate/vaccenate (18:1)	79	79	99961080	1233795968	both	Long Chain Monounsaturated Fatty Acid	Lipid	1418	Lipid	Long Chain Monounsaturated Fatty Acid	52285	LC/MS Neg	100008930	5655	281.249
oleoyl ethanolamide	31	77	42058	236386	both	Endocannabinoid	Lipid	1971	Lipid	Endocannabinoid	38102	LC/MS Neg	1137	6450	324.291	5283454	11-58-0;111-58-0		HMDB02088
oleoylcarnitine (C18:1)	79	79	15622123	21733900	both	Fatty Acid Metabolism (Acyl Carnitine, Monounsaturated)	Lipid	1728	Lipid	Fatty Acid Metabolism (Acyl Carnitine, Monounsaturated)	35160	LC/MS Pos Late	100001501	1423	426.358	6441392	38677-66-6		HMDB05065
oleoylcholine	42	78	160764	3847859	both	Fatty Acid Metabolism (Acyl Choline)	Lipid	1776	Lipid	Fatty Acid Metabolism (Acyl Choline)	53260	LC/MS Pos Late	100009331	1449	368.352
ophthalmate	79	NA	2479234	NA	DBS	Glutathione Metabolism	Amino Acid	529	Amino Acid	Glutathione Metabolism	34592	LC/MS Pos Early	100001311	2085	290.135	7018721	495-27-2		HMDB05765
ornithine	79	79	69692056	398940896	both	Urea cycle; Arginine and Proline Metabolism	Amino Acid	435	Amino Acid	Urea cycle; Arginine and Proline Metabolism	1493	LC/MS Pos Early	444	2800	133.097	6262	3184-13-2	C00077	HMDB03374
orotate	79	79	585690	2419395	both	Pyrimidine Metabolism, Orotate containing	Nucleotide	3933	Nucleotide	Pyrimidine Metabolism, Orotate containing	1505	LC/MS Polar	445	1638.1	155.01	967	50887-69-9	C00295	HMDB00226
orotidine	79	78	2079191	461349	both	Pyrimidine Metabolism, Orotate containing	Nucleotide	3935	Nucleotide	Pyrimidine Metabolism, Orotate containing	35172	LC/MS Polar	100001416	2250	287.052	92751	314-50-1		HMDB00788
O-sulfo-L-tyrosine	79	79	77218	720286	both	Chemical	Xenobiotics	5519	Xenobiotics	Chemical	45413	LC/MS Neg	100005384	990	260.023	514186
oxalate (ethanedioate)	79	79	5066947	8272388	both	Ascorbate and Aldarate Metabolism	Cofactors and Vitamins	4072	Cofactors and Vitamins	Ascorbate and Aldarate Metabolism	20694	LC/MS Neg	100000841	603	88.988	971	144-62-7	C00209	HMDB02329
palmitate (16:0)	79	79	577965696	1717570176	both	Long Chain Saturated Fatty Acid	Lipid	1400	Lipid	Long Chain Saturated Fatty Acid	1336	LC/MS Neg	424	5618	255.233	985	1957-10-03	C00249	HMDB00220
palmitoleate (16:1n7)	79	79	21147600	89531448	both	Long Chain Monounsaturated Fatty Acid	Lipid	1414	Lipid	Long Chain Monounsaturated Fatty Acid	33447	LC/MS Neg	452	5475	253.217	445638	373-49-9	C08362	HMDB03229
palmitoleoylcarnitine (C16:1)*	77	79	1053976	3743374	both	Fatty Acid Metabolism (Acyl Carnitine, Monounsaturated)	Lipid	1727	Lipid	Fatty Acid Metabolism (Acyl Carnitine, Monounsaturated)	53223	LC/MS Pos Late	100009406	1357	398.327	71464547
palmitoyl dihydrosphingomyelin (d18:0/16:0)*	79	79	14329445	134241440	both	Dihydrosphingomyelins	Lipid	2858	Lipid	Dihydrosphingomyelins	52434	LC/MS Pos Late	100008954	2290	705.591	9939965
palmitoyl ethanolamide	79	79	149247	377954	both	Endocannabinoid	Lipid	1974	Lipid	Endocannabinoid	38165	LC/MS Neg	1489	6300	298.275	4671	544-31-0	C16512	HMDB02100
palmitoyl sphingomyelin (d18:1/16:0)	79	79	468281248	1143457792	both	Sphingomyelins	Lipid	2862	Lipid	Sphingomyelins	37506	LC/MS Pos Late	100002107	2168	703.575	9939941	6254-89-3
palmitoylcarnitine (C16)	79	79	18250976	18166604	both	Fatty Acid Metabolism (Acyl Carnitine, Long Chain Saturated)	Lipid	1709	Lipid	Fatty Acid Metabolism (Acyl Carnitine, Long Chain Saturated)	44681	LC/MS Pos Late	100000776	1425	400.342	461	6865-14-1	C02990	HMDB00222
palmitoylcholine	52	78	141507	8327263	both	Fatty Acid Metabolism (Acyl Choline)	Lipid	1775	Lipid	Fatty Acid Metabolism (Acyl Choline)	52944	LC/MS Pos Late	100009233	1482	342.337	151731
pantothenate (Vitamin B5)	79	79	541215	1317657	both	Pantothenate and CoA Metabolism	Cofactors and Vitamins	4053	Cofactors and Vitamins	Pantothenate and CoA Metabolism	1508	LC/MS Neg	1024	1498.7	218.103	6613	0137-08-05	C00864	HMDB00210
p-cresol glucuronide*	44	74	53431	384079	both	Tyrosine Metabolism	Amino Acid	214	Amino Acid	Tyrosine Metabolism	48841	LC/MS Neg	100006191	2420	283.082	154035	17680-99-8		HMDB11686
p-cresol sulfate	79	79	23631752	113184048	both	Benzoate Metabolism	Xenobiotics	4252	Xenobiotics	Benzoate Metabolism	36103	LC/MS Neg	100001315	2890	187.007	4615423	3233-57-7		HMDB11635
pelargonate (9:0)	79	79	10933647	1871447	both	Medium Chain Fatty Acid	Lipid	1387	Lipid	Medium Chain Fatty Acid	12035	LC/MS Neg	437	4798	157.123	8158	112-05-0	C01601	HMDB00847
penicillin G	5	NA	110725	NA	DBS	Drug - Antibiotic	Xenobiotics	5050	Xenobiotics	Drug - Antibiotic	37468	LC/MS Neg	100002155	3855	333.091	5904	69-57-8	C05551	HMDB15186
pentadecanoate (15:0)	79	79	18758924	17538284	both	Long Chain Saturated Fatty Acid	Lipid	1399	Lipid	Long Chain Saturated Fatty Acid	1361	LC/MS Neg	980	5521	241.217	13849	1002-84-2;10002-84-2	C16537	HMDB00826
pentose acid*	73	63	396764	486835	both	Partially Characterized Molecules	Partially Characterized Molecules	5781	Partially Characterized Molecules	Partially Characterized Molecules	63264	LC/MS Polar	100021467	2180	165.041
perfluorooctanesulfonate (PFOS)	63	74	95436	179534	both	Chemical	Xenobiotics	5614	Xenobiotics	Chemical	57564	LC/MS Polar	100010955	662	498.93	74483	1763-23-1	C18142	HMDB59586
perfluorooctanoate (PFOA)	28	70	30889	270862	both	Chemical	Xenobiotics	5661	Xenobiotics	Chemical	62071	LC/MS Neg	100020208	5130	412.966	9554			HMDB59587
phenol sulfate	79	79	3368838	22634012	both	Tyrosine Metabolism	Amino Acid	179	Amino Acid	Tyrosine Metabolism	32553	LC/MS Neg	100001510	2156	172.991	74426	937-34-8	C02180	HMDB60015
phenylacetylcarnitine	20	69	140000	545778	both	Acetylated Peptides	Peptide	1090	Peptide	Acetylated Peptides	48425	LC/MS Pos Early	100006108	3092	280.154	101724840	287108-21-8
phenylacetylglutamine	79	79	2043298	14662953	both	Acetylated Peptides	Peptide	1093	Peptide	Acetylated Peptides	35126	LC/MS Neg	100001417	2330	263.104	92258	28047-15-6	C04148	HMDB06344
phenylalanine	79	79	295665952	1312163584	both	Phenylalanine Metabolism	Amino Acid	132	Amino Acid	Phenylalanine Metabolism	64	LC/MS Pos Early	460	2878	166.086	6140	63-91-2	C00079	HMDB00159
phenylalanylalanine	79	NA	269830	NA	DBS	Dipeptide	Peptide	857	Peptide	Dipeptide	41374	LC/MS Pos Early	100003589	2909	237.123	5488196	3918-87-4
phenylalanylglycine	36	NA	73573.5	NA	DBS	Dipeptide	Peptide	862	Peptide	Dipeptide	41370	LC/MS Pos Early	100003588	2898	223.108	98207	721-90-4		HMDB28995
phenyllactate (PLA)	77	79	556618	1038232	both	Phenylalanine Metabolism	Amino Acid	143	Amino Acid	Phenylalanine Metabolism	22130	LC/MS Polar	100000774	908	165.056	3848	0828-01-07	C05607	HMDB00779
phenylpyruvate	76	79	301076	601446	both	Phenylalanine Metabolism	Amino Acid	142	Amino Acid	Phenylalanine Metabolism	566	LC/MS Polar	241	845	163.04	997	0156-06-08	C00166	HMDB00205
phosphate	79	79	68706136	267799904	both	Oxidative Phosphorylation	Energy	1365	Energy	Oxidative Phosphorylation	42109	LC/MS Pos Early	461	576	98.9842	1061	7664-38-2	C00009	HMDB01429
phosphocholine	79	79	25681080	6443784	both	Phospholipid Metabolism	Lipid	2043	Lipid	Phospholipid Metabolism	34396	LC/MS Pos Early	267	700	184.073	1014	72556-74-2	C00588	HMDB01565
phosphoenolpyruvate (PEP)	79	NA	4992623	NA	DBS	Glycolysis, Gluconeogenesis, and Pyruvate Metabolism	Carbohydrate	1143	Carbohydrate	Glycolysis, Gluconeogenesis, and Pyruvate Metabolism	597	LC/MS Pos Early	463	585	168.99	1005	10526-80-4	C00074	HMDB00263
phosphoethanolamine (PE)	79	69	5913895	4544216	both	Phospholipid Metabolism	Lipid	2048	Lipid	Phospholipid Metabolism	1600	LC/MS Pos Early	1026	700	142.026	1015	1071-23-4	C00346	HMDB00224
picolinate	65	63	377764	722031	both	Tryptophan Metabolism	Amino Acid	262	Amino Acid	Tryptophan Metabolism	1512	LC/MS Pos Early	1022	910	124.039	1018	98-98-6	C10164	HMDB02243
picolinoylglycine	20	NA	77794.5	NA	DBS	Fatty Acid Metabolism (Acyl Glycine)	Lipid	1690	Lipid	Fatty Acid Metabolism (Acyl Glycine)	63057	LC/MS Pos Early	100021198	1945	181.061	11788622	5616-29-5		HMDB59766
pipecolate	79	79	39776276	211313760	both	Lysine Metabolism	Amino Acid	123	Amino Acid	Lysine Metabolism	1444	LC/MS Pos Early	1025	2200	130.086	849	4043-87-2	C00408	HMDB00070
piperine	21	39	492380	2916628	both	Food Component/Plant	Xenobiotics	4654	Xenobiotics	Food Component/Plant	33935	LC/MS Pos Late	100001267	1168	286.144	638024	94-62-2	C03882	HMDB29377
pregnanediol-3-glucuronide	78	79	768264	6184823	both	Progestin Steroids	Lipid	3039	Lipid	Progestin Steroids	40708	LC/MS Neg	100003470	5145	495.296	123796	1852-49-9		HMDB10318
pregnanolone/allopregnanolone sulfate	78	79	1.30876e+06	7715384	both	Progestin Steroids	Lipid	3044	Lipid	Progestin Steroids	48394	LC/MS Neg	100006173	5160	397.205
pregnen-diol disulfate*	70	79	2650750	34613324	both	Pregnenolone Steroids	Lipid	3016	Lipid	Pregnenolone Steroids	32562	LC/MS Neg	100001993	3868	238.077
pregnenediol sulfate (C21H34O5S)*	79	79	294889	2481976	both	Pregnenolone Steroids	Lipid	3015	Lipid	Pregnenolone Steroids	32619	LC/MS Neg	100002067	5000	397.205		1247-64-9
pregnenetriol disulfate*	31	77	217585	3952432	both	Pregnenolone Steroids	Lipid	3018	Lipid	Pregnenolone Steroids	62921	LC/MS Neg	100021104	3504	246.075
pregnenetriol sulfate*	46	79	44371	399836	both	Pregnenolone Steroids	Lipid	3017	Lipid	Pregnenolone Steroids	62922	LC/MS Neg	100021103	4749	413.2
pregnenolone sulfate	54	79	223019	1130172	both	Pregnenolone Steroids	Lipid	2999	Lipid	Pregnenolone Steroids	38170	LC/MS Neg	100002129	5100	395.19	105074	1247-64-9		HMDB00774
proline	79	79	477421888	1761546624	both	Urea cycle; Arginine and Proline Metabolism	Amino Acid	443	Amino Acid	Urea cycle; Arginine and Proline Metabolism	1898	LC/MS Pos Early	480	1603	116.071	145742	147-85-3	C00148	HMDB00162
prolylglycine	68	78	278952	788445	both	Dipeptide	Peptide	882	Peptide	Dipeptide	40703	LC/MS Pos Early	100003674	2136	173.092	6426709	2578-57-6		HMDB11178
prolylhydroxyproline	78	79	4.12468e+06	22966074	both	Urea cycle; Arginine and Proline Metabolism	Amino Acid	462	Amino Acid	Urea cycle; Arginine and Proline Metabolism	35127	LC/MS Pos Early	100001167	2128	229.118	11673055	18684-24-7		HMDB06695
propionylcarnitine (C3)	79	79	23030534	31306194	both	Fatty Acid Metabolism (also BCAA Metabolism)	Lipid	1652	Lipid	Fatty Acid Metabolism (also BCAA Metabolism)	32452	LC/MS Pos Early	100001162	2590	218.139	107738	17298-37-2	C03017	HMDB00824
propyl 4-hydroxybenzoate	45	NA	94359	NA	DBS	Benzoate Metabolism	Xenobiotics	4245	Xenobiotics	Benzoate Metabolism	48480	LC/MS Neg	100006205	4794	179.071	7175	94-13-3	D01422	HMDB32574
propyl 4-hydroxybenzoate sulfate	35	52	129891	510964	both	Benzoate Metabolism	Xenobiotics	4246	Xenobiotics	Benzoate Metabolism	48460	LC/MS Neg	100006264	3971	259.028		#VALUE!
pseudouridine	79	79	783062	4335072	both	Pyrimidine Metabolism, Uracil containing	Nucleotide	3947	Nucleotide	Pyrimidine Metabolism, Uracil containing	33442	LC/MS Neg	821	1100	243.062	15047	1445-07-13	C02067	HMDB00767
putrescine	23	NA	301008	NA	DBS	Polyamine Metabolism	Amino Acid	483	Amino Acid	Polyamine Metabolism	1408	LC/MS Pos Early	49	3027	89.1073	1045	110-60-1	C00134	HMDB01414
pyridoxate	78	79	259610	1530943	both	Vitamin B6 Metabolism	Cofactors and Vitamins	4166	Cofactors and Vitamins	Vitamin B6 Metabolism	31555	LC/MS Neg	100001121	2185	182.046	6723	82-82-6	C00847	HMDB00017
pyroglutamine*	79	79	15857205	31549872	both	Glutamate Metabolism	Amino Acid	52	Amino Acid	Glutamate Metabolism	46225	LC/MS Pos Early	100001540	1900	129.066	134508	2353-44-8
pyrraline	48	52	188013	398042	both	Food Component/Plant	Xenobiotics	4765	Xenobiotics	Food Component/Plant	48428	LC/MS Pos Early	100001767	2750	255.134	122228	74509-14-1		HMDB33143
pyruvate	79	79	3498839	223400128	both	Glycolysis, Gluconeogenesis, and Pyruvate Metabolism	Carbohydrate	1144	Carbohydrate	Glycolysis, Gluconeogenesis, and Pyruvate Metabolism	48990	LC/MS Polar	823	1083	87.0088	1060	127-17-3	C00022	HMDB00243
quinate	51	67	330614	490995	both	Food Component/Plant	Xenobiotics	4557	Xenobiotics	Food Component/Plant	18335	LC/MS Polar	100000442	2432.9	191.056	6508	77-95-2	C00296	HMDB03072
quinolinate	78	79	235158	1550316	both	Nicotinate and Nicotinamide Metabolism	Cofactors and Vitamins	4020	Cofactors and Vitamins	Nicotinate and Nicotinamide Metabolism	1899	LC/MS Polar	182	3000	166.015	1066	89-00-9	C03722	HMDB00232
ribitol	78	79	65822.5	140990	both	Pentose Metabolism	Carbohydrate	1167	Carbohydrate	Pentose Metabolism	15772	LC/MS Polar	100000406	1789.6	151.061	6912	488-81-3	C00474	HMDB00508
ribonate	79	79	4112680	3408694	both	Pentose Metabolism	Carbohydrate	1168	Carbohydrate	Pentose Metabolism	27731	LC/MS Polar	100001007	2425	165.041	5460677	5336-08-03	C01685	HMDB00867
ribulonate/xylulonate/lyxonate*	79	79	2531177	6678350	both	Pentose Metabolism	Carbohydrate	1192	Carbohydrate	Pentose Metabolism	61858	LC/MS Polar	100019968	2350	165.041
ritonavir	28	29	2665865	45250808	both	Drug - Antiviral	Xenobiotics	5119	Xenobiotics	Drug - Antiviral	63278	LC/MS Pos Late	100020929	1252	721.32	392622	155213-67-5	D00427	HMDB14646
S-(1,2-dicarboxyethyl)glutathione	71	NA	148235	NA	DBS	Glutathione Metabolism	Amino Acid	532	Amino Acid	Glutathione Metabolism	63009	LC/MS Pos Early	100020967	1802	424.102	9802383	1115-52-2
S-1-pyrroline-5-carboxylate	63	79	369644	1748994	both	Glutamate Metabolism	Amino Acid	60	Amino Acid	Glutamate Metabolism	42370	LC/MS Pos Early	35	1528	114.055	1196	2906-39-0	C04322	HMDB01301
saccharin	14	35	169680	372277	both	Food Component/Plant	Xenobiotics	4690	Xenobiotics	Food Component/Plant	21151	LC/MS Neg	100000870	2000	181.992	5143	1981-07-02	D01085	HMDB29723
S-adenosylhomocysteine (SAH)	71	71	34965	48556	both	Methionine, Cysteine, SAM and Taurine Metabolism	Amino Acid	398	Amino Acid	Methionine, Cysteine, SAM and Taurine Metabolism	42382	LC/MS Neg	197	1832.4	383.114	439155	979-92-0	C00021	HMDB00939
salicylate	79	67	1297869	318641	both	Drug - Topical Agents	Xenobiotics	5433	Xenobiotics	Drug - Topical Agents	1515	LC/MS Polar	501	802	137.024	338	69-72-7	C00805	HMDB01895
salicyluric glucuronide*	76	NA	53198.5	NA	DBS	Drug - Analgesics, Anesthetics	Xenobiotics	4995	Xenobiotics	Drug - Analgesics, Anesthetics	33384	LC/MS Neg	100001332	1463	370.078
S-allylcysteine	13	44	223758	440156	both	Food Component/Plant	Xenobiotics	4693	Xenobiotics	Food Component/Plant	43239	LC/MS Pos Early	100004509	2690	162.058	98280	21593-77-1		HMDB34323
sarcosine	75	79	2075437	13960934	both	Glycine, Serine and Threonine Metabolism	Amino Acid	4	Amino Acid	Glycine, Serine and Threonine Metabolism	1516	LC/MS Pos Early	1023	1280	90.055	1088	107-97-1	C00213	HMDB00271
sebacate (C10-DC)	66	70	143915	148801	both	Fatty Acid, Dicarboxylate	Lipid	1562	Lipid	Fatty Acid, Dicarboxylate	32398	LC/MS Polar	100001211	2147	201.113	5192	111-20-6	C08277	HMDB00792
serine	79	79	43321148	199588848	both	Glycine, Serine and Threonine Metabolism	Amino Acid	9	Amino Acid	Glycine, Serine and Threonine Metabolism	1648	LC/MS Pos Early	503	1239	106.05	5951	56-45-1	C00065	HMDB00187
serotonin	40	72	139836	3945816	both	Tryptophan Metabolism	Amino Acid	267	Amino Acid	Tryptophan Metabolism	2342	LC/MS Pos Early	504	2550	177.102	5202	153-98-0	C00780	HMDB00259
S-methylcysteine	79	79	1126495	267799	both	Methionine, Cysteine, SAM and Taurine Metabolism	Amino Acid	409	Amino Acid	Methionine, Cysteine, SAM and Taurine Metabolism	39592	LC/MS Pos Early	100002749	1955	119.016	24417	1187-84-4		HMDB02108
S-methylcysteine sulfoxide	79	79	1573129	7583588	both	Methionine, Cysteine, SAM and Taurine Metabolism	Amino Acid	410	Amino Acid	Methionine, Cysteine, SAM and Taurine Metabolism	43378	LC/MS Pos Early	100002927	900	152.038	82142	6853-87-8		HMDB29432
S-methylglutathione	44	NA	150120	NA	DBS	Glutathione Metabolism	Amino Acid	519	Amino Acid	Glutathione Metabolism	33944	LC/MS Pos Early	100001259	2200	322.107	3605667	2922-56-7	C11347
spermidine	79	79	4917132	1873054	both	Polyamine Metabolism	Amino Acid	491	Amino Acid	Polyamine Metabolism	485	LC/MS Pos Early	50	3355	146.165	1102	124-20-9	C00315	HMDB01257
spermine	79	78	1517901	479626	both	Polyamine Metabolism	Amino Acid	498	Amino Acid	Polyamine Metabolism	603	LC/MS Pos Early	507	3350	203.223	1103	71-44-3	C00750	HMDB01256
sphinganine	62	79	141503	2414989	both	Sphingolipid Synthesis	Lipid	2767	Lipid	Sphingolipid Synthesis	17769	LC/MS Pos Late	313	1413	302.305	3126	3102-56-5	C00836	HMDB00269
sphinganine-1-phosphate	78	79	820490	1659890	both	Sphingolipid Synthesis	Lipid	2768	Lipid	Sphingolipid Synthesis	52605	LC/MS Pos Late	100001876	1431	382.272	520	19794-97-9		HMDB01383
sphingomyelin (d17:1/14:0, d16:1/15:0)*	45	79	269452	2291567	both	Sphingomyelins	Lipid	2871	Lipid	Sphingomyelins	62152	LC/MS Pos Late	100020276	1950	661.528
sphingomyelin (d17:1/16:0, d18:1/15:0, d16:1/17:0)*	79	79	13103748	116588784	both	Sphingomyelins	Lipid	2874	Lipid	Sphingomyelins	52433	LC/MS Pos Late	100006314	2082	689.559		121999-58-4
sphingomyelin (d18:0/18:0, d19:0/17:0)*	79	79	1406470	28151668	both	Dihydrosphingomyelins	Lipid	2860	Lipid	Dihydrosphingomyelins	57473	LC/MS Pos Late	100009027	2362	733.622				HMDB12087
sphingomyelin (d18:0/20:0, d16:0/22:0)*	26	79	263156	9860094	both	Dihydrosphingomyelins	Lipid	2861	Lipid	Dihydrosphingomyelins	57476	LC/MS Pos Late	100015786	2600	761.653
sphingomyelin (d18:1/14:0, d16:1/16:0)*	79	79	17812276	163969616	both	Sphingomyelins	Lipid	2872	Lipid	Sphingomyelins	42463	LC/MS Pos Late	100004328	1998	675.544	11433862			HMDB12097
sphingomyelin (d18:1/17:0, d17:1/18:0, d19:1/16:0)	79	79	6645779	71927928	both	Sphingomyelins	Lipid	2877	Lipid	Sphingomyelins	52615	LC/MS Pos Late	100008920	2312	717.591		121999-64-2
sphingomyelin (d18:1/18:1, d18:2/18:0)	79	79	23377734	108678696	both	Sphingomyelins	Lipid	2878	Lipid	Sphingomyelins	37529	LC/MS Pos Late	100002106	2167	729.591	6443882	108392-10-5		HMDB12101
sphingomyelin (d18:1/19:0, d19:1/18:0)*	75	79	1879076	43996372	both	Sphingomyelins	Lipid	2879	Lipid	Sphingomyelins	57475	LC/MS Pos Late	100015787	2330	745.622
sphingomyelin (d18:1/20:0, d16:1/22:0)*	79	79	20794954	421336256	both	Sphingomyelins	Lipid	2880	Lipid	Sphingomyelins	48490	LC/MS Pos Late	100006290	2685	759.638				HMDB12102
sphingomyelin (d18:1/20:1, d18:2/20:0)*	79	79	13788806	61846028	both	Sphingomyelins	Lipid	2881	Lipid	Sphingomyelins	48491	LC/MS Pos Late	100006292	2383	757.622		222403-67-0
sphingomyelin (d18:1/21:0, d17:1/22:0, d16:1/23:0)*	77	79	3750900	130179512	both	Sphingomyelins	Lipid	2883	Lipid	Sphingomyelins	52495	LC/MS Pos Late	100009025	2793	773.653
sphingomyelin (d18:1/22:1, d18:2/22:0, d16:1/24:1)*	79	79	35211292	575226944	both	Sphingomyelins	Lipid	2885	Lipid	Sphingomyelins	48493	LC/MS Pos Late	100006295	2666	785.653				HMDB12104
sphingomyelin (d18:1/22:2, d18:2/22:1, d16:1/24:2)*	78	79	4.26806e+06	42642212	both	Sphingomyelins	Lipid	2886	Lipid	Sphingomyelins	57477	LC/MS Pos Late	100006296	2209	783.638
sphingomyelin (d18:1/24:1, d18:2/24:0)*	79	79	129999888	1511322496	both	Sphingomyelins	Lipid	2888	Lipid	Sphingomyelins	47153	LC/MS Pos Late	100005986	3033	813.684		94359-13-4		HMDB12107
sphingomyelin (d18:2/14:0, d18:1/14:1)*	72	79	894732	10983097	both	Sphingomyelins	Lipid	2873	Lipid	Sphingomyelins	47154	LC/MS Pos Late	100005985	1860	673.528
sphingomyelin (d18:2/16:0, d18:1/16:1)*	79	79	39193444	468454304	both	Sphingomyelins	Lipid	2876	Lipid	Sphingomyelins	42459	LC/MS Pos Late	100004329	2002	701.559
sphingomyelin (d18:2/18:1)*	68	79	765598	15890677	both	Sphingomyelins	Lipid	2868	Lipid	Sphingomyelins	57474	LC/MS Pos Late	100015788	1904	727.575
sphingomyelin (d18:2/21:0, d16:2/23:0)*	67	79	1024954	27636082	both	Sphingomyelins	Lipid	2884	Lipid	Sphingomyelins	57480	LC/MS Pos Late	100015790	2330	771.638
sphingomyelin (d18:2/23:0, d18:1/23:1, d17:1/24:1)*	79	79	10814090	327823712	both	Sphingomyelins	Lipid	2887	Lipid	Sphingomyelins	52435	LC/MS Pos Late	100008956	2845	799.669
sphingomyelin (d18:2/23:1)*	69	79	1313202	37630896	both	Sphingomyelins	Lipid	2869	Lipid	Sphingomyelins	57482	LC/MS Pos Late	100015791	2315	797.653
sphingomyelin (d18:2/24:1, d18:1/24:2)*	79	79	70329992	944952960	both	Sphingomyelins	Lipid	2889	Lipid	Sphingomyelins	52437	LC/MS Pos Late	100008957	2635	811.669
sphingomyelin (d18:2/24:2)*	77	79	6923450	96745880	both	Sphingomyelins	Lipid	2870	Lipid	Sphingomyelins	57479	LC/MS Pos Late	100015789	2215	809.653
sphingosine	79	79	369239	5873124	both	Sphingosines	Lipid	2918	Lipid	Sphingosines	17747	LC/MS Pos Late	297	1393	300.29	5353955	123-78-4	C00319	HMDB00252
sphingosine 1-phosphate	79	79	2031832	11046508	both	Sphingosines	Lipid	2920	Lipid	Sphingosines	34445	LC/MS Pos Late	100000626	1375	380.256	5283560	26993-30-6	C06124	HMDB00277
stachydrine	79	79	43607620	130841408	both	Food Component/Plant	Xenobiotics	4712	Xenobiotics	Food Component/Plant	34384	LC/MS Pos Early	100001296	1440	144.102	115244	4136-37-2	C10172	HMDB04827
stearate (18:0)	79	79	452932832	589984192	both	Long Chain Saturated Fatty Acid	Lipid	1402	Lipid	Long Chain Saturated Fatty Acid	1358	LC/MS Neg	439	5872	283.264	5281	1957-11-04	C01530	HMDB00827
stearoyl sphingomyelin (d18:1/18:0)	79	79	54046756	211091664	both	Sphingomyelins	Lipid	2864	Lipid	Sphingomyelins	19503	LC/MS Pos Late	1538	2400	731.606	6453725	85187-10-6;85187-10-6	C00550	HMDB01348
stearoylcarnitine (C18)	79	79	6871373	5403075	both	Fatty Acid Metabolism (Acyl Carnitine, Long Chain Saturated)	Lipid	1711	Lipid	Fatty Acid Metabolism (Acyl Carnitine, Long Chain Saturated)	34409	LC/MS Pos Late	100001391	1485	428.373	6426855	18822-91-8		HMDB00848
suberate (C8-DC)	79	61	308891	141812	both	Fatty Acid, Dicarboxylate	Lipid	1557	Lipid	Fatty Acid, Dicarboxylate	15730	LC/MS Polar	100000016	2577.6	173.082	10457	505-48-6	C08278	HMDB00893
suberoylcarnitine (C8-DC)	42	79	91932	378167	both	Fatty Acid Metabolism (Acyl Carnitine, Dicarboxylate)	Lipid	1752	Lipid	Fatty Acid Metabolism (Acyl Carnitine, Dicarboxylate)	52990	LC/MS Pos Early	100006627	2964	318.191
succinate	79	79	14665296	29241406	both	TCA Cycle	Energy	1347	Energy	TCA Cycle	1437	LC/MS Polar	252	3149	117.019	1110	110-15-6	C00042	HMDB00254
succinylcarnitine (C4-DC)	79	79	14423538	1588695	both	TCA Cycle	Energy	1346	Energy	TCA Cycle	37058	LC/MS Pos Early	100001948	2291	262.128	71464481	256928-74-2		HMDB61717
sucrose	73	78	130404	493466	both	Disaccharides and Oligosaccharides	Carbohydrate	1227	Carbohydrate	Disaccharides and Oligosaccharides	1519	LC/MS Neg	935	865	341.109	5988	57-50-1	C00089	HMDB00258
sulfamethoxazole	37	33	60180540	107089136	both	Drug - Antibiotic	Xenobiotics	5068	Xenobiotics	Drug - Antibiotic	53240	LC/MS Pos Early	100009327	2405	254.059	5329		D00285,C07315,D00447	HMDB15150
tartronate (hydroxymalonate)	79	69	340748	794755	both	Food Component/Plant	Xenobiotics	4849	Xenobiotics	Food Component/Plant	20693	LC/MS Neg	100000840	610	118.999	45	80-69-3	C02287	HMDB35227
taurine	79	79	70651440	110309872	both	Methionine, Cysteine, SAM and Taurine Metabolism	Amino Acid	423	Amino Acid	Methionine, Cysteine, SAM and Taurine Metabolism	2125	LC/MS Pos Early	512	660	126.022	1123	107-35-7	C00245	HMDB00251
taurochenodeoxycholate	56	79	154632	677320	both	Primary Bile Acid Metabolism	Lipid	3196	Lipid	Primary Bile Acid Metabolism	18494	LC/MS Neg	1629	5250	498.289	387316	6009-98-9	C05465	HMDB00951
taurocholate	57	76	141772	601215	both	Primary Bile Acid Metabolism	Lipid	3189	Lipid	Primary Bile Acid Metabolism	18497	LC/MS Neg	1648	5150	514.284	6675	145-42-6	C05122	HMDB00036
taurocholenate sulfate*	7	78	114456	1.3571e+06	both	Secondary Bile Acid Metabolism	Lipid	3266	Lipid	Secondary Bile Acid Metabolism	32807	LC/MS Neg	100001990	4750	279.614
tetradecadienedioate (C14:2-DC)*	11	77	62800	161976	both	Fatty Acid, Dicarboxylate	Lipid	1575	Lipid	Fatty Acid, Dicarboxylate	62918	LC/MS Neg	100021100	3148	253.144
tetradecadienoate (14:2)*	77	79	597730	2432225	both	Long Chain Polyunsaturated Fatty Acid (n3 and n6)	Lipid	1434	Lipid	Long Chain Polyunsaturated Fatty Acid (n3 and n6)	62850	LC/MS Neg	100020343	5292	223.17	5312409	39039-37-7		HMDB00560
tetradecanedioate (C14)	51	79	93704	246283	both	Fatty Acid, Dicarboxylate	Lipid	1572	Lipid	Fatty Acid, Dicarboxylate	35669	LC/MS Neg	100001613	3985	257.176	13185	821-38-5		HMDB00872
theanine	23	45	3399276	5101276	both	Food Component/Plant	Xenobiotics	4722	Xenobiotics	Food Component/Plant	22206	LC/MS Pos Early	100000784	2180	175.108	439378	3081-61-6	C01047	HMDB34365
theobromine	54	44	1.1311e+06	1799138	both	Xanthine Metabolism	Xenobiotics	4285	Xenobiotics	Xanthine Metabolism	18392	LC/MS Pos Early	100000445	1600	181.072	5429	83-67-0	C07480	HMDB02825
theophylline	68	63	361073	1115840	both	Xanthine Metabolism	Xenobiotics	4286	Xenobiotics	Xanthine Metabolism	18394	LC/MS Pos Early	100000437	1870	181.072	2153	58-55-9	C07130	HMDB01889
thioproline	79	79	17342256	14109090	both	Chemical	Xenobiotics	5659	Xenobiotics	Chemical	53231	LC/MS Pos Early	100009232	1250	134.027	93176	34592-47-4
threonate	79	79	106386688	67557216	both	Ascorbate and Aldarate Metabolism	Cofactors and Vitamins	4069	Cofactors and Vitamins	Ascorbate and Aldarate Metabolism	27738	LC/MS Polar	100001022	2384	135.03	151152	70753-61-6	C01620	HMDB00943
threonine	79	79	105351608	715352384	both	Glycine, Serine and Threonine Metabolism	Amino Acid	16	Amino Acid	Glycine, Serine and Threonine Metabolism	1284	LC/MS Pos Early	564	1514	120.066	6288	72-19-5	C00188	HMDB00167
thymol sulfate	17	37	124678	132144	both	Food Component/Plant	Xenobiotics	4725	Xenobiotics	Food Component/Plant	36095	LC/MS Neg	100001757	4410	229.054		89-83-8	C09908	HMDB01878
tiglyl carnitine (C5)	61	78	180658	445536	both	Leucine, Isoleucine and Valine Metabolism	Amino Acid	357	Amino Acid	Leucine, Isoleucine and Valine Metabolism	35428	LC/MS Pos Early	100001597	2962	244.154	22833596	64191-86-2		HMDB02366
trans-urocanate	79	79	3480648	3012719	both	Histidine Metabolism	Amino Acid	74	Amino Acid	Histidine Metabolism	607	LC/MS Pos Early	537	2285	139.05	736715	104-98-3	C00785	HMDB00301
trichloroethanol glucuronide*	1	1	3534577	116576544	both	Chemical	Xenobiotics	5665	Xenobiotics	Chemical	62806	LC/MS Neg	100020894	2184	322.95	3036914	97-25-6	C14869	HMDB42049
triclosan sulfate	11	NA	60684	NA	DBS	Drug - Antibiotic	Xenobiotics	5077	Xenobiotics	Drug - Antibiotic	62732	LC/MS Neg	100020610	5118	366.901				HMDB61387
tricosanoyl sphingomyelin (d18:1/23:0)*	79	79	7482608	404480352	both	Sphingomyelins	Lipid	2866	Lipid	Sphingomyelins	52436	LC/MS Pos Late	100008955	3200	801.684				HMDB12105
tridecenedioate (C13:1-DC)*	30	55	85136	334786	both	Fatty Acid, Dicarboxylate	Lipid	1571	Lipid	Fatty Acid, Dicarboxylate	62919	LC/MS Neg	100002199	3051	241.144
trigonelline (N'-methylnicotinate)	79	79	10186588	46636916	both	Nicotinate and Nicotinamide Metabolism	Cofactors and Vitamins	4041	Cofactors and Vitamins	Nicotinate and Nicotinamide Metabolism	32401	LC/MS Pos Early	100001092	1388	138.055	5570	535-83-1	C01004	HMDB00875
trimethoprim	26	28	1.42435e+07	1309487	both	Drug - Antibiotic	Xenobiotics	5104	Xenobiotics	Drug - Antibiotic	64075	LC/MS Pos Early	100020868	3021	291.145	5578	738-70-5	C01965,D00145	HMDB14583
trimethylamine N-oxide	79	79	1856322	25317244	both	Phospholipid Metabolism	Lipid	2053	Lipid	Phospholipid Metabolism	40406	LC/MS Pos Early	100003397	2100	76.0757	1145	1184-78-7	C01104	HMDB00925
tryptophan	79	79	42653964	474631328	both	Tryptophan Metabolism	Amino Acid	237	Amino Acid	Tryptophan Metabolism	54	LC/MS Pos Early	565	2986	205.097	6305	73-22-3	C00078	HMDB00929
tryptophan betaine	79	79	17988956	16212793	both	Tryptophan Metabolism	Amino Acid	246	Amino Acid	Tryptophan Metabolism	37097	LC/MS Pos Early	100001743	2673	247.144	442106	20671-76-5	C09213	HMDB61115
tyramine O-sulfate	12	75	29267	70252	both	Tyrosine Metabolism	Amino Acid	215	Amino Acid	Tyrosine Metabolism	48408	LC/MS Neg	100006092	1565	216.034	153005	30223-92-8		HMDB06409
tyrosine	79	79	62023812	312431456	both	Tyrosine Metabolism	Amino Acid	154	Amino Acid	Tyrosine Metabolism	1299	LC/MS Pos Early	815	2430	182.081	6057	60-18-4	C00082	HMDB00158
UDP-glucose/UDP-galactose	7	NA	140340	NA	DBS	Nucleotide Sugar	Carbohydrate	1283	Carbohydrate	Nucleotide Sugar	38670	LC/MS Neg	100002997	645	565.05
UDP-N-acetylglucosamine/galactosamine	68	NA	119280	NA	DBS	Nucleotide Sugar	Carbohydrate	1292	Carbohydrate	Nucleotide Sugar	46148	LC/MS Polar	100002957	3665	606.074
umbelliferone sulfate	11	44	38920	145688	both	Food Component/Plant	Xenobiotics	4767	Xenobiotics	Food Component/Plant	48674	LC/MS Neg	100006282	2440	240.981	129659	69526-88-1
undecanedioate (C11-DC)	77	NA	198297	NA	DBS	Fatty Acid, Dicarboxylate	Lipid	1564	Lipid	Fatty Acid, Dicarboxylate	42395	LC/MS Neg	100001617	2440	215.129	15816	1852-04-06		HMDB00888
undecenoylcarnitine (C11:1)	77	79	273808	2722371	both	Fatty Acid Metabolism (Acyl Carnitine, Monounsaturated)	Lipid	1723	Lipid	Fatty Acid Metabolism (Acyl Carnitine, Monounsaturated)	63613	LC/MS Pos Late	100021131	1069	328.248
uracil	6	49	135177	283569	both	Pyrimidine Metabolism, Uracil containing	Nucleotide	3946	Nucleotide	Pyrimidine Metabolism, Uracil containing	605	LC/MS Polar	825	1089.7	111.02	1174	66-22-8	C00106	HMDB00300
urate	79	79	28085524	123239320	both	Purine Metabolism, (Hypo)Xanthine/Inosine containing	Nucleotide	3858	Nucleotide	Purine Metabolism, (Hypo)Xanthine/Inosine containing	1604	LC/MS Neg	1134	757.1	167.021	1175	69-93-2;120K5305	C00366	HMDB00289
urea	79	79	26780246	216404208	both	Urea cycle; Arginine and Proline Metabolism	Amino Acid	433	Amino Acid	Urea cycle; Arginine and Proline Metabolism	1670	LC/MS Pos Early	533	700	121.072	1176	57-13-6	C00086	HMDB00294
uridine	79	79	1521079	9752883	both	Pyrimidine Metabolism, Uracil containing	Nucleotide	3945	Nucleotide	Pyrimidine Metabolism, Uracil containing	606	LC/MS Neg	535	1457.6	243.062	6029	58-96-8	C00299	HMDB00296
ursodeoxycholate	2	NA	30102	NA	DBS	Secondary Bile Acid Metabolism	Lipid	3235	Lipid	Secondary Bile Acid Metabolism	1605	LC/MS Neg	1135	5055	391.285	31401	128-13-2	C07880	HMDB00946
valine	79	78	199963264	1153924608	both	Leucine, Isoleucine and Valine Metabolism	Amino Acid	369	Amino Acid	Leucine, Isoleucine and Valine Metabolism	1649	LC/MS Pos Early	566	2479	118.086	6287	72-18-4	C00183	HMDB00883
valylleucine	79	NA	1534442	NA	DBS	Dipeptide	Peptide	970	Peptide	Dipeptide	39994	LC/MS Pos Early	100003210	3138	231.17	352039	22906-55-4		HMDB29131
vanillactate	9	77	35551	80722	both	Tyrosine Metabolism	Amino Acid	190	Amino Acid	Tyrosine Metabolism	54910	LC/MS Neg	100006129	1625	211.061	160637	2475-56-1		HMDB00913
vanillic acid glycine	76	46	73423	45314	both	Food Component/Plant	Xenobiotics	4860	Xenobiotics	Food Component/Plant	63853	LC/MS Neg	100021363	1682	224.056	3083688			HMDB60026
xanthine	79	79	935699	6586962	both	Purine Metabolism, (Hypo)Xanthine/Inosine containing	Nucleotide	3850	Nucleotide	Purine Metabolism, (Hypo)Xanthine/Inosine containing	3147	LC/MS Polar	1004	2023	151.026	1188	69-89-6	C00385	HMDB00292
ximenoylcarnitine (C26:1)*	36	79	167184	1801568	both	Fatty Acid Metabolism (Acyl Carnitine, Monounsaturated)	Lipid	1732	Lipid	Fatty Acid Metabolism (Acyl Carnitine, Monounsaturated)	57517	LC/MS Pos Late	100015836	1607	538.483
(14 or 15)-methylpalmitate (a17:0 or i17:0)	NA	79	NA	4840546	Plasma	Fatty Acid, Branched	Lipid	1524	Lipid	Fatty Acid, Branched	38768	LC/MS Neg	100002945	5695	269.249
(S)-a-amino-omega-caprolactam	NA	79	NA	632269	Plasma	Food Component/Plant	Xenobiotics	4853	Xenobiotics	Food Component/Plant	63339	LC/MS Pos Early	100021329	2378	129.102	439823	21568-87-6	C05328
1-(1-enyl-palmitoyl)-2-arachidonoyl-GPC (P-16:0/20:4)*	NA	79	NA	52918580	Plasma	Plasmalogen	Lipid	2585	Lipid	Plasmalogen	52689	LC/MS Pos Late	100009014	2154	766.574				HMDB11220
1-(1-enyl-palmitoyl)-2-linoleoyl-GPC (P-16:0/18:2)*	NA	79	NA	123658456	Plasma	Plasmalogen	Lipid	2586	Lipid	Plasmalogen	52682	LC/MS Pos Late	100009009	2226	742.574				HMDB11211
1-(1-enyl-palmitoyl)-2-linoleoyl-GPE (P-16:0/18:2)*	NA	79	NA	7086087	Plasma	Plasmalogen	Lipid	2574	Lipid	Plasmalogen	52677	LC/MS Pos Late	100009069	2351	700.528				HMDB11343
1-(1-enyl-palmitoyl)-2-oleoyl-GPC (P-16:0/18:1)*	NA	79	NA	50841832	Plasma	Plasmalogen	Lipid	2579	Lipid	Plasmalogen	52478	LC/MS Pos Late	100009007	2443	744.59
1-(1-enyl-palmitoyl)-2-oleoyl-GPE (P-16:0/18:1)*	NA	79	NA	8555516	Plasma	Plasmalogen	Lipid	2573	Lipid	Plasmalogen	52477	LC/MS Pos Late	100009005	2600	702.543				HMDB11342
1-(1-enyl-palmitoyl)-2-palmitoleoyl-GPC (P-16:0/16:1)*	NA	79	NA	3824941	Plasma	Plasmalogen	Lipid	2576	Lipid	Plasmalogen	52713	LC/MS Pos Late	100009160	2218	716.559				HMDB11207
1-(1-enyl-palmitoyl)-2-palmitoyl-GPC (P-16:0/16:0)*	NA	79	NA	49183388	Plasma	Plasmalogen	Lipid	2575	Lipid	Plasmalogen	52716	LC/MS Pos Late	100009162	2454	718.574	11146967			HMDB11206
1-(1-enyl-stearoyl)-2-linoleoyl-GPE (P-18:0/18:2)*	NA	79	NA	64228780	Plasma	Plasmalogen	Lipid	2582	Lipid	Plasmalogen	52748	LC/MS Pos Late	100009225	2633	728.559				HMDB11376
1-(1-enyl-stearoyl)-2-oleoyl-GPE (P-18:0/18:1)	NA	79	NA	9452455	Plasma	Plasmalogen	Lipid	2581	Lipid	Plasmalogen	52614	LC/MS Pos Late	100008919	2950	730.574		144371-68-6		HMDB11375
1,2,3-benzenetriol sulfate (2)	NA	70	NA	208916	Plasma	Chemical	Xenobiotics	5641	Xenobiotics	Chemical	48762	LC/MS Neg	100006374	1709	204.981
12-HETE	NA	52	NA	153480	Plasma	Eicosanoid	Lipid	1956	Lipid	Eicosanoid	37536	LC/MS Neg	100002167	5326	319.228	5312983	71030-37-0;73837-14-6		HMDB06111
14-HDoHE/17-HDoHE	NA	51	NA	70379	Plasma	Docosanoid	Lipid	1888	Lipid	Docosanoid	53034	LC/MS Neg	100009278	5296	343.228
17alpha-hydroxypregnanolone glucuronide	NA	78	NA	640328	Plasma	Pregnenolone Steroids	Lipid	3004	Lipid	Pregnenolone Steroids	47403	LC/MS Neg	100005418	5071.9	509.276
1-docosahexaenoylglycerol (22:6)	NA	70	NA	132980	Plasma	Monoacylglycerol	Lipid	2637	Lipid	Monoacylglycerol	35153	LC/MS Neg	100001481	6150	309.222				HMDB11587
1-lignoceroyl-GPC (24:0)	NA	79	NA	1431345	Plasma	Lysophospholipid	Lipid	2431	Lipid	Lysophospholipid	49617	LC/MS Pos Late	100002873	1907	608.465		325171-59-3		HMDB10405
1-linoleoyl-2-arachidonoyl-GPC (18:2/20:4n6)*	NA	79	NA	124224320	Plasma	Phosphatidylcholine (PC)	Lipid	2169	Lipid	Phosphatidylcholine (PC)	52710	LC/MS Pos Late	100009131	1969	806.569				HMDB08147
1-linoleoyl-2-linolenoyl-GPC (18:2/18:3)*	NA	79	NA	12544618	Plasma	Phosphatidylcholine (PC)	Lipid	2165	Lipid	Phosphatidylcholine (PC)	53176	LC/MS Pos Late	100009343	1939	780.554				HMDB08141
1-linoleoyl-GPG (18:2)*	NA	58	NA	86237	Plasma	Lysophospholipid	Lipid	2491	Lipid	Lysophospholipid	54885	LC/MS Neg	100009227	5516	507.273
1-linoleoyl-GPI* (18:2)*	NA	79	NA	639938	Plasma	Lysophospholipid	Lipid	2499	Lipid	Lysophospholipid	36594	LC/MS Neg	100001778	5494	595.289
1-myristoyl-2-arachidonoyl-GPC (14:0/20:4)*	NA	79	NA	29255276	Plasma	Phosphatidylcholine (PC)	Lipid	2075	Lipid	Phosphatidylcholine (PC)	53195	LC/MS Pos Late	100009139	1914	754.538				HMDB07883
1-oleoyl-2-docosahexaenoyl-GPE (18:1/22:6)*	NA	79	NA	7953440	Plasma	Phosphatidylethanolamine (PE)	Lipid	2245	Lipid	Phosphatidylethanolamine (PE)	53209	LC/MS Pos Late	100009220	2119	790.538
1-oleoyl-GPG (18:1)*	NA	74	NA	154934	Plasma	Lysophospholipid	Lipid	2489	Lipid	Lysophospholipid	45968	LC/MS Neg	100005716	5610	509.288
1-palmitoleoyl-2-linolenoyl-GPC (16:1/18:3)*	NA	79	NA	3382135	Plasma	Phosphatidylcholine (PC)	Lipid	2118	Lipid	Phosphatidylcholine (PC)	53180	LC/MS Pos Late	100009345	1850	754.538				HMDB08008
1-palmitoleoyl-2-linoleoyl-GPC (16:1/18:2)*	NA	79	NA	192812400	Plasma	Phosphatidylcholine (PC)	Lipid	2117	Lipid	Phosphatidylcholine (PC)	52683	LC/MS Pos Late	100009075	2003	756.554				HMDB08006
1-palmitoyl-2-gamma-linolenoyl-GPC (16:0/18:3n6)*	NA	64	NA	53329782	Plasma	Phosphatidylcholine (PC)	Lipid	2097	Lipid	Phosphatidylcholine (PC)	54812	LC/MS Pos Late	100009154	2034	756.554				HMDB07974
1-palmitoyl-2-stearoyl-GPE (16:0/18:0)*	NA	79	NA	1247585	Plasma	Phosphatidylethanolamine (PE)	Lipid	2210	Lipid	Phosphatidylethanolamine (PE)	57388	LC/MS Pos Late	100009205	2850	720.554	5326793			HMDB08925
1-palmitoyl-GPG (16:0)*	NA	77	NA	96582	Plasma	Lysophospholipid	Lipid	2485	Lipid	Lysophospholipid	45970	LC/MS Neg	100005717	5570	483.273	3300276
1-stearoyl-2-linoleoyl-GPE (18:0/18:2)*	NA	79	NA	267393248	Plasma	Phosphatidylethanolamine (PE)	Lipid	2228	Lipid	Phosphatidylethanolamine (PE)	52446	LC/MS Pos Late	100008976	2522	744.554	9546749			HMDB08994
1-stearoyl-2-oleoyl-GPG (18:0/18:1)	NA	77	NA	575350	Plasma	Phosphatidylglycerol (PG)	Lipid	2320	Lipid	Phosphatidylglycerol (PG)	52623	LC/MS Polar	100001866	717	775.549		322647-48-3
1-stearoyl-2-oleoyl-GPI (18:0/18:1)*	NA	79	NA	10808267	Plasma	Phosphatidylinositol (PI)	Lipid	2334	Lipid	Phosphatidylinositol (PI)	52726	LC/MS Pos Late	100009181	3711	882.607
1-stearoyl-GPG (18:0)	NA	61	NA	59063	Plasma	Lysophospholipid	Lipid	2487	Lipid	Lysophospholipid	34437	LC/MS Neg	100001462	5816	511.304
2,3-dihydroxy-2-methylbutyrate	NA	66	NA	228320	Plasma	Leucine, Isoleucine and Valine Metabolism	Amino Acid	381	Amino Acid	Leucine, Isoleucine and Valine Metabolism	57547	LC/MS Polar	100010869	1318	133.051	301941	14868-24-7		HMDB29576
2,8-quinolinediol sulfate	NA	42	NA	84329.5	Plasma	Food Component/Plant	Xenobiotics	4431	Xenobiotics	Food Component/Plant	48691	LC/MS Neg	100004321	2612	239.997
21-hydroxypregnanolone disulfate	NA	72	NA	717522	Plasma	Pregnenolone Steroids	Lipid	3012	Lipid	Pregnenolone Steroids	48431	LC/MS Neg	100006119	4300	246.075
2-aminobutyrate	NA	79	NA	43789260	Plasma	Glutathione Metabolism	Amino Acid	525	Amino Acid	Glutathione Metabolism	42374	LC/MS Pos Early	1128	2059	104.071	439691	1492-24-6	C02261	HMDB00650
2-arachidonoylglycerol (20:4)	NA	53	NA	77968	Plasma	Monoacylglycerol	Lipid	2644	Lipid	Monoacylglycerol	19266	LC/MS Neg	100000584	6170	303.233	5282280	53847-30-6	C13856	HMDB04666
2-hydroxy-3-methylvalerate	NA	76	NA	385818	Plasma	Leucine, Isoleucine and Valine Metabolism	Amino Acid	352	Amino Acid	Leucine, Isoleucine and Valine Metabolism	36746	LC/MS Neg	100001541	1800	131.071	164623	488-15-3		HMDB00317
2-hydroxyfluorene sulfate	NA	59	NA	161004	Plasma	Tobacco Metabolite	Xenobiotics	4311	Xenobiotics	Tobacco Metabolite	62528	LC/MS Neg	100020585	4372	261.023
2-hydroxyphytanate*	NA	79	NA	423442	Plasma	Fatty Acid, Branched	Lipid	1535	Lipid	Fatty Acid, Branched	61702	LC/MS Neg	100004414	5751	327.291	189026	14721-68-7
2-hydroxysebacate	NA	69	NA	60197	Plasma	Fatty Acid, Dicarboxylate	Lipid	1590	Lipid	Fatty Acid, Dicarboxylate	63357	LC/MS Neg	100020378	1324	217.108	128458	103963-71-9		HMDB00424
2-isopropylmalate	NA	29	NA	718249	Plasma	Food Component/Plant	Xenobiotics	4434	Xenobiotics	Food Component/Plant	15667	LC/MS Polar	100000409	2605	175.061	77	3237-44-3	C02504	HMDB00402
2-methylbutyrylglycine (C5)	NA	50	NA	505786	Plasma	Leucine, Isoleucine and Valine Metabolism	Amino Acid	356	Amino Acid	Leucine, Isoleucine and Valine Metabolism	31928	LC/MS Pos Early	100001155	2000	160.097	193872	52320-67-9		HMDB00339
2-methylserine	NA	76	NA	8.18683e+06	Plasma	Glycine, Serine and Threonine Metabolism	Amino Acid	15	Amino Acid	Glycine, Serine and Threonine Metabolism	53229	LC/MS Pos Early	100009246	1652	120.066	94309		C02115
2'-O-methyluridine	NA	77	NA	64088	Plasma	Pyrimidine Metabolism, Uracil containing	Nucleotide	3949	Nucleotide	Pyrimidine Metabolism, Uracil containing	57655	LC/MS Neg	100010896	1831	257.078	102212	2140-76-3
2-piperidinone	NA	79	NA	13777279	Plasma	Food Component/Plant	Xenobiotics	4317	Xenobiotics	Food Component/Plant	43400	LC/MS Pos Early	100004295	1675	100.076	12665	675-20-7		HMDB11749
3-(3-amino-3-carboxypropyl)uridine*	NA	76	NA	43790	Plasma	Pyrimidine Metabolism, Uracil containing	Nucleotide	3969	Nucleotide	Pyrimidine Metabolism, Uracil containing	62924	LC/MS Neg	100001426	1369	344.11	171198	52745-94-5
3-(3-hydroxyphenyl)propionate	NA	35	NA	218348	Plasma	Benzoate Metabolism	Xenobiotics	4271	Xenobiotics	Benzoate Metabolism	35635	LC/MS Neg	100001624	1980	165.056	91	621-54-5	C11457	HMDB00375
3,4-dihydroxybutyrate	NA	79	NA	3523530	Plasma	Fatty Acid, Dihydroxy	Lipid	1864	Lipid	Fatty Acid, Dihydroxy	62952	LC/MS Polar	100001730	2204	119.035		51267-44-8
3beta-hydroxy-5-cholestenoate	NA	41	NA	126170	Plasma	Sterol	Lipid	2966	Lipid	Sterol	54805	LC/MS Neg	100006370	5398	415.322	165511	6561-58-6	C17333
3-bromo-5-chloro-2,6-dihydroxybenzoic acid*	NA	79	NA	740551	Plasma	Chemical	Xenobiotics	5678	Xenobiotics	Chemical	63681	LC/MS Neg	100021707	4505	264.891
3-hydroxyhippurate	NA	71	NA	134397	Plasma	Benzoate Metabolism	Xenobiotics	4177	Xenobiotics	Benzoate Metabolism	39600	LC/MS Neg	100002122	1687	194.046	450268	1637-75-8		HMDB06116
3-hydroxykynurenine	NA	68	NA	406713	Plasma	Tryptophan Metabolism	Amino Acid	257	Amino Acid	Tryptophan Metabolism	22110	LC/MS Pos Early	100000986	2536	225.087	89	2147-61-7	C02794	HMDB00732
3-hydroxymyristate	NA	79	NA	418881	Plasma	Fatty Acid, Monohydroxy	Lipid	1814	Lipid	Fatty Acid, Monohydroxy	21158	LC/MS Neg	100000882	5335	243.197	16064	3422-31-9
3-hydroxyoleate*	NA	75	NA	1329483	Plasma	Fatty Acid, Monohydroxy	Lipid	1818	Lipid	Fatty Acid, Monohydroxy	61843	LC/MS Neg	100019966	5508	297.243
3-hydroxyoleoylcarnitine	NA	55	NA	280816	Plasma	Fatty Acid Metabolism (Acyl Carnitine, Hydroxy)	Lipid	1763	Lipid	Fatty Acid Metabolism (Acyl Carnitine, Hydroxy)	61840	LC/MS Pos Late	100019801	1406	442.353
3-methoxytyramine sulfate	NA	67	NA	31616	Plasma	Tyrosine Metabolism	Amino Acid	195	Amino Acid	Tyrosine Metabolism	44618	LC/MS Neg	100004634	1722	246.044
3-methylcytidine	NA	67	NA	391241	Plasma	Pyrimidine Metabolism, Cytidine containing	Nucleotide	3978	Nucleotide	Pyrimidine Metabolism, Cytidine containing	35132	LC/MS Pos Early	100001466	2176	258.108	159649	21028-20-6
3-methylglutarate/2-methylglutarate	NA	46	NA	744758	Plasma	Fatty Acid, Dicarboxylate	Lipid	1543	Lipid	Fatty Acid, Dicarboxylate	54676	LC/MS Polar	100010834	2832	145.051				HMDB00752
3-phenylpropionate (hydrocinnamate)	NA	77	NA	988014	Plasma	Benzoate Metabolism	Xenobiotics	4273	Xenobiotics	Benzoate Metabolism	15749	LC/MS Neg	100000010	2860	149.061	107	501-52-0	C05629	HMDB00764
4-allylcatechol sulfate	NA	78	NA	311937	Plasma	Benzoate Metabolism	Xenobiotics	4213	Xenobiotics	Benzoate Metabolism	63597	LC/MS Neg	100020578	3571	229.018
4-chlorobenzoic acid	NA	79	NA	251603	Plasma	Chemical	Xenobiotics	5684	Xenobiotics	Chemical	63988	LC/MS Neg	100021784	3015	154.99		1974-11-03
4-ethylcatechol sulfate	NA	72	NA	220070	Plasma	Benzoate Metabolism	Xenobiotics	4211	Xenobiotics	Benzoate Metabolism	63072	LC/MS Neg	100020536	3379	217.018
4-hydroxycoumarin	NA	63	NA	110351	Plasma	Drug - Cardiovascular	Xenobiotics	5198	Xenobiotics	Drug - Cardiovascular	37445	LC/MS Neg	100002049	2470	161.024	54682930	1076-38-6	C20414
4-hydroxyphenylacetylglutamine	NA	66	NA	61469.5	Plasma	Acetylated Peptides	Peptide	1095	Peptide	Acetylated Peptides	55017	LC/MS Neg	100010850	1650	279.099
4-methylnonanoylcarnitine	NA	53	NA	386774	Plasma	Fatty Acid Metabolism (Acyl Carnitine, Medium Chain)	Lipid	1704	Lipid	Fatty Acid Metabolism (Acyl Carnitine, Medium Chain)	63612	LC/MS Pos Late	100021138	1055	316.248
4-vinylguaiacol sulfate	NA	62	NA	117486	Plasma	Food Component/Plant	Xenobiotics	4764	Xenobiotics	Food Component/Plant	48442	LC/MS Neg	100006126	3354	229.018
5alpha-androstan-3alpha,17alpha-diol disulfate	NA	77	NA	805016	Plasma	Androgenic Steroids	Lipid	3103	Lipid	Androgenic Steroids	37182	LC/MS Neg	100002007	4547	225.07
5alpha-androstan-3alpha,17alpha-diol monosulfate	NA	62	NA	72634	Plasma	Androgenic Steroids	Lipid	3102	Lipid	Androgenic Steroids	37183	LC/MS Neg	100002008	5208	371.19
5alpha-androstan-3alpha,17beta-diol disulfate	NA	65	NA	315393	Plasma	Androgenic Steroids	Lipid	3124	Lipid	Androgenic Steroids	37184	LC/MS Neg	100002017	4275	225.07
5alpha-androstan-3beta,17alpha-diol disulfate	NA	71	NA	610167	Plasma	Androgenic Steroids	Lipid	3133	Lipid	Androgenic Steroids	37187	LC/MS Neg	100002021	4215	225.07
5alpha-androstan-3beta,17beta-diol disulfate	NA	78	NA	453189	Plasma	Androgenic Steroids	Lipid	3130	Lipid	Androgenic Steroids	37190	LC/MS Neg	100001987	3880	225.07	242332	571-20-0	C12525	HMDB00493
5-hydroxy-2-methylpyridine sulfate	NA	25	NA	98429	Plasma	Chemical	Xenobiotics	5671	Xenobiotics	Chemical	63230	LC/MS Neg	100020973	2074	188.002
6-oxopiperidine-2-carboxylate	NA	67	NA	240731	Plasma	Lysine Metabolism	Amino Acid	125	Amino Acid	Lysine Metabolism	43231	LC/MS Neg	100004499	965	142.051	3014237	34622-39-4		HMDB61705
9-hydroxystearate	NA	69	NA	194179	Plasma	Fatty Acid, Monohydroxy	Lipid	1829	Lipid	Fatty Acid, Monohydroxy	47120	LC/MS Neg	100005834	5384	299.259	9570127	25498-28-6		HMDB61661
adipate	NA	38	NA	418496	Plasma	Fatty Acid, Dicarboxylate	Lipid	1546	Lipid	Fatty Acid, Dicarboxylate	21134	LC/MS Polar	100000863	3000	145.051	196	0124-04-08	C06104	HMDB00448
ADSGEGDFXAEGGGVR*	NA	7	NA	92890	Plasma	Fibrinogen Cleavage Peptide	Peptide	1064	Peptide	Fibrinogen Cleavage Peptide	33084	LC/MS Pos Early	100001322	3350	768.85	16133137	25422-31-5
alpha-ketobutyrate	NA	78	NA	2.14623e+06	Plasma	Methionine, Cysteine, SAM and Taurine Metabolism	Amino Acid	406	Amino Acid	Methionine, Cysteine, SAM and Taurine Metabolism	4968	LC/MS Polar	796	940	101.024	58	600-18-0	C00109	HMDB00005
alpha-tocopherol	NA	79	NA	850534912	Plasma	Tocopherol Metabolism	Cofactors and Vitamins	4076	Cofactors and Vitamins	Tocopherol Metabolism	1561	LC/MS Pos Late	1105	2522	430.378	14985	59-02-9;10191-41-0	C02477	HMDB01893
androstenediol (3beta,17beta) monosulfate (2)	NA	52	NA	58144.5	Plasma	Androgenic Steroids	Lipid	3105	Lipid	Androgenic Steroids	37210	LC/MS Neg	100002029	4500	369.174
arachidonoyl ethanolamide	NA	55	NA	171461	Plasma	Endocannabinoid	Lipid	1979	Lipid	Endocannabinoid	32463	LC/MS Pos Late	1488	1560	348.29	5281969	94421-68-8	C11695	HMDB04080
arachidonoylcholine	NA	78	NA	4678906	Plasma	Fatty Acid Metabolism (Acyl Choline)	Lipid	1784	Lipid	Fatty Acid Metabolism (Acyl Choline)	53261	LC/MS Pos Late	100009332	1390	390.337
behenate (22:0)*	NA	37	NA	74561	Plasma	Long Chain Saturated Fatty Acid	Lipid	1406	Lipid	Long Chain Saturated Fatty Acid	12125	LC/MS Neg	314	6745	339.327	8215	112-85-6	C08281	HMDB00944
behenoylcarnitine (C22)*	NA	73	NA	249450	Plasma	Fatty Acid Metabolism (Acyl Carnitine, Long Chain Saturated)	Lipid	1713	Lipid	Fatty Acid Metabolism (Acyl Carnitine, Long Chain Saturated)	57514	LC/MS Pos Late	100015832	1561	484.436
beta-cryptoxanthin	NA	78	NA	5623785	Plasma	Vitamin A Metabolism	Cofactors and Vitamins	4150	Cofactors and Vitamins	Vitamin A Metabolism	57591	LC/MS Pos Late	100001977	2560	552.433	6384256	472-70-8		HMDB33844
beta-sitosterol	NA	53	NA	535355	Plasma	Sterol	Lipid	2977	Lipid	Sterol	27414	LC/MS Pos Late	100001033	3054	397.383	222284	83-46-5	C01753	HMDB00852
betonicine	NA	69	NA	765890	Plasma	Food Component/Plant	Xenobiotics	4454	Xenobiotics	Food Component/Plant	38100	LC/MS Pos Early	100002153	1012	160.097	164642	515-25-3	C08269	HMDB29412
bilirubin	NA	78	NA	65088638	Plasma	Hemoglobin and Porphyrin Metabolism	Cofactors and Vitamins	4123	Cofactors and Vitamins	Hemoglobin and Porphyrin Metabolism	43807	LC/MS Pos Late	1090	1840	585.271	5280352	635-65-4	C00486	HMDB00054
bilirubin (E,E)*	NA	79	NA	10333824	Plasma	Hemoglobin and Porphyrin Metabolism	Cofactors and Vitamins	4124	Cofactors and Vitamins	Hemoglobin and Porphyrin Metabolism	32586	LC/MS Pos Late	100001950	1045	585.271	5315454
bilirubin (E,Z or Z,E)*	NA	76	NA	1.13231e+06	Plasma	Hemoglobin and Porphyrin Metabolism	Cofactors and Vitamins	4125	Cofactors and Vitamins	Hemoglobin and Porphyrin Metabolism	47886	LC/MS Pos Late	100001951	1265	585.271	5799469			HMDB00488
bradykinin	NA	22	NA	659272	Plasma	Polypeptide	Peptide	997	Peptide	Polypeptide	22154	LC/MS Pos Late	100000967	792	530.788	439201	58-82-2	C00306	HMDB04246
branched chain 14:0 dicarboxylic acid	NA	75	NA	638009	Plasma	Fatty Acid, Dicarboxylate	Lipid	1574	Lipid	Fatty Acid, Dicarboxylate	63191	LC/MS Neg	100021374	3849	257.176
campesterol	NA	57	NA	390980	Plasma	Sterol	Lipid	2980	Lipid	Sterol	33997	LC/MS Pos Late	100001269	2873	383.367	173183	474-62-4	C01789	HMDB02869
carotene diol (1)	NA	79	NA	57234712	Plasma	Vitamin A Metabolism	Cofactors and Vitamins	4146	Cofactors and Vitamins	Vitamin A Metabolism	57635	LC/MS Pos Late	100015966	1720	568.428
carotene diol (2)	NA	79	NA	9441137	Plasma	Vitamin A Metabolism	Cofactors and Vitamins	4147	Cofactors and Vitamins	Vitamin A Metabolism	57636	LC/MS Pos Late	100015967	1904	568.428
carotene diol (3)	NA	76	NA	3804139	Plasma	Vitamin A Metabolism	Cofactors and Vitamins	4148	Cofactors and Vitamins	Vitamin A Metabolism	57637	LC/MS Pos Late	100015968	1948	568.428
ceramide (d16:1/24:1, d18:1/22:1)*	NA	74	NA	1.5046e+06	Plasma	Ceramides	Lipid	2811	Lipid	Ceramides	57437	LC/MS Pos Late	100015727	3850	620.598
ceramide (d18:1/14:0, d16:1/16:0)*	NA	68	NA	433931	Plasma	Ceramides	Lipid	2807	Lipid	Ceramides	57432	LC/MS Pos Late	100015735	2477	510.488
ceramide (d18:1/17:0, d17:1/18:0)*	NA	59	NA	427654	Plasma	Ceramides	Lipid	2808	Lipid	Ceramides	57434	LC/MS Pos Late	100015737	3055	552.535
ceramide (d18:1/20:0, d16:1/22:0, d20:1/18:0)*	NA	79	NA	8808469	Plasma	Ceramides	Lipid	2810	Lipid	Ceramides	57440	LC/MS Pos Late	100015755	3920	594.582
chenodeoxycholate	NA	76	NA	2110589	Plasma	Primary Bile Acid Metabolism	Lipid	3190	Lipid	Primary Bile Acid Metabolism	1563	LC/MS Neg	1123	5264	391.285	10133	474-24-9;474-25-9	C02528	HMDB00518
citraconate/glutaconate	NA	78	NA	1.07332e+06	Plasma	TCA Cycle	Energy	1359	Energy	TCA Cycle	47076	LC/MS Polar	100006438	2600	129.019
corticosterone	NA	74	NA	75473	Plasma	Corticosteroids	Lipid	3053	Lipid	Corticosteroids	5983	LC/MS Neg	272	5040	345.207	5753	50-22-6	C02140	HMDB01547
cortisone	NA	79	NA	514023	Plasma	Corticosteroids	Lipid	3064	Lipid	Corticosteroids	1769	LC/MS Neg	273	4575	359.186	222786	1953-06-05	C00762	HMDB02802
cortolone glucuronide (1)	NA	54	NA	67914	Plasma	Corticosteroids	Lipid	3070	Lipid	Corticosteroids	57699	LC/MS Neg	100015971	4600	541.265
cystathionine	NA	78	NA	602868	Plasma	Methionine, Cysteine, SAM and Taurine Metabolism	Amino Acid	405	Amino Acid	Methionine, Cysteine, SAM and Taurine Metabolism	15705	LC/MS Pos Early	310	2270	223.075	439258	535-34-2	C02291	HMDB00099
cysteine s-sulfate	NA	78	NA	1382698	Plasma	Methionine, Cysteine, SAM and Taurine Metabolism	Amino Acid	413	Amino Acid	Methionine, Cysteine, SAM and Taurine Metabolism	22176	LC/MS Pos Early	100000808	565	201.984	115015	1637-71-4	C05824	HMDB00731
deoxycholate	NA	79	NA	1998107	Plasma	Secondary Bile Acid Metabolism	Lipid	3212	Lipid	Secondary Bile Acid Metabolism	1114	LC/MS Neg	302	5294	391.285	222528	83-44-3	C04483	HMDB00626
deoxycholic acid (12 or 24)-sulfate*	NA	61	NA	511144	Plasma	Secondary Bile Acid Metabolism	Lipid	3215	Lipid	Secondary Bile Acid Metabolism	63688	LC/MS Neg	100021712	4580	235.118
deoxycholic acid glucuronide	NA	66	NA	122874	Plasma	Secondary Bile Acid Metabolism	Lipid	3217	Lipid	Secondary Bile Acid Metabolism	63610	LC/MS Neg	100020550	4800	567.317
diacylglycerol (16:1/18:2 [2], 16:0/18:3 [1])*	NA	79	NA	4034663	Plasma	Diacylglycerol	Lipid	2660	Lipid	Diacylglycerol	54966	LC/MS Pos Late	100010940	2733	608.525
dihomo-linolenoyl-choline	NA	72	NA	1229698	Plasma	Fatty Acid Metabolism (Acyl Choline)	Lipid	1779	Lipid	Fatty Acid Metabolism (Acyl Choline)	53262	LC/MS Pos Late	100009335	1424	392.352
dihydrocaffeate sulfate (2)	NA	69	NA	412651	Plasma	Food Component/Plant	Xenobiotics	4488	Xenobiotics	Food Component/Plant	62524	LC/MS Polar	100020822	1328	261.007	49844181
docosahexaenoylcarnitine (C22:6)*	NA	61	NA	297053	Plasma	Fatty Acid Metabolism (Acyl Carnitine, Polyunsaturated)	Lipid	1744	Lipid	Fatty Acid Metabolism (Acyl Carnitine, Polyunsaturated)	57523	LC/MS Pos Late	100015845	1349	472.342
docosahexaenoylcholine	NA	78	NA	1.87599e+06	Plasma	Fatty Acid Metabolism (Acyl Choline)	Lipid	1783	Lipid	Fatty Acid Metabolism (Acyl Choline)	53263	LC/MS Pos Late	100009333	1378	414.337
docosatrienoate (22:3n3)	NA	74	NA	413904	Plasma	Long Chain Polyunsaturated Fatty Acid (n3 and n6)	Lipid	1448	Lipid	Long Chain Polyunsaturated Fatty Acid (n3 and n6)	32417	LC/MS Neg	100001195	5823	333.28	5312556	59708-86-0	C16534	HMDB02823
dopamine 4-sulfate	NA	42	NA	63729	Plasma	Tyrosine Metabolism	Amino Acid	212	Amino Acid	Tyrosine Metabolism	48406	LC/MS Neg	100006360	1511	232.029	123932		C13691	HMDB04148
ectoine	NA	63	NA	474188	Plasma	Chemical	Xenobiotics	5584	Xenobiotics	Chemical	35651	LC/MS Pos Early	100001635	1980	143.082	126041	#VALUE!	C06231
estriol-3-glucuronide	NA	74	NA	158552	Plasma	Estrogenic Steroids	Lipid	3184	Lipid	Estrogenic Steroids	47108	LC/MS Neg	100002850	2724	463.197	160638	2479-91-6
etiocholanolone glucuronide	NA	51	NA	86499	Plasma	Androgenic Steroids	Lipid	3101	Lipid	Androgenic Steroids	47112	LC/MS Neg	100005403	4915	465.249	270605	3602-09-03		HMDB04484
Fibrinopeptide B (1-13)	NA	5	NA	175508	Plasma	Fibrinogen Cleavage Peptide	Peptide	1087	Peptide	Fibrinogen Cleavage Peptide	62813	LC/MS Neg	100020908	2482	696.772
gamma-CEHC	NA	79	NA	212708	Plasma	Tocopherol Metabolism	Cofactors and Vitamins	4084	Cofactors and Vitamins	Tocopherol Metabolism	44876	LC/MS Neg	100002094	3843	263.129	133098	178167-75-4		HMDB01931
gamma-glutamylcitrulline*	NA	78	NA	490494	Plasma	Gamma-glutamyl Amino Acid	Peptide	590	Peptide	Gamma-glutamyl Amino Acid	62104	LC/MS Pos Early	100020241	1644	305.146
gamma-glutamylglycine	NA	79	NA	4982185	Plasma	Gamma-glutamyl Amino Acid	Peptide	577	Peptide	Gamma-glutamyl Amino Acid	33949	LC/MS Pos Early	100001294	1535	205.082	165527	1948-29-4		HMDB11667
gamma-glutamylmethionine	NA	79	NA	1052934	Plasma	Gamma-glutamyl Amino Acid	Peptide	583	Peptide	Gamma-glutamyl Amino Acid	44872	LC/MS Pos Early	100001313	2640	279.101	7009567	17663-87-5		HMDB29155
gamma-glutamylvaline	NA	79	NA	2073905	Plasma	Gamma-glutamyl Amino Acid	Peptide	588	Peptide	Gamma-glutamyl Amino Acid	43829	LC/MS Pos Early	100001126	2700	247.129	7015683	2746-34-1		HMDB11172
gamma-tocopherol/beta-tocopherol	NA	79	NA	59749296	Plasma	Tocopherol Metabolism	Cofactors and Vitamins	4098	Cofactors and Vitamins	Tocopherol Metabolism	52473	LC/MS Pos Late	100008998	2384	416.364
gentisate	NA	55	NA	175125	Plasma	Tyrosine Metabolism	Amino Acid	208	Amino Acid	Tyrosine Metabolism	18280	LC/MS Polar	100000447	905	153.019	3469	490-79-9	C00628	HMDB00152
glucuronide of C10H18O2 (1)*	NA	21	NA	58287	Plasma	Partially Characterized Molecules	Partially Characterized Molecules	5729	Partially Characterized Molecules	Partially Characterized Molecules	61881	LC/MS Neg	100019990	2728	345.156
glucuronide of C10H18O2 (7)*	NA	38	NA	86674	Plasma	Partially Characterized Molecules	Partially Characterized Molecules	5735	Partially Characterized Molecules	Partially Characterized Molecules	61887	LC/MS Neg	100020014	3790	345.156
glucuronide of C10H18O2 (8)*	NA	16	NA	189563	Plasma	Partially Characterized Molecules	Partially Characterized Molecules	5736	Partially Characterized Molecules	Partially Characterized Molecules	61888	LC/MS Neg	100020015	3865	345.156
glucuronide of C14H26O4 (1)*	NA	39	NA	63515	Plasma	Partially Characterized Molecules	Partially Characterized Molecules	5752	Partially Characterized Molecules	Partially Characterized Molecules	61876	LC/MS Neg	100019986	3200	433.208
glutarylcarnitine (C5-DC)	NA	75	NA	2556970	Plasma	Lysine Metabolism	Amino Acid	119	Amino Acid	Lysine Metabolism	44664	LC/MS Pos Early	100001593	2393	276.144	71464488	102636-82-8		HMDB13130
glyco-beta-muricholate	NA	51	NA	340587	Plasma	Primary Bile Acid Metabolism	Lipid	3203	Lipid	Primary Bile Acid Metabolism	62066	LC/MS Neg	100020214	4762	464.302
glycochenodeoxycholate	NA	79	NA	3385719	Plasma	Primary Bile Acid Metabolism	Lipid	3195	Lipid	Primary Bile Acid Metabolism	32346	LC/MS Neg	1628	5236.1	448.307	12544	16564-43-5	C05466	HMDB00637
glycochenodeoxycholate 3-sulfate	NA	73	NA	1016858	Plasma	Primary Bile Acid Metabolism	Lipid	3208	Lipid	Primary Bile Acid Metabolism	52974	LC/MS Neg	100006641	4820	263.628
glycochenodeoxycholate glucuronide (1)	NA	74	NA	1577351	Plasma	Primary Bile Acid Metabolism	Lipid	3206	Lipid	Primary Bile Acid Metabolism	52983	LC/MS Neg	100009264	4806	311.666
glycocholate sulfate	NA	20	NA	170023	Plasma	Primary Bile Acid Metabolism	Lipid	3211	Lipid	Primary Bile Acid Metabolism	52967	LC/MS Neg	100006639	4560	271.626
glycodeoxycholate	NA	79	NA	1852594	Plasma	Secondary Bile Acid Metabolism	Lipid	3220	Lipid	Secondary Bile Acid Metabolism	18477	LC/MS Neg	100000436	5281	448.307	3035026	360-65-6	C05464	HMDB00631
glycodeoxycholate 3-sulfate	NA	77	NA	3394076	Plasma	Secondary Bile Acid Metabolism	Lipid	3270	Lipid	Secondary Bile Acid Metabolism	52975	LC/MS Neg	100006642	4875	263.628
glycohyocholate	NA	49	NA	102020	Plasma	Secondary Bile Acid Metabolism	Lipid	3256	Lipid	Secondary Bile Acid Metabolism	42574	LC/MS Neg	100004083	5020	464.302
glycolithocholate sulfate*	NA	79	NA	1974495	Plasma	Secondary Bile Acid Metabolism	Lipid	3231	Lipid	Secondary Bile Acid Metabolism	32620	LC/MS Neg	100001657	5011	255.631	72222	15324-64-8	C11301	HMDB02639
glycosyl ceramide (d18:1/20:0, d16:1/22:0)*	NA	79	NA	4658300	Plasma	Hexosylceramides (HCER)	Lipid	2837	Lipid	Hexosylceramides (HCER)	57595	LC/MS Pos Late	100015882	3414	756.635
glycosyl ceramide (d18:1/23:1, d17:1/24:1)*	NA	77	NA	2013228	Plasma	Hexosylceramides (HCER)	Lipid	2840	Lipid	Hexosylceramides (HCER)	57448	LC/MS Pos Late	100015751	3667	796.666
glycosyl ceramide (d18:2/24:1, d18:1/24:2)*	NA	79	NA	8630053	Plasma	Hexosylceramides (HCER)	Lipid	2841	Lipid	Hexosylceramides (HCER)	57453	LC/MS Pos Late	100015745	3380	808.666
glycosyl-N-(2-hydroxynervonoyl)-sphingosine (d18:1/24:1(2OH))*	NA	78	NA	7952766	Plasma	Hexosylceramides (HCER)	Lipid	2823	Lipid	Hexosylceramides (HCER)	57444	LC/MS Pos Late	100015752	3839	826.677
glycosyl-N-behenoyl-sphingadienine (d18:2/22:0)*	NA	79	NA	6217739	Plasma	Hexosylceramides (HCER)	Lipid	2827	Lipid	Hexosylceramides (HCER)	57421	LC/MS Pos Late	100015625	3420	782.65
glycosyl-N-nervonoyl-sphingosine (d18:1/24:1)*	NA	41	NA	38466352	Plasma	Hexosylceramides (HCER)	Lipid	2822	Lipid	Hexosylceramides (HCER)	57369	LC/MS Pos Late	100001878	3990	810.682
glycosyl-N-stearoyl-sphingosine (d18:1/18:0)	NA	79	NA	4271837	Plasma	Hexosylceramides (HCER)	Lipid	2817	Lipid	Hexosylceramides (HCER)	52234	LC/MS Pos Late	100001882	3053	728.604
glycoursodeoxycholic acid sulfate (1)	NA	51	NA	289871	Plasma	Secondary Bile Acid Metabolism	Lipid	3247	Lipid	Secondary Bile Acid Metabolism	63731	LC/MS Neg	100020819	4309	263.628
gulonate*	NA	73	NA	1839668	Plasma	Ascorbate and Aldarate Metabolism	Cofactors and Vitamins	4073	Cofactors and Vitamins	Ascorbate and Aldarate Metabolism	46957	LC/MS Polar	100001586	2750	195.051	152304	20246-53-1	C00257	HMDB03290
hexadecadienoate (16:2n6)	NA	79	NA	1865311	Plasma	Long Chain Polyunsaturated Fatty Acid (n3 and n6)	Lipid	1450	Lipid	Long Chain Polyunsaturated Fatty Acid (n3 and n6)	57652	LC/MS Neg	100009394	5398	251.202	13932172	28290-73-5		HMDB00477
hexadecasphingosine (d16:1)*	NA	60	NA	157676	Plasma	Sphingosines	Lipid	2926	Lipid	Sphingosines	57428	LC/MS Pos Late	100015723	1289	272.258
hexanoylglycine (C6)	NA	54	NA	63302	Plasma	Fatty Acid Metabolism (Acyl Glycine)	Lipid	1671	Lipid	Fatty Acid Metabolism (Acyl Glycine)	35436	LC/MS Neg	100001527	2900	172.098	99463	24003-67-6		HMDB00701
homocitrulline	NA	75	NA	309864	Plasma	Urea cycle; Arginine and Proline Metabolism	Amino Acid	442	Amino Acid	Urea cycle; Arginine and Proline Metabolism	22138	LC/MS Pos Early	100000963	1908	190.119	65072	1190-49-4	C02427	HMDB00679
HXGXA*	NA	7	NA	96801	Plasma	Polypeptide	Peptide	1003	Peptide	Polypeptide	62508	LC/MS Neg	100001330	3600	508.289
hydroquinone sulfate	NA	52	NA	57453.5	Plasma	Drug - Topical Agents	Xenobiotics	5439	Xenobiotics	Drug - Topical Agents	35322	LC/MS Neg	100001604	1395	188.986	161220	123-31-9	C00530	HMDB02434
hypotaurine	NA	64	NA	132336	Plasma	Methionine, Cysteine, SAM and Taurine Metabolism	Amino Acid	422	Amino Acid	Methionine, Cysteine, SAM and Taurine Metabolism	590	LC/MS Polar	358	2763.4	108.013	107812	300-84-5	C00519	HMDB00965
ibuprofen	NA	20	NA	48055	Plasma	Drug - Analgesics, Anesthetics	Xenobiotics	4986	Xenobiotics	Drug - Analgesics, Anesthetics	17799	LC/MS Neg	1487	4925	205.123	3672	15687-27-1	D00126	HMDB01925
indoleacetoylcarnitine*	NA	62	NA	271824	Plasma	Tryptophan Metabolism	Amino Acid	286	Amino Acid	Tryptophan Metabolism	62279	LC/MS Pos Early	100020479	3114	319.165
indoleacetylglutamine	NA	55	NA	56522	Plasma	Tryptophan Metabolism	Amino Acid	280	Amino Acid	Tryptophan Metabolism	42087	LC/MS Neg	100001731	2535	302.115	25200879			HMDB13240
isoeugenol sulfate	NA	33	NA	71582	Plasma	Food Component/Plant	Xenobiotics	4776	Xenobiotics	Food Component/Plant	48997	LC/MS Neg	100006089	3893	243.033
isoursodeoxycholate	NA	53	NA	67892	Plasma	Secondary Bile Acid Metabolism	Lipid	3240	Lipid	Secondary Bile Acid Metabolism	57577	LC/MS Neg	100002488	4809	391.285	127601	78919-26-3	C17662	HMDB00686
lactobacillic acid	NA	79	NA	493218	Plasma	Bacterial/Fungal	Xenobiotics	4901	Xenobiotics	Bacterial/Fungal	63048	LC/MS Neg	100021065	5822	295.264	10417	503-06-0
lactosyl-N-behenoyl-sphingosine (d18:1/22:0)*	NA	79	NA	2195828	Plasma	Lactosylceramides (LCER)	Lipid	2849	Lipid	Lactosylceramides (LCER)	57422	LC/MS Pos Late	100015623	3842	946.719
lactosyl-N-nervonoyl-sphingosine (d18:1/24:1)*	NA	79	NA	6926240	Plasma	Lactosylceramides (LCER)	Lipid	2850	Lipid	Lactosylceramides (LCER)	57370	LC/MS Pos Late	100015620	3778	972.735
lanthionine	NA	68	NA	343042	Plasma	Methionine, Cysteine, SAM and Taurine Metabolism	Amino Acid	418	Amino Acid	Methionine, Cysteine, SAM and Taurine Metabolism	42002	LC/MS Pos Early	100003892	1730	209.059	98504	3183-08-02
levulinoylcarnitine	NA	46	NA	319776	Plasma	Food Component/Plant	Xenobiotics	4414	Xenobiotics	Food Component/Plant	63359	LC/MS Pos Early	100021140	2520	260.149
linoleamide (18:2n6)	NA	71	NA	619147	Plasma	Fatty Acid, Amide	Lipid	1619	Lipid	Fatty Acid, Amide	32455	LC/MS Pos Late	1492	1580	280.264	6435901	3999-01-07
linoleoyl ethanolamide	NA	65	NA	75854	Plasma	Endocannabinoid	Lipid	1994	Lipid	Endocannabinoid	52608	LC/MS Neg	100006726	6150	322.275	5283446	68171-52-8		HMDB12252
linoleoyl-arachidonoyl-glycerol (18:2/20:4) [1]*	NA	79	NA	12434736	Plasma	Diacylglycerol	Lipid	2711	Lipid	Diacylglycerol	54955	LC/MS Pos Late	100010922	2590	658.54				HMDB07257
linoleoyl-arachidonoyl-glycerol (18:2/20:4) [2]*	NA	79	NA	12206968	Plasma	Diacylglycerol	Lipid	2712	Lipid	Diacylglycerol	54956	LC/MS Pos Late	100010923	2650	658.54				HMDB07257
linoleoylcholine*	NA	78	NA	7.98971e+06	Plasma	Fatty Acid Metabolism (Acyl Choline)	Lipid	1780	Lipid	Fatty Acid Metabolism (Acyl Choline)	57463	LC/MS Pos Late	100015760	1388	366.337
linoleoyl-docosahexaenoyl-glycerol (18:2/22:6) [1]*	NA	79	NA	5732962	Plasma	Diacylglycerol	Lipid	2715	Lipid	Diacylglycerol	54949	LC/MS Pos Late	100010928	2450	682.54
linoleoyl-linolenoyl-glycerol (18:2/18:3) [1]*	NA	76	NA	1162731	Plasma	Diacylglycerol	Lipid	2703	Lipid	Diacylglycerol	54963	LC/MS Pos Late	100010926	2426	632.525				HMDB07249
linoleoyl-linolenoyl-glycerol (18:2/18:3) [2]*	NA	46	NA	710790	Plasma	Diacylglycerol	Lipid	2704	Lipid	Diacylglycerol	54964	LC/MS Pos Late	100010927	2478	632.525				HMDB07250
linoleoyl-linoleoyl-glycerol (18:2/18:2) [1]*	NA	79	NA	25601212	Plasma	Diacylglycerol	Lipid	2701	Lipid	Diacylglycerol	54968	LC/MS Pos Late	100010941	2720	634.54				HMDB07248
linoleoyl-linoleoyl-glycerol (18:2/18:2) [2]*	NA	79	NA	13872374	Plasma	Diacylglycerol	Lipid	2702	Lipid	Diacylglycerol	54969	LC/MS Pos Late	100010942	2790	634.54				HMDB07248
lithocholate sulfate (1)	NA	67	NA	177654	Plasma	Secondary Bile Acid Metabolism	Lipid	3228	Lipid	Secondary Bile Acid Metabolism	62526	LC/MS Neg	100020823	4811	227.12
L-urobilin	NA	67	NA	688422	Plasma	Hemoglobin and Porphyrin Metabolism	Cofactors and Vitamins	4129	Cofactors and Vitamins	Hemoglobin and Porphyrin Metabolism	40173	LC/MS Pos Late	100002568	901	595.349	5280818	34217-90-8	C05793	HMDB04159
mead acid (20:3n9)	NA	79	NA	700360	Plasma	Long Chain Polyunsaturated Fatty Acid (n3 and n6)	Lipid	1463	Lipid	Long Chain Polyunsaturated Fatty Acid (n3 and n6)	35174	LC/MS Neg	100001472	5650	305.249	5312531	20590-32-3		HMDB10378
metabolonic lactone sulfate	NA	63	NA	67267	Plasma	Partially Characterized Molecules	Partially Characterized Molecules	5780	Partially Characterized Molecules	Partially Characterized Molecules	63153	LC/MS Neg	100021331	4802	427.216
methyl glucopyranoside (alpha + beta)	NA	75	NA	137240	Plasma	Food Component/Plant	Xenobiotics	4739	Xenobiotics	Food Component/Plant	46144	LC/MS Neg	100005864	1070	193.072
methyl indole-3-acetate	NA	69	NA	391212	Plasma	Food Component/Plant	Xenobiotics	4613	Xenobiotics	Food Component/Plant	1584	LC/MS Pos Early	1104	3380	190.086	74706	1912-33-0		HMDB29738
methylmalonate (MMA)	NA	67	NA	6569700	Plasma	Fatty Acid Metabolism (also BCAA Metabolism)	Lipid	1655	Lipid	Fatty Acid Metabolism (also BCAA Metabolism)	1496	LC/MS Polar	418	3078.4	117.019	487	0516-05-04	C02170	HMDB00202
methylnaphthyl sulfate (2)*	NA	52	NA	193608	Plasma	Chemical	Xenobiotics	5600	Xenobiotics	Chemical	61873	LC/MS Neg	100020006	4163	237.023
methylsuccinoylcarnitine	NA	77	NA	246485	Plasma	Leucine, Isoleucine and Valine Metabolism	Amino Acid	364	Amino Acid	Leucine, Isoleucine and Valine Metabolism	53031	LC/MS Pos Early	100009275	2589	276.144
N-(2-furoyl)glycine	NA	48	NA	99293	Plasma	Food Component/Plant	Xenobiotics	4616	Xenobiotics	Food Component/Plant	31536	LC/MS Neg	100001086	1525	168.03	21863	5657-19-2;5657-19-2		HMDB00439
N2,N5-diacetylornithine	NA	49	NA	33180	Plasma	Urea cycle; Arginine and Proline Metabolism	Amino Acid	457	Amino Acid	Urea cycle; Arginine and Proline Metabolism	43591	LC/MS Neg	100004575	1367	215.104	65977	39825-23-5
N2-acetyl,N6-methyllysine	NA	76	NA	453662	Plasma	Lysine Metabolism	Amino Acid	102	Amino Acid	Lysine Metabolism	62954	LC/MS Pos Early	100020546	2168	203.139
N6-carbamoylthreonyladenosine	NA	79	NA	92625	Plasma	Purine Metabolism, Adenine containing	Nucleotide	3891	Nucleotide	Purine Metabolism, Adenine containing	35157	LC/MS Neg	100001415	2164	411.127	161466	24719-82-2		HMDB41623
N-acetyl-aspartyl-glutamate (NAAG)	NA	51	NA	121824	Plasma	Glutamate Metabolism	Amino Acid	53	Amino Acid	Glutamate Metabolism	35665	LC/MS Pos Early	100001612	1035	305.098	5255	3106-85-2	C12270	HMDB01067
N-acetyl-beta-alanine	NA	79	NA	252554	Plasma	Pyrimidine Metabolism, Uracil containing	Nucleotide	3966	Nucleotide	Pyrimidine Metabolism, Uracil containing	37432	LC/MS Neg	100002102	773	130.051	76406	3025-95-4	C01073
N-acetylisoleucine	NA	79	NA	798829	Plasma	Leucine, Isoleucine and Valine Metabolism	Amino Acid	346	Amino Acid	Leucine, Isoleucine and Valine Metabolism	33967	LC/MS Pos Early	100001276	2600	174.113	306109	3077-46-1		HMDB61684
N-acetyltryptophan	NA	78	NA	116933	Plasma	Tryptophan Metabolism	Amino Acid	238	Amino Acid	Tryptophan Metabolism	33959	LC/MS Neg	100001254	2630	245.093	700653	1218-34-4	C03137	HMDB13713
N-acetyltyrosine	NA	72	NA	99500	Plasma	Tyrosine Metabolism	Amino Acid	155	Amino Acid	Tyrosine Metabolism	32390	LC/MS Neg	100001104	1680	222.077	68310	537-55-3		HMDB00866
N-behenoyl-sphingadienine (d18:2/22:0)*	NA	79	NA	8833848	Plasma	Ceramides	Lipid	2793	Lipid	Ceramides	57372	LC/MS Pos Late	100015624	3911	620.598
nervonoylcarnitine (C24:1)*	NA	57	NA	393782	Plasma	Fatty Acid Metabolism (Acyl Carnitine, Monounsaturated)	Lipid	1731	Lipid	Fatty Acid Metabolism (Acyl Carnitine, Monounsaturated)	57531	LC/MS Pos Late	100015846	1602	510.452
nicotinurate	NA	5	NA	1156737	Plasma	Nicotinate and Nicotinamide Metabolism	Cofactors and Vitamins	4042	Cofactors and Vitamins	Nicotinate and Nicotinamide Metabolism	35121	LC/MS Polar	100001455	1640	179.046	68499	0583-08-06	C05380	HMDB03269
nisinate (24:6n3)	NA	66	NA	289940	Plasma	Long Chain Polyunsaturated Fatty Acid (n3 and n6)	Lipid	1449	Lipid	Long Chain Polyunsaturated Fatty Acid (n3 and n6)	57810	LC/MS Neg	100015785	5657	355.264	11792612	68378-49-4		HMDB02007
N-methylhydroxyproline	NA	71	NA	606093	Plasma	Urea cycle; Arginine and Proline Metabolism	Amino Acid	459	Amino Acid	Urea cycle; Arginine and Proline Metabolism	62068	LC/MS Pos Early	100020215	1145	146.081	9860390
N-oleoylserine	NA	62	NA	67724	Plasma	Endocannabinoid	Lipid	2008	Lipid	Endocannabinoid	57664	LC/MS Neg	100015641	5600	368.281
N-oleoyltaurine	NA	65	NA	78076	Plasma	Endocannabinoid	Lipid	1984	Lipid	Endocannabinoid	39732	LC/MS Neg	100003119	5610	388.253	6437033	52514-04-2
N-palmitoyl-heptadecasphingosine (d17:1/16:0)*	NA	65	NA	479138	Plasma	Ceramides	Lipid	2803	Lipid	Ceramides	57430	LC/MS Pos Late	100015731	2645	524.504
N-stearoyl-sphingadienine (d18:2/18:0)*	NA	76	NA	1149016	Plasma	Ceramides	Lipid	2792	Lipid	Ceramides	57417	LC/MS Pos Late	100015632	2846	564.535
octadecanedioylcarnitine (C18-DC)*	NA	79	NA	1038482	Plasma	Fatty Acid Metabolism (Acyl Carnitine, Dicarboxylate)	Lipid	1754	Lipid	Fatty Acid Metabolism (Acyl Carnitine, Dicarboxylate)	61867	LC/MS Pos Late	100005998	1227	458.348		123233-50-1
oleamide	NA	75	NA	766386	Plasma	Fatty Acid, Amide	Lipid	1625	Lipid	Fatty Acid, Amide	32458	LC/MS Neg	1504	6581	280.265	5283387	301-02-0	C19670	HMDB02117
oleoyl-arachidonoyl-glycerol (18:1/20:4) [1]*	NA	79	NA	7785588	Plasma	Diacylglycerol	Lipid	2709	Lipid	Diacylglycerol	54960	LC/MS Pos Late	100010936	2907	660.556				HMDB07228
oleoyl-arachidonoyl-glycerol (18:1/20:4) [2]*	NA	79	NA	6733912	Plasma	Diacylglycerol	Lipid	2710	Lipid	Diacylglycerol	54961	LC/MS Pos Late	100010937	2990	660.556				HMDB07228
oleoyl-linoleoyl-glycerol (18:1/18:2) [1]	NA	79	NA	23933576	Plasma	Diacylglycerol	Lipid	2696	Lipid	Diacylglycerol	46798	LC/MS Pos Late	100002989	3115	636.556		106292-55-1		HMDB07219
oleoyl-linoleoyl-glycerol (18:1/18:2) [2]	NA	79	NA	38722964	Plasma	Diacylglycerol	Lipid	2697	Lipid	Diacylglycerol	46799	LC/MS Pos Late	100002990	3223	636.556		104346-53-4		HMDB07219
oleoyl-oleoyl-glycerol (18:1/18:1) [1]*	NA	79	NA	3379493	Plasma	Diacylglycerol	Lipid	2693	Lipid	Diacylglycerol	54945	LC/MS Pos Late	100010918	3571	638.572				HMDB07218
oleoyl-oleoyl-glycerol (18:1/18:1) [2]*	NA	78	NA	5114550	Plasma	Diacylglycerol	Lipid	2694	Lipid	Diacylglycerol	54946	LC/MS Pos Late	100010919	3695	638.572				HMDB07218
palmitamide (16:0)	NA	79	NA	132126	Plasma	Fatty Acid, Amide	Lipid	1626	Lipid	Fatty Acid, Amide	42095	LC/MS Neg	100003915	6690	254.249	69421	629-54-9		HMDB12273
palmitoleamide (16:1)*	NA	21	NA	4306962	Plasma	Fatty Acid, Amide	Lipid	1627	Lipid	Fatty Acid, Amide	62438	LC/MS Neg	100020753	5940	252.233
palmitoleoyl-arachidonoyl-glycerol (16:1/20:4) [2]*	NA	68	NA	1502535	Plasma	Diacylglycerol	Lipid	2686	Lipid	Diacylglycerol	57406	LC/MS Pos Late	100015681	2528	632.525
palmitoleoyl-linoleoyl-glycerol (16:1/18:2) [1]*	NA	79	NA	2208057	Plasma	Diacylglycerol	Lipid	2682	Lipid	Diacylglycerol	54967	LC/MS Pos Late	100010930	2664	608.525				HMDB07132
palmitoloelycholine	NA	57	NA	271876	Plasma	Fatty Acid Metabolism (Acyl Choline)	Lipid	1777	Lipid	Fatty Acid Metabolism (Acyl Choline)	53257	LC/MS Pos Late	100009334	1385	340.321
palmitoyl-arachidonoyl-glycerol (16:0/20:4) [1]*	NA	79	NA	1764604	Plasma	Diacylglycerol	Lipid	2684	Lipid	Diacylglycerol	54957	LC/MS Pos Late	100010924	2916	634.54				HMDB07112
palmitoyl-arachidonoyl-glycerol (16:0/20:4) [2]*	NA	79	NA	2133221	Plasma	Diacylglycerol	Lipid	2685	Lipid	Diacylglycerol	54958	LC/MS Pos Late	100010925	3015	634.54				HMDB07112
palmitoyl-docosahexaenoyl-glycerol (16:0/22:6) [1]*	NA	78	NA	2.2269e+06	Plasma	Diacylglycerol	Lipid	2687	Lipid	Diacylglycerol	57373	LC/MS Pos Late	100015618	2749	658.54				HMDB07121
palmitoyl-linoleoyl-glycerol (16:0/18:2) [1]*	NA	79	NA	6761088	Plasma	Diacylglycerol	Lipid	2677	Lipid	Diacylglycerol	52633	LC/MS Pos Late	100009052	3080	610.54	9543695			HMDB07103
palmitoyl-linoleoyl-glycerol (16:0/18:2) [2]*	NA	79	NA	10595053	Plasma	Diacylglycerol	Lipid	2678	Lipid	Diacylglycerol	52634	LC/MS Pos Late	100009055	3197	610.54				HMDB07103
palmitoyl-oleoyl-glycerol (16:0/18:1) [1]*	NA	66	NA	796564	Plasma	Diacylglycerol	Lipid	2675	Lipid	Diacylglycerol	54943	LC/MS Pos Late	100010916	3562	612.556			C13861	HMDB07102
palmitoyl-oleoyl-glycerol (16:0/18:1) [2]*	NA	79	NA	1694201	Plasma	Diacylglycerol	Lipid	2676	Lipid	Diacylglycerol	54942	LC/MS Pos Late	100010917	3695	612.556			C13861	HMDB07102
palmitoyl-sphingosine-phosphoethanolamine (d18:1/16:0)	NA	79	NA	2644056	Plasma	Ceramide PEs	Lipid	2893	Lipid	Ceramide PEs	62984	LC/MS Pos Late	100021162	2207	661.528
paraxanthine	NA	56	NA	351400	Plasma	Xanthine Metabolism	Xenobiotics	4284	Xenobiotics	Xanthine Metabolism	18254	LC/MS Neg	100000453	2279	179.058	4687	611-59-6	C13747	HMDB01860
phenylacetate	NA	61	NA	78350	Plasma	Phenylalanine Metabolism	Amino Acid	147	Amino Acid	Phenylalanine Metabolism	57745	LC/MS Neg	100000011	2150	91.0554	999	103-82-2	C07086	HMDB00209
phenylacetylglutamate	NA	62	NA	99695	Plasma	Acetylated Peptides	Peptide	1092	Peptide	Acetylated Peptides	52925	LC/MS Neg	100009045	1570	264.088	11579826			HMDB59772
pimeloylcarnitine/3-methyladipoylcarnitine (C7-DC)	NA	68	NA	468004	Plasma	Fatty Acid Metabolism (Acyl Carnitine, Dicarboxylate)	Lipid	1751	Lipid	Fatty Acid Metabolism (Acyl Carnitine, Dicarboxylate)	53224	LC/MS Pos Early	100009407	2773	304.175
propionylglycine (C3)	NA	62	NA	97490.5	Plasma	Fatty Acid Metabolism (also BCAA Metabolism)	Lipid	1653	Lipid	Fatty Acid Metabolism (also BCAA Metabolism)	31932	LC/MS Neg	100001150	960	130.051	98681	21709-90-0		HMDB00783
retinol (Vitamin A)	NA	79	NA	35418404	Plasma	Vitamin A Metabolism	Cofactors and Vitamins	4144	Cofactors and Vitamins	Vitamin A Metabolism	1806	LC/MS Pos Late	498	1636	269.226	445354	68-26-8	C00473	HMDB00305
S-methylmethionine	NA	27	NA	373372	Plasma	Methionine, Cysteine, SAM and Taurine Metabolism	Amino Acid	390	Amino Acid	Methionine, Cysteine, SAM and Taurine Metabolism	38127	LC/MS Pos Early	100002183	2555	164.074	458	3493-12-07	C05319	HMDB38670
sphingadienine	NA	79	NA	1571283	Plasma	Sphingolipid Synthesis	Lipid	2769	Lipid	Sphingolipid Synthesis	57426	LC/MS Pos Late	100015643	1350	298.274	6449795	#VALUE!
sphingomyelin (d17:2/16:0, d18:2/15:0)*	NA	79	NA	2291948	Plasma	Sphingomyelins	Lipid	2875	Lipid	Sphingomyelins	57483	LC/MS Pos Late	100015793	1837	687.544
sphingomyelin (d18:1/20:2, d18:2/20:1, d16:1/22:2)*	NA	79	NA	4742722	Plasma	Sphingomyelins	Lipid	2882	Lipid	Sphingomyelins	57481	LC/MS Pos Late	100006293	2039	755.606
sphingomyelin (d18:1/25:0, d19:0/24:1, d20:1/23:0, d19:1/24:0)*	NA	79	NA	6347834	Plasma	Sphingomyelins	Lipid	2890	Lipid	Sphingomyelins	57478	LC/MS Pos Late	100015792	3500	829.716
stearidonate (18:4n3)	NA	74	NA	332761	Plasma	Long Chain Polyunsaturated Fatty Acid (n3 and n6)	Lipid	1441	Lipid	Long Chain Polyunsaturated Fatty Acid (n3 and n6)	33969	LC/MS Neg	100001229	5395	275.202	5312508	111174-40-4	C16300	HMDB06547
stearoyl-arachidonoyl-glycerol (18:0/20:4) [1]*	NA	63	NA	686000	Plasma	Diacylglycerol	Lipid	2707	Lipid	Diacylglycerol	57450	LC/MS Pos Late	100010949	3404	662.572
stearoyl-arachidonoyl-glycerol (18:0/20:4) [2]*	NA	54	NA	547480	Plasma	Diacylglycerol	Lipid	2708	Lipid	Diacylglycerol	57449	LC/MS Pos Late	100010950	3522	662.572
stearoylcholine*	NA	73	NA	3430829	Plasma	Fatty Acid Metabolism (Acyl Choline)	Lipid	1782	Lipid	Fatty Acid Metabolism (Acyl Choline)	57464	LC/MS Pos Late	100015759	1520	370.368
succinoyltaurine	NA	74	NA	270034	Plasma	Methionine, Cysteine, SAM and Taurine Metabolism	Amino Acid	426	Amino Acid	Methionine, Cysteine, SAM and Taurine Metabolism	63678	LC/MS Polar	100021220	2572	224.023
sulfate*	NA	79	NA	42645960	Plasma	Chemical	Xenobiotics	5516	Xenobiotics	Chemical	46960	LC/MS Neg	100002528	616	96.9601	1118	14808-79-8	C00059	HMDB01448
tauro-beta-muricholate	NA	50	NA	183014	Plasma	Primary Bile Acid Metabolism	Lipid	3200	Lipid	Primary Bile Acid Metabolism	33983	LC/MS Neg	100001250	4774	514.284	168408	25696-60-0		HMDB00932
taurochenodeoxycholic acid 3-sulfate	NA	59	NA	356246	Plasma	Secondary Bile Acid Metabolism	Lipid	3271	Lipid	Secondary Bile Acid Metabolism	62890	LC/MS Neg	100021093	4809	288.62				HMDB02486
taurodeoxycholate	NA	74	NA	477182	Plasma	Secondary Bile Acid Metabolism	Lipid	3221	Lipid	Secondary Bile Acid Metabolism	12261	LC/MS Neg	1668	5257.4	498.289	2733768	207737-97-1	C05463	HMDB00896
taurodeoxycholic acid 3-sulfate	NA	67	NA	981259	Plasma	Secondary Bile Acid Metabolism	Lipid	3222	Lipid	Secondary Bile Acid Metabolism	62889	LC/MS Neg	100006644	4850	288.62
taurohyocholate*	NA	24	NA	68992	Plasma	Secondary Bile Acid Metabolism	Lipid	3257	Lipid	Secondary Bile Acid Metabolism	42603	LC/MS Neg	100004084	5000	514.284
taurolithocholate 3-sulfate	NA	78	NA	833131	Plasma	Secondary Bile Acid Metabolism	Lipid	3233	Lipid	Secondary Bile Acid Metabolism	36850	LC/MS Neg	100001658	5027	280.622	440071	64936-83-0	C03642	HMDB02580
tenofovir	NA	3	NA	267261	Plasma	Drug - Antiviral	Xenobiotics	5131	Xenobiotics	Drug - Antiviral	63283	LC/MS Neg	100020920	1450	286.071	464205	147127-20-6	D06074	HMDB14445
thyroxine	NA	79	NA	276763	Plasma	Tyrosine Metabolism	Amino Acid	231	Amino Acid	Tyrosine Metabolism	2761	LC/MS Neg	1094	4808	775.679	5819	51-48-9	C01829	HMDB01918
undecanoate (11:0)	NA	79	NA	674577	Plasma	Medium Chain Fatty Acid	Lipid	1392	Lipid	Medium Chain Fatty Acid	12067	LC/MS Neg	889	5219.2	185.155	8180	334-48-5	C17715	HMDB00947
valylglycine	NA	52	NA	39959.5	Plasma	Dipeptide	Peptide	967	Peptide	Dipeptide	40475	LC/MS Neg	100003641	1506	173.093	136487	686-43-1		HMDB29127
vanillylmandelate (VMA)	NA	77	NA	124488	Plasma	Tyrosine Metabolism	Amino Acid	191	Amino Acid	Tyrosine Metabolism	1567	LC/MS Neg	1111	941	197.046	1245	1955-10-07	C05584	HMDB00291
XHWESASXXR*	NA	9	NA	1619201	Plasma	Polypeptide	Peptide	1005	Peptide	Polypeptide	31538	LC/MS Pos Late	100001326	790	606.33
zidovudine	NA	5	NA	10556088	Plasma	Drug - Antiviral	Xenobiotics	5137	Xenobiotics	Drug - Antiviral	63292	LC/MS Pos Early	100020921	2258	268.104	35370	30516-87-1	D00413	HMDB0014638

## Sheet: Sheet1
BIOCHEMICAL	detected.DBS	detected.plasma	detected.same.subject	median.DBS	median.plasma	mean.DBS	sd.DBS	medianlog.DBS	meanlog.DBS	sdlog.DBS	mean.plasma	sd.plasma	medianlog.plasma	meanlog.plasma	sdlog.plasma	FLAG.DBS	FLAG.plasma	Group	SUB.PATHWAY	SUPER.PATHWAY
(16 or 17)-methylstearate (a19:0 or i19:0)	77	79	77	299645	671730	338866	113024	12.6104	12.6846	0.307366	745197	371714	13.4176	13.4018	0.496254	TRUE	TRUE	both	Fatty Acid, Branched	Lipid
(2 or 3)-decenoate (10:1n7 or n8)	53	66	45	217662	283200	249713	97626.5	12.2907	12.3542	0.389387	373583	223588	12.5539	12.6677	0.578716	TRUE	TRUE	both	Medium Chain Fatty Acid	Lipid
(2,4 or 2,5)-dimethylphenol sulfate	15	49	15	37265	97391	60583.3	60028.8	10.5258	10.7251	0.712825	186494	251876	11.4865	11.6106	0.957348	TRUE	TRUE	both	Food Component/Plant	Xenobiotics
(2-butoxyethoxy)acetic acid	61	51	39	185422	175127	183965	70246.3	12.1304	12.0435	0.419424	183497	68777.3	12.0733	12.054	0.365525	TRUE	TRUE	both	Chemical	Xenobiotics
(N(1) + N(8))-acetylspermidine	75	79	75	296787	1246708	305687	129025	12.6008	12.5281	0.489655	1.40705e+06	704605	14.036	14.0329	0.513692	TRUE	TRUE	both	Polyamine Metabolism	Amino Acid
(R)-3-hydroxybutyrylcarnitine	42	51	27	804478	1111989	918225	580834	13.5979	13.5491	0.623851	1.79863e+06	2.01071e+06	13.9217	14.0317	0.81741	TRUE	TRUE	both	Fatty Acid Metabolism (Acyl Carnitine, Hydroxy)	Lipid
(S)-3-hydroxybutyrylcarnitine	79	79	79	885924	1087486	958572	335585	13.6944	13.721	0.316898	1.23375e+06	657230	13.8994	13.9153	0.456332	TRUE	TRUE	both	Fatty Acid Metabolism (Acyl Carnitine, Hydroxy)	Lipid
1-(1-enyl-oleoyl)-GPE (P-18:1)*	74	79	74	206372	1301862	234368	151046	12.2374	12.2093	0.57043	1.4492e+06	848811	14.0793	14.0279	0.586018	TRUE	TRUE	both	Lysoplasmalogen	Lipid
1-(1-enyl-palmitoyl)-2-arachidonoyl-GPE (P-16:0/20:4)*	63	79	63	317392	50440028	426727	312395	12.6679	12.7703	0.59768	5.25836e+07	1.98684e+07	17.7363	17.7071	0.382886	TRUE	TRUE	both	Plasmalogen	Lipid
1-(1-enyl-palmitoyl)-GPC (P-16:0)*	57	79	57	68150	7265038	69161.9	29504.8	11.1295	11.0523	0.445198	8.64953e+06	4.01524e+06	15.7986	15.8814	0.422153	TRUE	TRUE	both	Lysoplasmalogen	Lipid
1-(1-enyl-palmitoyl)-GPE (P-16:0)*	79	79	79	833395	3326194	882191	481031	13.6333	13.5498	0.558998	3.84788e+06	2.3649e+06	15.0173	15.0124	0.546932	TRUE	TRUE	both	Lysoplasmalogen	Lipid
1-(1-enyl-stearoyl)-2-arachidonoyl-GPE (P-18:0/20:4)*	69	79	69	429063	144535200	582504	470291	12.9694	13.0208	0.702229	1.4475e+08	5.53209e+07	18.789	18.7177	0.391343	TRUE	TRUE	both	Plasmalogen	Lipid
1-(1-enyl-stearoyl)-GPE (P-18:0)*	79	79	79	909180	3512164	982240	562773	13.7203	13.6331	0.620735	3.97287e+06	2.06025e+06	15.0717	15.0698	0.510915	TRUE	TRUE	both	Lysoplasmalogen	Lipid
1,2-dilinoleoyl-GPC (18:2/18:2)	79	79	79	9859909	327037792	1.13959e+07	6.25805e+06	16.104	16.0951	0.589156	3.34595e+08	1.09576e+08	19.6056	19.5693	0.3622	TRUE	TRUE	both	Phosphatidylcholine (PC)	Lipid
1,2-dilinoleoyl-GPE (18:2/18:2)*	49	79	49	689890	2737796	888546	567868	13.4443	13.524	0.58347	3.30963e+06	2.12963e+06	14.8227	14.8108	0.667193	TRUE	TRUE	both	Phosphatidylethanolamine (PE)	Lipid
1,2-dipalmitoyl-GPC (16:0/16:0)	79	79	79	83690464	135076704	8.53594e+07	2.05378e+07	18.2426	18.2303	0.266987	1.37995e+08	2.63008e+07	18.7214	18.7249	0.190801	TRUE	TRUE	both	Phosphatidylcholine (PC)	Lipid
1,2-dipalmitoyl-GPE (16:0/16:0)*	55	79	55	585883	1278699	625315	276296	13.2809	13.2365	0.496402	1.4613e+06	735091	14.0614	14.0949	0.433353	TRUE	TRUE	both	Phosphatidylethanolamine (PE)	Lipid
1,5-anhydroglucitol (1,5-AG)	79	79	79	22644318	73639256	2.43516e+07	9.89248e+06	16.9354	16.9215	0.431522	7.7606e+07	3.19635e+07	18.1147	18.0826	0.421471	TRUE	TRUE	both	Glycolysis, Gluconeogenesis, and Pyruvate Metabolism	Carbohydrate
1,7-dimethylurate	23	53	23	38009	172225	43646.3	26353.6	10.5456	10.5552	0.491835	267996	241203	12.0566	12.0796	0.964753	TRUE	TRUE	both	Xanthine Metabolism	Xenobiotics
10-heptadecenoate (17:1n7)	79	79	79	3252891	4899233	3.42626e+06	1.19251e+06	14.9951	14.9855	0.36642	6.12678e+06	4.59843e+06	15.4046	15.4054	0.668743	TRUE	TRUE	both	Long Chain Monounsaturated Fatty Acid	Lipid
10-nonadecenoate (19:1n9)	60	79	60	348093	1756256	425962	253841	12.7602	12.8164	0.53287	2.10763e+06	1.34947e+06	14.3787	14.3592	0.65727	TRUE	TRUE	both	Long Chain Monounsaturated Fatty Acid	Lipid
10-undecenoate (11:1n1)	59	79	59	229782	834163	233472	116087	12.3449	12.2489	0.48775	1.12792e+06	938082	13.6342	13.7132	0.646951	TRUE	TRUE	both	Medium Chain Fatty Acid	Lipid
12,13-DiHOME	41	63	35	137514	244093	174957	161254	11.8315	11.7417	0.813613	468437	698500	12.4053	12.5537	0.918908	TRUE	TRUE	both	Fatty Acid, Dihydroxy	Lipid
13-HODE + 9-HODE	79	79	79	8692025	1169135	1.06339e+07	6.90784e+06	15.9779	15.9714	0.672453	1.73522e+06	3.30885e+06	13.9718	14.04	0.634646	TRUE	TRUE	both	Fatty Acid, Monohydroxy	Lipid
16a-hydroxy DHEA 3-sulfate	79	79	79	348779	3556110	373191	218392	12.7622	12.6586	0.615212	4.16489e+06	2.3015e+06	15.0842	15.0843	0.59067	TRUE	TRUE	both	Androgenic Steroids	Lipid
16-hydroxypalmitate	78	79	78	767408	630456	773299	235595	13.5508	13.5041	0.354831	689993	354599	13.3542	13.3422	0.449128	TRUE	TRUE	both	Fatty Acid, Monohydroxy	Lipid
1-arachidonoyl-GPA (20:4)	67	NA	0	76435	NA	118119	209533	11.2442	11.3382	0.644732	NA	NA	NA	NA	NA	TRUE	FALSE	DBS	Lysophospholipid	Lipid
1-arachidonoyl-GPC* (20:4)*	75	79	75	151761	85520440	166788	79189.6	11.9301	11.9133	0.485521	9.12433e+07	4.4552e+07	18.2643	18.2277	0.449189	TRUE	TRUE	both	Lysophospholipid	Lipid
1-arachidonoyl-GPE (20:4n6)*	79	79	79	1215964	12226407	1.29131e+06	665417	14.011	13.9432	0.5303	1.31547e+07	4.84459e+06	16.3191	16.3335	0.340879	TRUE	TRUE	both	Lysophospholipid	Lipid
1-arachidonoyl-GPI* (20:4)*	10	79	10	48281.5	629095	60502.8	40711	10.7848	10.8574	0.55737	756998	517972	13.352	13.3564	0.601728	TRUE	TRUE	both	Lysophospholipid	Lipid
1-arachidonylglycerol (20:4)	38	74	35	134296	144464	228976	351927	11.8078	11.9477	0.730594	170419	89590.4	11.8808	11.91	0.535429	TRUE	TRUE	both	Monoacylglycerol	Lipid
1-carboxyethylisoleucine	3	76	3	27749	66346	26220.7	7255.25	10.231	10.1462	0.297131	74465.1	38802.7	11.1026	11.0939	0.503378	TRUE	TRUE	both	Leucine, Isoleucine and Valine Metabolism	Amino Acid
1-carboxyethylleucine	20	76	19	22628	61167	35315.1	33316.7	10.0261	10.2553	0.590832	73380	39959.8	11.0214	11.0811	0.488844	TRUE	TRUE	both	Leucine, Isoleucine and Valine Metabolism	Amino Acid
1-carboxyethylphenylalanine	75	79	75	51923	337869	57966.9	27048.3	10.8575	10.866	0.456414	382599	184447	12.7304	12.7443	0.476596	TRUE	TRUE	both	Phenylalanine Metabolism	Amino Acid
1-carboxyethyltyrosine	NA	69	0	NA	44885	NA	NA	NA	NA	NA	49718.1	25481.5	10.7119	10.6891	0.508888	FALSE	TRUE	Plasma	Tyrosine Metabolism	Amino Acid
1-carboxyethylvaline	10	70	10	40394.5	112037	63202.6	52130.4	10.6062	10.8338	0.647672	127634	56718.1	11.6265	11.6728	0.403324	TRUE	TRUE	both	Leucine, Isoleucine and Valine Metabolism	Amino Acid
1-dihomo-linolenylglycerol (20:3)	35	NA	0	61425	NA	114674	254103	11.0256	11.0968	0.817297	NA	NA	NA	NA	NA	TRUE	FALSE	DBS	Monoacylglycerol	Lipid
1-linolenoyl-GPC (18:3)*	20	79	20	148121	1789105	197363	121711	11.9045	12.0283	0.585279	2.12383e+06	1.3939e+06	14.3972	14.4046	0.571174	TRUE	TRUE	both	Lysophospholipid	Lipid
1-linoleoylglycerol (18:2)	79	79	79	3492159	2895103	4.43741e+06	4.27966e+06	15.066	15.052	0.676396	3.49085e+06	2.82968e+06	14.8785	14.8683	0.60302	TRUE	TRUE	both	Monoacylglycerol	Lipid
1-linoleoyl-GPA (18:2)*	55	76	52	51423	357307	145386	491598	10.8478	11.0607	0.86067	481508	357953	12.7864	12.8823	0.627693	TRUE	TRUE	both	Lysophospholipid	Lipid
1-linoleoyl-GPC (18:2)	79	79	79	12239497	201064576	1.30756e+07	5.76771e+06	16.3202	16.2936	0.441546	2.3778e+08	1.14278e+08	19.1191	19.1866	0.445411	TRUE	TRUE	both	Lysophospholipid	Lipid
1-linoleoyl-GPE (18:2)*	79	79	79	619640	12285381	663882	309811	13.3369	13.3026	0.465387	1.2887e+07	6.39586e+06	16.3239	16.2594	0.482961	TRUE	TRUE	both	Lysophospholipid	Lipid
1-methyl-4-imidazoleacetate	79	79	79	1025201	3107356	1.11384e+06	406139	13.8404	13.8702	0.315157	3.39948e+06	1.5718e+06	14.9493	14.9763	0.326345	TRUE	TRUE	both	Histidine Metabolism	Amino Acid
1-methyl-5-imidazoleacetate	75	79	75	303701	887920	576184	882966	12.6238	12.6748	1.03514	1.96169e+06	3.10741e+06	13.6966	13.805	1.14013	TRUE	TRUE	both	Histidine Metabolism	Amino Acid
1-methyladenosine	77	79	77	828302	7031893	881659	306329	13.6271	13.629	0.354635	7.1222e+06	1.55491e+06	15.766	15.7566	0.209736	TRUE	TRUE	both	Purine Metabolism, Adenine containing	Nucleotide
1-methylguanidine	77	NA	0	1824227	NA	2.00884e+06	1.0869e+06	14.4167	14.3446	0.621585	NA	NA	NA	NA	NA	TRUE	FALSE	DBS	Guanidino and Acetamido Metabolism	Amino Acid
1-methylhistidine	78	78	77	4.23886e+06	24141534	5.42671e+06	5.14312e+06	15.2598	15.1598	0.854115	2.59254e+07	1.21319e+07	16.9994	16.9461	0.57183	TRUE	TRUE	both	Histidine Metabolism	Amino Acid
1-methylnicotinamide	78	79	78	1650216	6861950	1.95958e+06	1.10214e+06	14.3163	14.3394	0.573393	8.17121e+06	5.54766e+06	15.7415	15.7517	0.566054	TRUE	TRUE	both	Nicotinate and Nicotinamide Metabolism	Cofactors and Vitamins
1-methylurate	5	65	5	17022	83238	30242.4	20781.7	9.74226	10.1428	0.641539	102147	82904.5	11.3295	11.28	0.715218	TRUE	TRUE	both	Xanthine Metabolism	Xenobiotics
1-myristoyl-2-palmitoyl-GPC (14:0/16:0)	74	79	74	5.00039e+06	19540622	5.95325e+06	3.53127e+06	15.425	15.4546	0.532584	2.30465e+07	1.30562e+07	16.788	16.8034	0.556876	TRUE	TRUE	both	Phosphatidylcholine (PC)	Lipid
1-myristoylglycerol (14:0)	71	74	69	636306	437888	802957	726326	13.3634	13.3304	0.697631	495114	259077	12.9897	12.9773	0.545568	TRUE	TRUE	both	Monoacylglycerol	Lipid
1-oleoyl-2-arachidonoyl-GPE (18:1/20:4)*	74	79	74	2.90018e+06	41798584	4.01489e+06	2.97439e+06	14.88	14.985	0.665574	4.39582e+07	1.3652e+07	17.5484	17.5496	0.324139	TRUE	TRUE	both	Phosphatidylethanolamine (PE)	Lipid
1-oleoyl-2-docosahexaenoyl-GPC (18:1/22:6)*	70	79	70	1930225	69733008	2.14725e+06	1.14441e+06	14.4731	14.433	0.55954	7.16793e+07	1.56909e+07	18.0602	18.0636	0.222694	TRUE	TRUE	both	Phosphatidylcholine (PC)	Lipid
1-oleoyl-2-linoleoyl-GPC (18:1/18:2)*	63	NA	0	26146222	NA	2.91466e+07	1.52401e+07	17.0792	17.0838	0.450199	NA	NA	NA	NA	NA	TRUE	FALSE	DBS	Phosphatidylcholine (PC)	Lipid
1-oleoyl-2-linoleoyl-GPE (18:1/18:2)*	78	78	77	3.09488e+06	36913846	3.7393e+06	2.49804e+06	14.9451	14.8866	0.770805	3.98292e+07	1.79003e+07	17.424	17.3889	0.497714	TRUE	TRUE	both	Phosphatidylethanolamine (PE)	Lipid
1-oleoylglycerol (18:1)	79	79	79	8381437	10029526	1.12946e+07	8.71927e+06	15.9415	15.9983	0.686623	1.29793e+07	9.63348e+06	16.121	16.1652	0.645796	TRUE	TRUE	both	Monoacylglycerol	Lipid
1-oleoyl-GPC (18:1)	79	79	79	11617663	192095440	1.25665e+07	5.33722e+06	16.268	16.2579	0.43011	194458032	6.68216e+07	19.0735	19.0291	0.340307	TRUE	TRUE	both	Lysophospholipid	Lipid
1-oleoyl-GPE (18:1)	79	79	79	3388585	10147213	3.84937e+06	1.98506e+06	15.0359	15.0355	0.533193	1.18195e+07	5.19111e+06	16.1327	16.2054	0.393333	TRUE	TRUE	both	Lysophospholipid	Lipid
1-oleoyl-GPI (18:1)	17	79	17	118919	426191	152979	92738.4	11.6862	11.7578	0.635089	460400	269933	12.9626	12.8698	0.601797	TRUE	TRUE	both	Lysophospholipid	Lipid
1-oleoyl-GPS (18:1)	39	NA	0	179009	NA	224001	150297	12.0952	12.1687	0.525294	NA	NA	NA	NA	NA	TRUE	FALSE	DBS	Lysophospholipid	Lipid
1-palmitoleoylglycerol (16:1)*	75	75	71	622075	401702	874386	752577	13.3408	13.3311	0.865011	495981	345219	12.9035	12.9079	0.650845	TRUE	TRUE	both	Monoacylglycerol	Lipid
1-palmitoleoyl-GPC* (16:1)*	77	79	77	1162618	14613276	1.31218e+06	776079	13.9662	13.9225	0.586515	1.56534e+07	8.99108e+06	16.4974	16.3961	0.61189	TRUE	TRUE	both	Lysophospholipid	Lipid
1-palmitoyl-2-arachidonoyl-GPC (16:0/20:4n6)	79	79	79	155390944	2131660160	1.64949e+08	8.59914e+07	18.8615	18.7978	0.513025	2.12856e+09	2.29772e+08	21.4802	21.4728	0.11098	TRUE	TRUE	both	Phosphatidylcholine (PC)	Lipid
1-palmitoyl-2-arachidonoyl-GPE (16:0/20:4)*	78	79	78	6743059	134071264	9.58378e+06	7.7582e+06	15.724	15.8058	0.749704	1.39162e+08	4.15723e+07	18.7139	18.7045	0.314618	TRUE	TRUE	both	Phosphatidylethanolamine (PE)	Lipid
1-palmitoyl-2-arachidonoyl-GPI (16:0/20:4)*	63	79	63	88757	15778070	95214.1	32396.5	11.3937	11.4151	0.306221	1.65136e+07	6.55512e+06	16.5741	16.543	0.399179	TRUE	TRUE	both	Phosphatidylinositol (PI)	Lipid
1-palmitoyl-2-dihomo-linolenoyl-GPC (16:0/20:3n3 or 6)*	79	79	79	93872208	1179238144	1.13571e+08	6.30709e+07	18.3574	18.3977	0.562931	1.16637e+09	2.49788e+08	20.8881	20.8525	0.23034	TRUE	TRUE	both	Phosphatidylcholine (PC)	Lipid
1-palmitoyl-2-docosahexaenoyl-GPC (16:0/22:6)	79	79	79	38471248	1388988800	4.24165e+07	2.23856e+07	17.4654	17.4259	0.540597	1.37762e+09	2.02149e+08	21.0518	21.0325	0.152544	TRUE	TRUE	both	Phosphatidylcholine (PC)	Lipid
1-palmitoyl-2-docosahexaenoyl-GPE (16:0/22:6)*	77	79	77	3459297	94609192	4.55371e+06	3.60416e+06	15.0566	15.1011	0.686297	9.5638e+07	3.04471e+07	18.3653	18.3251	0.325524	TRUE	TRUE	both	Phosphatidylethanolamine (PE)	Lipid
1-palmitoyl-2-linoleoyl-GPC (16:0/18:2)	79	79	79	601126656	2492357888	6.3761e+08	2.31554e+08	20.2143	20.2121	0.356129	2.48077e+09	2.10738e+08	21.6365	21.6282	0.086298	TRUE	TRUE	both	Phosphatidylcholine (PC)	Lipid
1-palmitoyl-2-linoleoyl-GPE (16:0/18:2)	78	79	78	7954185	95802336	9.4942e+06	6.1091e+06	15.8892	15.8659	0.658749	1.02967e+08	3.91534e+07	18.3778	18.3741	0.40477	TRUE	TRUE	both	Phosphatidylethanolamine (PE)	Lipid
1-palmitoyl-2-linoleoyl-GPI (16:0/18:2)	79	79	79	289587	11117528	294115	93658.8	12.5762	12.5397	0.33196	1.2455e+07	5.24393e+06	16.224	16.2498	0.426359	TRUE	TRUE	both	Phosphatidylinositol (PI)	Lipid
1-palmitoyl-2-oleoyl-GPC (16:0/18:1)	79	79	79	548087552	2081155200	5.46779e+08	1.71012e+08	20.1219	20.062	0.363556	2.12167e+09	3.39697e+08	21.4562	21.4627	0.161794	TRUE	TRUE	both	Phosphatidylcholine (PC)	Lipid
1-palmitoyl-2-oleoyl-GPE (16:0/18:1)	79	79	79	17011740	91377256	2.08332e+07	1.40207e+07	16.6494	16.6454	0.678079	9.99298e+07	4.24861e+07	18.3305	18.3345	0.4191	TRUE	TRUE	both	Phosphatidylethanolamine (PE)	Lipid
1-palmitoyl-2-oleoyl-GPI (16:0/18:1)*	78	79	78	263579	12412019	275618	94645.9	12.4821	12.4651	0.363798	1.38033e+07	7.0217e+06	16.3342	16.3188	0.501575	TRUE	TRUE	both	Phosphatidylinositol (PI)	Lipid
1-palmitoyl-2-palmitoleoyl-GPC (16:0/16:1)*	79	79	79	28970524	143747920	3.23717e+07	1.86709e+07	17.1818	17.1339	0.578448	1.64452e+08	9.04424e+07	18.7836	18.7825	0.52439	TRUE	TRUE	both	Phosphatidylcholine (PC)	Lipid
1-palmitoyl-2-stearoyl-GPC (16:0/18:0)	79	79	79	13936024	56528060	1.35304e+07	4.03677e+06	16.45	16.371	0.332479	5.58344e+07	1.24996e+07	17.8502	17.8134	0.224178	TRUE	TRUE	both	Phosphatidylcholine (PC)	Lipid
1-palmitoylglycerol (16:0)	78	NA	0	1.1244e+07	NA	1.3598e+07	7.06859e+06	16.2353	16.3014	0.500077	NA	NA	NA	NA	NA	TRUE	FALSE	DBS	Monoacylglycerol	Lipid
1-palmitoyl-GPA (16:0)	78	NA	0	497160	NA	569434	357150	13.1167	13.1103	0.528078	NA	NA	NA	NA	NA	TRUE	FALSE	DBS	Lysophospholipid	Lipid
1-palmitoyl-GPC (16:0)	79	79	79	116215568	1195716608	1.26193e+08	4.92321e+07	18.571	18.5786	0.396201	1.21407e+09	3.40473e+08	20.902	20.8801	0.273868	TRUE	TRUE	both	Lysophospholipid	Lipid
1-palmitoyl-GPE (16:0)	79	79	79	6155470	23784866	6.64884e+06	2.50072e+06	15.6329	15.6435	0.372639	2.49149e+07	8.2119e+06	16.9846	16.9794	0.323291	TRUE	TRUE	both	Lysophospholipid	Lipid
1-palmitoyl-GPI* (16:0)	79	76	76	223661	452666	235814	118035	12.3179	12.2353	0.564948	580702	406072	13.0229	13.0365	0.708454	TRUE	TRUE	both	Lysophospholipid	Lipid
1-palmitoyl-GPS (16:0)*	66	NA	0	79971.5	NA	87980.3	38725.8	11.2893	11.2929	0.436569	NA	NA	NA	NA	NA	TRUE	FALSE	DBS	Lysophospholipid	Lipid
1-ribosyl-imidazoleacetate*	79	79	79	494431	1645024	535009	253242	13.1112	13.0905	0.448579	1.96602e+06	1.22674e+06	14.3133	14.3807	0.438241	TRUE	TRUE	both	Histidine Metabolism	Amino Acid
1-stearoyl-2-arachidonoyl-GPC (18:0/20:4)	79	79	79	46875004	1581072896	5.32365e+07	3.09855e+07	17.663	17.6347	0.576369	1.56271e+09	2.3098e+08	21.1814	21.1585	0.152059	TRUE	TRUE	both	Phosphatidylcholine (PC)	Lipid
1-stearoyl-2-arachidonoyl-GPE (18:0/20:4)	78	79	78	5.5178e+06	348771584	6.97688e+06	5.09571e+06	15.5235	15.4968	0.76778	3.56211e+08	9.68847e+07	19.6699	19.6541	0.276231	TRUE	TRUE	both	Phosphatidylethanolamine (PE)	Lipid
1-stearoyl-2-arachidonoyl-GPI (18:0/20:4)	79	79	79	444878	113757184	470820	172933	13.0056	12.9958	0.372554	1.13386e+08	2.64053e+07	18.5496	18.5174	0.248862	TRUE	TRUE	both	Phosphatidylinositol (PI)	Lipid
1-stearoyl-2-arachidonoyl-GPS (18:0/20:4)	79	NA	0	30600382	NA	3.39251e+07	2.25636e+07	17.2365	17.1668	0.622609	NA	NA	NA	NA	NA	TRUE	FALSE	DBS	Phosphatidylserine (PS)	Lipid
1-stearoyl-2-docosahexaenoyl-GPC (18:0/22:6)	79	79	79	8167972	352375392	1.0355e+07	6.34877e+06	15.9157	15.9774	0.609933	3.56422e+08	9.5064e+07	19.6802	19.6545	0.282863	TRUE	TRUE	both	Phosphatidylcholine (PC)	Lipid
1-stearoyl-2-linoleoyl-GPC (18:0/18:2)*	79	79	79	236454848	1967574272	2.6144e+08	1.20161e+08	19.2813	19.2884	0.437599	1.93329e+09	2.67635e+08	21.4001	21.3725	0.144946	TRUE	TRUE	both	Phosphatidylcholine (PC)	Lipid
1-stearoyl-2-linoleoyl-GPI (18:0/18:2)	79	79	79	348411	64255760	365912	97831.6	12.7611	12.7731	0.279972	6.65838e+07	1.77887e+07	17.9784	17.9769	0.278159	TRUE	TRUE	both	Phosphatidylinositol (PI)	Lipid
1-stearoyl-2-linoleoyl-GPS (18:0/18:2)	77	NA	0	12621788	NA	1.3192e+07	7.88627e+06	16.3509	16.1807	0.748152	NA	NA	NA	NA	NA	TRUE	FALSE	DBS	Phosphatidylserine (PS)	Lipid
1-stearoyl-2-oleoyl-GPC (18:0/18:1)	79	79	79	60354156	692576256	6.17051e+07	2.18365e+07	17.9157	17.8695	0.391319	7.03764e+08	1.89683e+08	20.3559	20.336	0.271036	TRUE	TRUE	both	Phosphatidylcholine (PC)	Lipid
1-stearoyl-2-oleoyl-GPE (18:0/18:1)	75	79	75	2812637	57632000	3.31152e+06	2.0822e+06	14.8496	14.808	0.671668	6.41943e+07	2.55472e+07	17.8696	17.9006	0.395911	TRUE	TRUE	both	Phosphatidylethanolamine (PE)	Lipid
1-stearoyl-2-oleoyl-GPS (18:0/18:1)	79	79	79	13773047	17559654	1.35022e+07	5.46726e+06	16.4382	16.3155	0.509961	2.47283e+07	2.32307e+07	16.6811	16.6134	0.974091	TRUE	TRUE	both	Phosphatidylserine (PS)	Lipid
1-stearoyl-GPA (18:0)	71	NA	0	615224	NA	698962	406282	13.3297	13.3029	0.586969	NA	NA	NA	NA	NA	TRUE	FALSE	DBS	Lysophospholipid	Lipid
1-stearoyl-GPC (18:0)	79	79	79	30558038	373028992	3.20338e+07	1.34605e+07	17.2351	17.1914	0.440225	3.87565e+08	1.60644e+08	19.7372	19.6921	0.415956	TRUE	TRUE	both	Lysophospholipid	Lipid
1-stearoyl-GPE (18:0)	79	79	79	2328666	28482392	2.49564e+06	1.00007e+06	14.6608	14.6529	0.402068	2.96054e+07	1.09126e+07	17.1648	17.1404	0.357026	TRUE	TRUE	both	Lysophospholipid	Lipid
1-stearoyl-GPI (18:0)	78	79	78	1333439	1595677	1.33701e+06	464917	14.1032	14.0459	0.356119	1.84134e+06	1.08332e+06	14.2828	14.2827	0.52935	TRUE	TRUE	both	Lysophospholipid	Lipid
1-stearoyl-GPS (18:0)*	79	59	59	7523345	117015	7.62223e+06	2.81683e+06	15.8335	15.7711	0.410307	148665	102500	11.6701	11.6783	0.696851	TRUE	TRUE	both	Lysophospholipid	Lipid
2,3-dihydroxy-5-methylthio-4-pentenoate (DMTPA)*	65	79	65	147785	1286590	150320	57893.4	11.9035	11.8422	0.412403	1.36713e+06	381178	14.0675	14.0924	0.266771	TRUE	TRUE	both	Methionine, Cysteine, SAM and Taurine Metabolism	Amino Acid
2,3-dihydroxyisovalerate	57	72	56	176599	653404	290840	299055	12.0816	12.2317	0.796966	1.64419e+06	2.48284e+06	13.3896	13.5839	1.16198	TRUE	TRUE	both	Food Component/Plant	Xenobiotics
2,3-diphosphoglycerate	79	NA	0	89959752	NA	8.89058e+07	2.37617e+07	18.3149	18.264	0.292391	NA	NA	NA	NA	NA	TRUE	FALSE	DBS	Glycolysis, Gluconeogenesis, and Pyruvate Metabolism	Carbohydrate
2,6-dihydroxybenzoic acid	79	79	79	2373841	4126306	3.28731e+06	2.95488e+06	14.68	14.6172	0.926439	6.88667e+06	6.88361e+06	15.2329	15.3264	0.924584	TRUE	TRUE	both	Drug - Topical Agents	Xenobiotics
21-hydroxypregnenolone disulfate	64	79	64	143501	1204901	155635	77487.6	11.8741	11.8376	0.502607	1.43685e+06	810314	14.0019	14.0321	0.555818	TRUE	TRUE	both	Pregnenolone Steroids	Lipid
21-hydroxypregnenolone monosulfate (2)	NA	52	0	NA	51650.5	NA	NA	NA	NA	NA	67758.9	57747.2	10.8519	10.8954	0.639854	FALSE	TRUE	Plasma	Pregnenolone Steroids	Lipid
2-aminoadipate	21	NA	0	35922	NA	53472.8	63539	10.4891	10.6129	0.623297	NA	NA	NA	NA	NA	TRUE	FALSE	DBS	Lysine Metabolism	Amino Acid
2-aminoheptanoate	79	79	79	1007921	3147595	1.10077e+06	425420	13.8234	13.844	0.368954	3.35825e+06	1.4815e+06	14.9621	14.9295	0.456298	TRUE	TRUE	both	Fatty Acid, Amino	Lipid
2-aminooctanoate	10	54	10	30819	231069	34202.4	11315.1	10.3358	10.3997	0.285832	312700	241278	12.3505	12.407	0.700335	TRUE	TRUE	both	Fatty Acid, Amino	Lipid
2-aminophenol sulfate	22	77	22	39154	81231	70939.7	73854.8	10.563	10.7666	0.872693	224739	395859	11.3051	11.6179	1.08168	TRUE	TRUE	both	Chemical	Xenobiotics
2-hydroxy-4-(methylthio)butanoic acid	59	79	59	72579	720912	88152.9	50511.5	11.1924	11.228	0.572873	807447	392006	13.4883	13.4799	0.515065	TRUE	TRUE	both	Methionine, Cysteine, SAM and Taurine Metabolism	Amino Acid
2-hydroxyacetaminophen sulfate*	4	8	4	200124	533168	492518	666963	12.1856	12.4735	1.24243	1.4173e+06	2.27306e+06	12.8781	12.9034	1.82004	TRUE	TRUE	both	Drug - Analgesics, Anesthetics	Xenobiotics
2-hydroxyadipate	79	NA	0	478685	NA	520312	177663	13.0788	13.1149	0.298646	NA	NA	NA	NA	NA	TRUE	FALSE	DBS	Fatty Acid, Dicarboxylate	Lipid
2-hydroxyarachidate*	79	79	79	8563149	113013	9.76971e+06	6.4599e+06	15.963	15.83	0.770936	122217	50375.4	11.6353	11.646	0.358686	TRUE	TRUE	both	Fatty Acid, Monohydroxy	Lipid
2-hydroxybehenate	79	79	79	27003776	153822	3.0457e+07	1.82588e+07	17.1115	17.0318	0.65703	164487	64016.6	11.9436	11.9489	0.34559	TRUE	TRUE	both	Fatty Acid, Monohydroxy	Lipid
2-hydroxybutyrate/2-hydroxyisobutyrate	79	79	79	5136474	70968520	5.72238e+06	2.28185e+06	15.4519	15.4897	0.373175	8.21481e+07	3.47389e+07	18.0777	18.1386	0.420238	TRUE	TRUE	both	Glutathione Metabolism	Amino Acid
2-hydroxydecanoate	79	79	79	240387	661850	267526	111842	12.39	12.4212	0.383643	809165	449081	13.4028	13.4804	0.48691	TRUE	TRUE	both	Fatty Acid, Monohydroxy	Lipid
2-hydroxyglutarate	79	70	70	1190472	305698	1.29459e+06	431535	13.9899	14.0295	0.287182	368021	226680	12.6302	12.6533	0.574639	TRUE	TRUE	both	Fatty Acid, Dicarboxylate	Lipid
2-hydroxyheptanoate*	79	NA	0	12373180	NA	1.23377e+07	3.77284e+06	16.331	16.2792	0.326179	NA	NA	NA	NA	NA	TRUE	FALSE	DBS	Fatty Acid, Monohydroxy	Lipid
2-hydroxyhippurate (salicylurate)	29	74	29	60996	188520	177033	481669	11.0186	11.1936	0.976181	560629	2.11183e+06	12.1464	12.2994	0.950509	TRUE	TRUE	both	Benzoate Metabolism	Xenobiotics
2-hydroxylaurate	74	79	74	144666	231193	141684	38561.4	11.8822	11.8178	0.319044	236454	65636.6	12.351	12.3358	0.277835	TRUE	TRUE	both	Fatty Acid, Monohydroxy	Lipid
2-hydroxynervonate*	67	79	67	66917	451438	74240.3	34026.3	11.1112	11.1215	0.438372	467068	195789	13.0202	12.9905	0.345846	TRUE	TRUE	both	Fatty Acid, Monohydroxy	Lipid
2-hydroxyoctanoate	62	79	62	138428	294066	155670	59173.5	11.8381	11.8922	0.351241	401156	317635	12.5916	12.6835	0.639896	TRUE	TRUE	both	Fatty Acid, Monohydroxy	Lipid
2-hydroxypalmitate	79	79	79	8861866	9028186	8.86633e+06	3.93805e+06	15.9973	15.9001	0.447672	9.54764e+06	3.44207e+06	16.0159	16.0197	0.317317	TRUE	TRUE	both	Fatty Acid, Monohydroxy	Lipid
2-hydroxyphenylacetate	61	70	53	207261	769990	233484	117312	12.2417	12.2452	0.491439	878943	533833	13.554	13.5566	0.488811	TRUE	TRUE	both	Phenylalanine Metabolism	Amino Acid
2-hydroxystearate	79	79	79	3702095	3909091	4.07207e+06	2.09868e+06	15.1244	15.083	0.535267	4.13916e+06	1.43623e+06	15.1788	15.1779	0.348436	TRUE	TRUE	both	Fatty Acid, Monohydroxy	Lipid
2-keto-3-deoxy-gluconate	79	64	64	4243803	1005544	4.38586e+06	2.11729e+06	15.261	15.1486	0.60882	1.11163e+06	543837	13.821	13.8198	0.445917	TRUE	TRUE	both	Food Component/Plant	Xenobiotics
2-ketocaprylate	77	75	73	513116	712802	530466	244704	13.1483	13.053	0.552096	854867	544945	13.477	13.5001	0.547241	TRUE	TRUE	both	Leucine, Isoleucine and Valine Metabolism	Amino Acid
2-linoleoylglycerol (18:2)	63	57	45	257670	410323	359896	308416	12.4594	12.5386	0.719151	545417	471459	12.9247	12.9394	0.727575	TRUE	TRUE	both	Monoacylglycerol	Lipid
2-methoxyacetaminophen glucuronide*	1	3	1	263251	235316	263251	NA	12.4809	12.4809	NA	918720	1.35792e+06	12.3687	12.5486	2.09203	TRUE	TRUE	both	Drug - Analgesics, Anesthetics	Xenobiotics
2-methylbutyrylcarnitine (C5)	77	79	77	600742	1470844	657400	364580	13.3059	13.2852	0.456826	1.56178e+06	572718	14.2013	14.1926	0.382029	TRUE	TRUE	both	Leucine, Isoleucine and Valine Metabolism	Amino Acid
2-methylmalonylcarnitine (C4-DC)	31	59	27	222754	348889	248289	100872	12.3138	12.3379	0.430931	372486	146676	12.7625	12.746	0.425243	TRUE	TRUE	both	Fatty Acid Metabolism (also BCAA Metabolism)	Lipid
2-naphthol sulfate	43	79	43	49197	244298	82963.1	89048.8	10.8036	10.9428	0.8357	428164	571297	12.4061	12.5013	0.899009	TRUE	TRUE	both	Chemical	Xenobiotics
2-oleoylglycerol (18:1)	75	77	73	806879	1254185	1.09799e+06	864642	13.6009	13.6582	0.701801	1.38267e+06	889157	14.042	13.9368	0.674292	TRUE	TRUE	both	Monoacylglycerol	Lipid
2-O-methylascorbic acid	79	79	79	909044	1538217	944101	281448	13.7201	13.7113	0.315712	1.58068e+06	490015	14.2461	14.2219	0.333498	TRUE	TRUE	both	Ascorbate and Aldarate Metabolism	Cofactors and Vitamins
2'-O-methylcytidine	74	77	72	371388	2705926	392290	123957	12.825	12.8248	0.347424	2.61984e+06	961555	14.811	14.6914	0.466103	TRUE	TRUE	both	Pyrimidine Metabolism, Cytidine containing	Nucleotide
2-oxoarginine*	79	79	79	2946999	2032076	3.145e+06	1.29745e+06	14.8963	14.8667	0.461462	2.4242e+06	1.63164e+06	14.5246	14.5247	0.582787	TRUE	TRUE	both	Urea cycle; Arginine and Proline Metabolism	Amino Acid
2-palmitoyl-GPC* (16:0)*	70	79	70	1045212	9391568	1.15955e+06	619387	13.8597	13.8448	0.48536	1.03962e+07	5.02975e+06	16.0553	16.065	0.419227	TRUE	TRUE	both	Lysophospholipid	Lipid
2R,3R-dihydroxybutyrate	79	79	79	4967761	26490378	5.70892e+06	2.79021e+06	15.4185	15.4484	0.46804	3.12949e+07	1.46924e+07	17.0923	17.158	0.448676	TRUE	TRUE	both	Fatty Acid, Dihydroxy	Lipid
2S,3R-dihydroxybutyrate	79	79	79	2025390	8659693	2.10069e+06	678338	14.5213	14.5035	0.34194	8.9498e+06	3.55895e+06	15.9742	15.9258	0.416229	TRUE	TRUE	both	Fatty Acid, Dihydroxy	Lipid
2-stearoyl-GPE (18:0)*	63	79	63	182020	814588	180961	65771.3	12.1119	12.0455	0.351195	888329	357224	13.6104	13.6235	0.383956	TRUE	TRUE	both	Lysophospholipid	Lipid
3-(4-hydroxyphenyl)lactate (HPLA)	79	79	79	793066	5206881	861674	299820	13.5837	13.6117	0.330143	5.77171e+06	2.07055e+06	15.4655	15.5088	0.34434	TRUE	TRUE	both	Tyrosine Metabolism	Amino Acid
3-(N-acetyl-L-cystein-S-yl) acetaminophen	1	3	1	126800	200675	126800	NA	11.7504	11.7504	NA	647065	864161	12.2094	12.6693	1.46788	TRUE	TRUE	both	Drug - Analgesics, Anesthetics	Xenobiotics
3,5-dichloro-2,6-dihydroxybenzoic acid	77	79	77	144401	1700759	252408	244181	11.8803	12.0907	0.802758	3.41298e+06	3.4091e+06	14.3466	14.6548	0.852836	TRUE	TRUE	both	Chemical	Xenobiotics
3-amino-2-piperidone	79	79	79	423318	776721	465565	267926	12.9559	12.9192	0.521952	857467	302837	13.5628	13.6083	0.320632	TRUE	TRUE	both	Urea cycle; Arginine and Proline Metabolism	Amino Acid
3-aminoisobutyrate	79	79	79	2596151	13294700	2.90118e+06	2.01274e+06	14.7695	14.6734	0.669111	1.56484e+07	1.14353e+07	16.4029	16.3286	0.707439	TRUE	TRUE	both	Pyrimidine Metabolism, Thymine containing	Nucleotide
3b-hydroxy-5-cholenoic acid	26	NA	0	76774	NA	85685.6	51064.5	11.2486	11.1774	0.642813	NA	NA	NA	NA	NA	TRUE	FALSE	DBS	Secondary Bile Acid Metabolism	Lipid
3-carboxy-4-methyl-5-pentyl-2-furanpropionate (3-CMPFP)	79	79	79	447048	3508832	582449	420925	13.0104	13.0585	0.660027	4.5752e+06	3.55867e+06	15.0708	15.0951	0.688119	TRUE	TRUE	both	Fatty Acid, Dicarboxylate	Lipid
3-carboxy-4-methyl-5-propyl-2-furanpropanoate (CMPF)	78	79	78	1405457	19389060	2.25224e+06	2.14426e+06	14.1558	14.1585	1.06613	2.48168e+07	2.05835e+07	16.7802	16.5796	1.11221	TRUE	TRUE	both	Fatty Acid, Dicarboxylate	Lipid
3-formylindole	79	79	79	14201977	3082484	1.46225e+07	4.87627e+06	16.4689	16.4451	0.327119	3.29084e+06	1.31364e+06	14.9412	14.9271	0.408879	TRUE	TRUE	both	Food Component/Plant	Xenobiotics
3-hydroxy-2-ethylpropionate	72	79	72	251860	2271406	257018	73454.6	12.4366	12.4183	0.279708	2.48329e+06	780428	14.6359	14.6819	0.28981	TRUE	TRUE	both	Leucine, Isoleucine and Valine Metabolism	Amino Acid
3-hydroxy-3-methylglutarate	79	79	79	1398369	4755632	1.3837e+06	414469	14.1508	14.0956	0.303635	5.03347e+06	1.48702e+06	15.3748	15.3924	0.277471	TRUE	TRUE	both	Mevalonate Metabolism	Lipid
3-hydroxyadipate*	48	NA	0	119098	NA	139040	65061.8	11.6877	11.7605	0.39069	NA	NA	NA	NA	NA	TRUE	FALSE	DBS	Fatty Acid, Dicarboxylate	Lipid
3-hydroxybutyrate (BHBA)	79	79	79	2596700	30293172	5.25827e+06	8.47134e+06	14.7698	14.9572	0.877557	6.26366e+07	9.67659e+07	17.2264	17.4272	0.905072	TRUE	TRUE	both	Ketone Bodies	Lipid
3-hydroxybutyroylglycine	55	74	54	92137	771530	117846	94147.8	11.431	11.45	0.66154	1.09764e+06	1.0215e+06	13.5561	13.6188	0.730607	TRUE	TRUE	both	Fatty Acid Metabolism (Acyl Glycine)	Lipid
3-hydroxycotinine glucuronide	2	NA	0	63053	NA	63053	3142.38	11.0511	11.0511	0.0498578	NA	NA	NA	NA	NA	TRUE	FALSE	DBS	Tobacco Metabolite	Xenobiotics
3-hydroxydecanoate	79	79	79	218948	639419	241705	87656.7	12.2966	12.3367	0.340541	747912	454220	13.3683	13.3862	0.515204	TRUE	TRUE	both	Fatty Acid, Monohydroxy	Lipid
3-hydroxydecanoylcarnitine	61	79	61	246278	2928616	280234	193611	12.4142	12.3223	0.685262	3.2938e+06	2.48787e+06	14.89	14.7258	0.804809	TRUE	TRUE	both	Fatty Acid Metabolism (Acyl Carnitine, Hydroxy)	Lipid
3-hydroxydodecanedioate*	3	NA	0	45605	NA	38973	14965	10.7278	10.5095	0.450505	NA	NA	NA	NA	NA	TRUE	FALSE	DBS	Fatty Acid, Dicarboxylate	Lipid
3-hydroxyhexanoate	79	74	74	524525	296804	585770	192318	13.1702	13.2333	0.303382	352542	187326	12.6008	12.6602	0.461873	TRUE	TRUE	both	Fatty Acid, Monohydroxy	Lipid
3-hydroxyhexanoylcarnitine (1)	79	79	79	591906	723866	588149	200120	13.2911	13.2157	0.400306	729717	211678	13.4924	13.4552	0.313138	TRUE	TRUE	both	Fatty Acid Metabolism (Acyl Carnitine, Hydroxy)	Lipid
3-hydroxyisobutyrate	79	79	79	935430	14112345	1.07708e+06	639250	13.7488	13.7793	0.443884	1.51306e+07	6.62779e+06	16.4626	16.4528	0.391916	TRUE	TRUE	both	Leucine, Isoleucine and Valine Metabolism	Amino Acid
3-hydroxylaurate	75	79	75	181275	403096	188852	76928	12.1078	12.0673	0.415083	485909	367927	12.9069	12.8972	0.607072	TRUE	TRUE	both	Fatty Acid, Monohydroxy	Lipid
3-hydroxyoctanoate	79	79	79	556523	398473	573485	259387	13.2295	13.162	0.452187	504817	284954	12.8954	13.0022	0.507988	TRUE	TRUE	both	Fatty Acid, Monohydroxy	Lipid
3-hydroxypyridine sulfate	48	76	48	42967	229377	74235.7	69569.1	10.6682	10.8592	0.834086	450814	541250	12.3431	12.4774	1.04065	TRUE	TRUE	both	Chemical	Xenobiotics
3-hydroxysebacate	9	NA	0	36430	NA	50211.8	36993.6	10.5031	10.6735	0.517934	NA	NA	NA	NA	NA	TRUE	FALSE	DBS	Fatty Acid, Monohydroxy	Lipid
3-hydroxystachydrine*	74	70	69	3.49645e+06	1.98738e+06	7.21846e+06	9.81592e+06	15.0669	15.1865	1.08925	1.07486e+07	3.77338e+07	14.5022	14.7043	1.56181	TRUE	TRUE	both	Food Component/Plant	Xenobiotics
3-indoleglyoxylic acid	77	76	75	63755	82962.5	68502.9	30312.5	11.0628	11.0337	0.463744	105249	102051	11.3261	11.3296	0.637024	TRUE	TRUE	both	Food Component/Plant	Xenobiotics
3-indoxyl sulfate	79	79	79	1226975	12781473	1.68687e+06	1.24168e+06	14.0201	14.0857	0.736351	1.47416e+07	8.53499e+06	16.3635	16.353	0.56821	TRUE	TRUE	both	Tryptophan Metabolism	Amino Acid
3-methoxycatechol sulfate (1)	24	60	24	105496	229708	234515	395319	11.5661	11.724	1.01481	712709	1.62405e+06	12.3445	12.4622	1.2511	TRUE	TRUE	both	Benzoate Metabolism	Xenobiotics
3-methoxytyrosine	76	75	74	257442	1447494	289106	111936	12.4585	12.5098	0.357766	1.62632e+06	732573	14.1853	14.2157	0.423998	TRUE	TRUE	both	Tyrosine Metabolism	Amino Acid
3-methyl catechol sulfate (1)	29	73	29	55216	201193	92160	87451.1	10.919	11.0689	0.859224	480366	666215	12.212	12.3687	1.18174	TRUE	TRUE	both	Benzoate Metabolism	Xenobiotics
3-methyl-2-oxobutyrate	79	79	79	4098901	4855186	4.14714e+06	1.35879e+06	15.2262	15.1811	0.351131	4.96946e+06	1.64898e+06	15.3956	15.3608	0.354423	TRUE	TRUE	both	Leucine, Isoleucine and Valine Metabolism	Amino Acid
3-methyl-2-oxovalerate	69	79	69	1560027	16469443	1.66562e+06	748953	14.2602	14.2083	0.523392	1.71585e+07	6.06853e+06	16.617	16.5935	0.372608	TRUE	TRUE	both	Leucine, Isoleucine and Valine Metabolism	Amino Acid
3-methylglutaconate	77	75	74	194586	905060	244571	181668	12.1786	12.1331	0.775739	1.23214e+06	892370	13.7158	13.7506	0.774394	TRUE	TRUE	both	Leucine, Isoleucine and Valine Metabolism	Amino Acid
3-methylglutarylcarnitine (2)	52	76	52	221448	1.51459e+06	292849	228711	12.3074	12.3199	0.747169	1.91034e+06	1.48544e+06	14.2306	14.1475	0.843346	TRUE	TRUE	both	Leucine, Isoleucine and Valine Metabolism	Amino Acid
3-methylhistidine	73	72	67	7122089	408874	1.71861e+07	2.7772e+07	15.7787	15.859	1.24812	1.21235e+06	1.82507e+06	12.921	12.9541	1.54932	TRUE	TRUE	both	Histidine Metabolism	Amino Acid
3-phosphoglycerate	79	79	79	14083557	739040	1.45861e+07	4.85365e+06	16.4605	16.4503	0.294328	907337	679455	13.5131	13.5185	0.629106	TRUE	TRUE	both	Glycolysis, Gluconeogenesis, and Pyruvate Metabolism	Carbohydrate
3-sulfo-L-alanine	77	NA	0	183583	NA	184032	65668.9	12.1204	12.0497	0.407378	NA	NA	NA	NA	NA	TRUE	FALSE	DBS	Methionine, Cysteine, SAM and Taurine Metabolism	Amino Acid
3-ureidopropionate	71	73	65	310592	515420	358899	231965	12.6462	12.6719	0.450665	657694	637599	13.1527	13.1909	0.581652	TRUE	TRUE	both	Pyrimidine Metabolism, Uracil containing	Nucleotide
4-acetamidobutanoate	78	71	70	1.03002e+06	867498	1.09138e+06	448106	13.8451	13.8135	0.439433	924478	436019	13.6734	13.6149	0.518243	TRUE	TRUE	both	Polyamine Metabolism	Amino Acid
4-acetamidophenol	4	13	4	203237	68844	570384	814579	12.1258	12.5133	1.34959	1.04254e+06	2.72709e+06	11.1396	11.8463	1.94111	TRUE	TRUE	both	Drug - Analgesics, Anesthetics	Xenobiotics
4-acetamidophenylglucuronide	5	8	5	134925	811248	1102324	2.23326e+06	11.8125	12.1138	2.06122	3.87735e+06	8.3898e+06	13.3863	13.1048	2.43154	TRUE	TRUE	both	Drug - Analgesics, Anesthetics	Xenobiotics
4-acetaminophen sulfate	7	15	7	337522	72264	2.32357e+06	5.24495e+06	12.7294	12.8502	1.91467	3.28768e+06	8.3626e+06	11.1881	12.4693	2.39104	TRUE	TRUE	both	Drug - Analgesics, Anesthetics	Xenobiotics
4-acetylphenyl sulfate	6	68	6	30431	56872	31869.5	8496.25	10.3218	10.3375	0.283329	94920.4	86610.6	10.9485	11.128	0.807635	TRUE	TRUE	both	Benzoate Metabolism	Xenobiotics
4-allylphenol sulfate	51	77	51	66400	356808	168655	264000	11.1035	11.3881	1.01082	813432	1.34513e+06	12.785	12.9065	1.09354	TRUE	TRUE	both	Food Component/Plant	Xenobiotics
4-cholesten-3-one	79	79	79	7110676	5372095	7.02707e+06	2.93279e+06	15.7771	15.666	0.479165	5.84011e+06	2.12976e+06	15.4967	15.5153	0.36861	TRUE	TRUE	both	Sterol	Lipid
4-ethylphenyl sulfate	66	79	66	215020	1342456	534728	1.1039e+06	12.278	12.3621	1.20202	2.92904e+06	5.03887e+06	14.11	14.0695	1.28845	TRUE	TRUE	both	Benzoate Metabolism	Xenobiotics
4-guanidinobutanoate	79	75	75	8492060	1075626	8.954e+06	5.67579e+06	15.9546	15.7836	0.706776	1.27584e+06	834111	13.8884	13.8699	0.631743	TRUE	TRUE	both	Guanidino and Acetamido Metabolism	Amino Acid
4-hydroxy-2-oxoglutaric acid	79	77	77	448709	1055426	482931	185332	13.0141	13.0107	0.408475	1.14398e+06	576476	13.8695	13.8248	0.52712	TRUE	TRUE	both	Fatty Acid, Dicarboxylate	Lipid
4-hydroxybenzoate	79	NA	0	907017	NA	926084	390541	13.7179	13.6361	0.483503	NA	NA	NA	NA	NA	TRUE	FALSE	DBS	Benzoate Metabolism	Xenobiotics
4-hydroxychlorothalonil	24	68	24	148482	456935	170815	92588.9	11.9038	11.8764	0.64605	610538	551171	13.0316	12.9086	0.974813	TRUE	TRUE	both	Chemical	Xenobiotics
4-hydroxyglutamate	79	79	79	730971	1300172	792648	342067	13.5021	13.4909	0.451818	1.69812e+06	1.45268e+06	14.078	14.1037	0.675962	TRUE	TRUE	both	Glutamate Metabolism	Amino Acid
4-hydroxyhippurate	74	79	74	43142	403301	63186.4	53888.5	10.6722	10.8276	0.634427	610028	507082	12.9074	13.0572	0.705248	TRUE	TRUE	both	Benzoate Metabolism	Xenobiotics
4-hydroxy-nonenal-glutathione	47	NA	0	63741	NA	89135.3	69481.1	11.0626	11.1496	0.702741	NA	NA	NA	NA	NA	TRUE	FALSE	DBS	Glutathione Metabolism	Amino Acid
4-hydroxyphenylpyruvate	72	77	70	211123	360665	233126	120454	12.2602	12.2198	0.547272	365855	157041	12.7957	12.718	0.441382	TRUE	TRUE	both	Tyrosine Metabolism	Amino Acid
4-imidazoleacetate	79	54	54	2522351	715207	2.6804e+06	1.04485e+06	14.7407	14.7342	0.366919	796612	439430	13.4802	13.4173	0.618463	TRUE	TRUE	both	Histidine Metabolism	Amino Acid
4-methoxyphenol sulfate	4	44	3	24862.5	66709.5	41836.8	38918.7	10.0986	10.3757	0.788603	104685	181050	11.1079	11.0662	0.875891	TRUE	TRUE	both	Tyrosine Metabolism	Amino Acid
4-methyl-2-oxopentanoate	76	79	76	3.00357e+06	21472552	3.01847e+06	1.11056e+06	14.9153	14.836	0.455598	2.26592e+07	6.95922e+06	16.8823	16.887	0.324697	TRUE	TRUE	both	Leucine, Isoleucine and Valine Metabolism	Amino Acid
4-methylbenzenesulfonate	53	64	44	31118	25620	53531.2	59935.2	10.3455	10.5249	0.77861	28825.1	11157.5	10.151	10.212	0.323167	TRUE	TRUE	both	Chemical	Xenobiotics
4-methylcatechol sulfate	77	79	77	591710	4809253	830512	714356	13.2908	13.2288	1.01725	6.54308e+06	5.30061e+06	15.3861	15.2993	1.0227	TRUE	TRUE	both	Benzoate Metabolism	Xenobiotics
4-methylguaiacol sulfate	29	57	25	39298	96486	44103.4	22787.4	10.5789	10.5782	0.485403	113663	85436.4	11.4772	11.3366	0.842223	TRUE	TRUE	both	Benzoate Metabolism	Xenobiotics
4-vinylphenol sulfate	66	79	66	370172	3470814	699705	847460	12.8215	12.8344	1.17237	6.78877e+06	9.54701e+06	15.0599	15.0311	1.182	TRUE	TRUE	both	Benzoate Metabolism	Xenobiotics
5'- GMP	66	NA	0	336399	NA	455979	435792	12.726	12.8273	0.575899	NA	NA	NA	NA	NA	TRUE	FALSE	DBS	Purine Metabolism, Guanine containing	Nucleotide
5-(galactosylhydroxy)-L-lysine	46	76	44	79267.5	345563	88349.4	35287.3	11.2806	11.3147	0.389271	363520	130590	12.7529	12.75	0.321268	TRUE	TRUE	both	Lysine Metabolism	Amino Acid
5,6-dihydrothymine	79	78	78	455500	1.83296e+06	471525	139518	13.0292	13.0153	0.326815	1.83431e+06	591124	14.4214	14.3693	0.334514	TRUE	TRUE	both	Pyrimidine Metabolism, Thymine containing	Nucleotide
5,6-dihydrouridine	79	79	79	262626	1580085	275884	119607	12.4785	12.4397	0.425963	1.68022e+06	570519	14.273	14.2831	0.316514	TRUE	TRUE	both	Pyrimidine Metabolism, Uracil containing	Nucleotide
5-acetylamino-6-amino-3-methyluracil	13	NA	0	93749	NA	118392	76548.5	11.4484	11.5266	0.559613	NA	NA	NA	NA	NA	TRUE	FALSE	DBS	Xanthine Metabolism	Xenobiotics
5alpha-pregnan-3beta,20alpha-diol disulfate	78	79	78	21631386	153424272	2.44295e+07	1.65749e+07	16.8895	16.6868	1.0163	1.89533e+08	1.59987e+08	18.8487	18.7856	0.740942	TRUE	TRUE	both	Progestin Steroids	Lipid
5alpha-pregnan-3beta,20alpha-diol monosulfate (2)	78	79	78	1.07004e+06	9650449	1.20538e+06	715334	13.8832	13.8213	0.625184	9.97752e+06	5.34436e+06	16.0825	15.9707	0.553705	TRUE	TRUE	both	Progestin Steroids	Lipid
5alpha-pregnan-3beta,20beta-diol monosulfate (1)	78	79	78	1495789	9143828	2.30661e+06	2.49367e+06	14.2181	14.3767	0.6595	1.45759e+07	2.47479e+07	16.0286	16.1479	0.667022	TRUE	TRUE	both	Progestin Steroids	Lipid
5alpha-pregnan-3beta-ol,20-one sulfate	78	79	78	462898	3448770	742878	835563	13.0452	12.9541	1.12512	5.04471e+06	5.01105e+06	15.0535	14.9495	1.04265	TRUE	TRUE	both	Progestin Steroids	Lipid
5alpha-pregnan-diol disulfate	78	79	78	5148913	43696736	8.95699e+06	1.07656e+07	15.4542	15.559	0.940022	6.59511e+07	8.43562e+07	17.5928	17.6615	0.746609	TRUE	TRUE	both	Progestin Steroids	Lipid
5-aminovalerate	55	NA	0	3636429	NA	4.08481e+06	2.34361e+06	15.1065	15.0492	0.617689	NA	NA	NA	NA	NA	TRUE	FALSE	DBS	Lysine Metabolism	Amino Acid
5-dodecenoate (12:1n7)	74	79	74	548992	1253075	624490	392323	13.2158	13.1664	0.623866	1.70816e+06	1.31681e+06	14.0411	14.0992	0.717674	TRUE	TRUE	both	Medium Chain Fatty Acid	Lipid
5-dodecenoylcarnitine (C12:1)	73	79	73	591068	7923821	724621	611809	13.2897	13.2215	0.757406	1.00492e+07	8.22157e+06	15.8854	15.8624	0.731449	TRUE	TRUE	both	Fatty Acid Metabolism (Acyl Carnitine, Monounsaturated)	Lipid
5-HETE	21	NA	0	1884723	NA	2.4004e+06	2.4245e+06	14.4493	14.1247	1.31251	NA	NA	NA	NA	NA	TRUE	FALSE	DBS	Eicosanoid	Lipid
5-hydroxylysine	45	79	45	239780	2426127	318006	229852	12.3875	12.4826	0.586337	3.09767e+06	1.93355e+06	14.7018	14.8151	0.477296	TRUE	TRUE	both	Lysine Metabolism	Amino Acid
5-methylthioadenosine (MTA)	79	77	77	731257	1601573	984249	730293	13.5025	13.5845	0.647767	1.61926e+06	774491	14.2865	14.1695	0.57162	TRUE	TRUE	both	Polyamine Metabolism	Amino Acid
5-methylthioribose	17	NA	0	148086	NA	184489	171703	11.9055	11.9107	0.603767	NA	NA	NA	NA	NA	TRUE	FALSE	DBS	Methionine, Cysteine, SAM and Taurine Metabolism	Amino Acid
5-methyluridine (ribothymidine)	78	78	77	66137	434905	68216.7	20058.5	11.0995	11.0859	0.306699	449959	110830	12.9829	12.9881	0.241125	TRUE	TRUE	both	Pyrimidine Metabolism, Uracil containing	Nucleotide
5-oxoproline	79	79	79	8509821	18292772	9.72401e+06	4.91813e+06	15.9567	15.9939	0.423151	2.0355e+07	8.53804e+06	16.722	16.7602	0.357495	TRUE	TRUE	both	Glutathione Metabolism	Amino Acid
6-bromotryptophan	49	79	49	43615	461125	46844.4	20161.7	10.6832	10.6638	0.435	462202	153848	13.0414	12.975	0.401632	TRUE	TRUE	both	Tryptophan Metabolism	Amino Acid
6-hydroxyindole sulfate	60	79	60	46542.5	449388	65184.6	53446.2	10.7481	10.8181	0.725909	564118	430711	13.0156	13.021	0.661487	TRUE	TRUE	both	Chemical	Xenobiotics
7-HOCA	44	77	43	61346	459520	63175.5	21491.6	11.0242	10.9937	0.358886	468716	232892	13.0379	12.9207	0.550307	TRUE	TRUE	both	Sterol	Lipid
7-hydroxycholesterol (alpha or beta)	79	NA	0	10598430	NA	10852045	4.50644e+06	16.1762	16.0894	0.542512	NA	NA	NA	NA	NA	TRUE	FALSE	DBS	Sterol	Lipid
7-methylguanine	79	79	79	2012362	10229332	2.26835e+06	828775	14.5148	14.5752	0.340178	1.05216e+07	2.47703e+06	16.1408	16.1435	0.224689	TRUE	TRUE	both	Purine Metabolism, Guanine containing	Nucleotide
8-hydroxyoctanoate	75	NA	0	223473	NA	252145	108350	12.317	12.3517	0.42271	NA	NA	NA	NA	NA	TRUE	FALSE	DBS	Fatty Acid, Monohydroxy	Lipid
8-methoxykynurenate	14	NA	0	90144	NA	85182.9	31947.8	11.4089	11.2848	0.386552	NA	NA	NA	NA	NA	TRUE	FALSE	DBS	Tryptophan Metabolism	Amino Acid
9,10-DiHOME	41	65	38	228900	191363	252661	173574	12.341	12.2029	0.738194	266906	222931	12.1619	12.219	0.732863	TRUE	TRUE	both	Fatty Acid, Dihydroxy	Lipid
acesulfame	11	28	10	899932	55208	6.68345e+06	8.99441e+06	13.7101	14.2919	2.10498	1.46765e+06	3.47847e+06	10.9128	11.8769	2.05435	TRUE	TRUE	both	Food Component/Plant	Xenobiotics
acetylcarnitine (C2)	79	79	79	211563024	456097728	2.49e+08	1.03361e+08	19.17	19.2546	0.401185	5.01045e+08	1.79651e+08	19.9382	19.9719	0.349794	TRUE	TRUE	both	Fatty Acid Metabolism (Acyl Carnitine, Short Chain)	Lipid
acetylphosphate	75	NA	0	1043250	NA	1.08309e+06	539789	13.8579	13.7524	0.590955	NA	NA	NA	NA	NA	TRUE	FALSE	DBS	Oxidative Phosphorylation	Energy
acisoga	51	74	49	808608	82933	937037	635488	13.6031	13.5204	0.711117	98701.2	69517	11.3258	11.2743	0.686439	TRUE	TRUE	both	Polyamine Metabolism	Amino Acid
aconitate [cis or trans]	79	79	79	6420774	36455092	6.52774e+06	2.04414e+06	15.675	15.6429	0.317593	3.73781e+07	1.00499e+07	17.4116	17.4049	0.248281	TRUE	TRUE	both	TCA Cycle	Energy
adenine	79	NA	0	26308176	NA	2.62086e+07	8.37859e+06	17.0854	17.0207	0.374278	NA	NA	NA	NA	NA	TRUE	FALSE	DBS	Purine Metabolism, Adenine containing	Nucleotide
adenosine	76	NA	0	694024	NA	996121	1.81009e+06	13.4502	13.513	0.606999	NA	NA	NA	NA	NA	TRUE	FALSE	DBS	Purine Metabolism, Adenine containing	Nucleotide
adenosine 5'-diphosphoribose (ADP-ribose)	78	NA	0	390152	NA	420991	157784	12.8743	12.87	0.43084	NA	NA	NA	NA	NA	TRUE	FALSE	DBS	Nicotinate and Nicotinamide Metabolism	Cofactors and Vitamins
adipoylcarnitine (C6-DC)	70	79	70	149054	1041489	171393	107726	11.912	11.8957	0.552024	1.18669e+06	672568	13.8562	13.8513	0.516178	TRUE	TRUE	both	Fatty Acid Metabolism (Acyl Carnitine, Dicarboxylate)	Lipid
ADP	79	NA	0	29014756	NA	2.87747e+07	6.13505e+06	17.1833	17.1507	0.227458	NA	NA	NA	NA	NA	TRUE	FALSE	DBS	Purine Metabolism, Adenine containing	Nucleotide
adrenoylcarnitine (C22:4)*	5	NA	0	86954	NA	91098	18782.9	11.3731	11.4042	0.192815	NA	NA	NA	NA	NA	TRUE	FALSE	DBS	Fatty Acid Metabolism (Acyl Carnitine, Polyunsaturated)	Lipid
alanine	79	79	79	239860080	917330048	2.36902e+08	4.4175e+07	19.2956	19.2655	0.190835	9.71853e+08	2.14171e+08	20.637	20.6724	0.209528	TRUE	TRUE	both	Alanine and Aspartate Metabolism	Amino Acid
alanylleucine	79	NA	0	475473	NA	577051	321901	13.0721	13.1543	0.455971	NA	NA	NA	NA	NA	TRUE	FALSE	DBS	Dipeptide	Peptide
allantoin	79	79	79	4107837	3562553	4.12435e+06	803916	15.2284	15.2125	0.205429	3.63405e+06	1.01081e+06	15.086	15.0761	0.236069	TRUE	TRUE	both	Purine Metabolism, (Hypo)Xanthine/Inosine containing	Nucleotide
alliin	5	NA	0	232779	NA	256725	107309	12.3578	12.3934	0.386058	NA	NA	NA	NA	NA	TRUE	FALSE	DBS	Food Component/Plant	Xenobiotics
alpha-hydroxyisocaproate	5	74	5	155074	368009	143897	65460.9	11.9517	11.7559	0.608251	389661	171321	12.8159	12.788	0.416086	TRUE	TRUE	both	Leucine, Isoleucine and Valine Metabolism	Amino Acid
alpha-hydroxyisovalerate	79	79	79	6732862	65473744	7.90906e+06	6.11871e+06	15.7225	15.7347	0.490545	7.99021e+07	6.51174e+07	17.9972	18.0309	0.520792	TRUE	TRUE	both	Leucine, Isoleucine and Valine Metabolism	Amino Acid
alpha-ketoglutaramate*	79	79	79	2266218	2691201	2.29762e+06	787552	14.6336	14.5831	0.376329	2.94497e+06	1.10941e+06	14.8055	14.8407	0.319308	TRUE	TRUE	both	Glutamate Metabolism	Amino Acid
alpha-ketoglutarate	79	79	79	3393004	63192148	4.14733e+06	2.27499e+06	15.0372	15.1254	0.459172	6.41777e+07	2.97286e+07	17.9617	17.8715	0.50576	TRUE	TRUE	both	TCA Cycle	Energy
AMP	79	79	79	32604282	4340963	3.63994e+07	2.06418e+07	17.3	17.2832	0.507522	5.22911e+06	4.00706e+06	15.2836	15.208	0.748797	TRUE	TRUE	both	Purine Metabolism, Adenine containing	Nucleotide
andro steroid monosulfate C19H28O6S (1)*	17	78	17	34198	244102	37153.2	12727.6	10.4399	10.4733	0.31981	308810	220780	12.4053	12.4009	0.726581	TRUE	TRUE	both	Androgenic Steroids	Lipid
androstenediol (3alpha, 17alpha) monosulfate (2)	NA	63	0	NA	68419	NA	NA	NA	NA	NA	73347	42615.5	11.1334	11.0529	0.553087	FALSE	TRUE	Plasma	Androgenic Steroids	Lipid
androstenediol (3alpha, 17alpha) monosulfate (3)	59	79	59	96283	473499	169892	198911	11.475	11.6074	0.895776	814815	1.11544e+06	13.0679	13.0878	0.986305	TRUE	TRUE	both	Androgenic Steroids	Lipid
androstenediol (3beta,17beta) disulfate (1)	62	79	62	725188	11633074	1.13513e+06	1.15848e+06	13.4941	13.5098	0.969741	1.37673e+07	8.16106e+06	16.2694	16.2504	0.647738	TRUE	TRUE	both	Androgenic Steroids	Lipid
androstenediol (3beta,17beta) disulfate (2)	71	79	71	891943	8307103	1.05477e+06	659157	13.7012	13.6802	0.627184	8.66905e+06	4.44675e+06	15.9326	15.8443	0.53015	TRUE	TRUE	both	Androgenic Steroids	Lipid
androstenediol (3beta,17beta) monosulfate (1)	19	77	19	55782	274330	64941.9	37184.8	10.9292	10.9268	0.582463	321948	259353	12.5221	12.3848	0.812815	TRUE	TRUE	both	Androgenic Steroids	Lipid
androsterone glucuronide	2	77	2	41932	158636	41932	0	10.6438	10.6438	0	198047	157137	11.9744	11.9331	0.741322	TRUE	TRUE	both	Androgenic Steroids	Lipid
androsterone sulfate	78	79	78	416912	3022019	681033	760482	12.9405	12.8227	1.20543	4.44799e+06	4.43479e+06	14.9214	14.8151	1.06393	TRUE	TRUE	both	Androgenic Steroids	Lipid
anthranilate	79	66	66	1117795	460205	1.12057e+06	497411	13.9269	13.8227	0.480875	474849	178649	13.0393	13.0052	0.367458	TRUE	TRUE	both	Tryptophan Metabolism	Amino Acid
arabitol/xylitol	79	79	79	293676	831032	338135	175175	12.5902	12.6636	0.329103	872185	253561	13.6304	13.6421	0.266732	TRUE	TRUE	both	Pentose Metabolism	Carbohydrate
arabonate/xylonate	79	79	79	8828544	2992674	9.13616e+06	4.69965e+06	15.9935	15.8976	0.523647	3.13499e+06	1.10472e+06	14.9117	14.9001	0.344217	TRUE	TRUE	both	Pentose Metabolism	Carbohydrate
arachidate (20:0)	79	79	79	11534779	6027335	1.1785e+07	3.12365e+06	16.2609	16.2516	0.244197	6.46964e+06	2.12251e+06	15.6118	15.6386	0.28862	TRUE	TRUE	both	Long Chain Saturated Fatty Acid	Lipid
arachidonate (20:4n6)	79	79	79	6123624	44309428	7.9069e+06	8.32602e+06	15.6277	15.6888	0.5225	4.95895e+07	3.44157e+07	17.6067	17.4957	0.695623	TRUE	TRUE	both	Long Chain Polyunsaturated Fatty Acid (n3 and n6)	Lipid
arachidonoylcarnitine (C20:4)	48	79	48	196208	628434	242094	178654	12.1869	12.2098	0.583499	808421	587456	13.351	13.4012	0.621948	TRUE	TRUE	both	Fatty Acid Metabolism (Acyl Carnitine, Polyunsaturated)	Lipid
arachidoylcarnitine (C20)*	44	76	41	154355	311136	205961	236694	11.9449	12.0085	0.571188	375178	270000	12.648	12.6876	0.499923	TRUE	TRUE	both	Fatty Acid Metabolism (Acyl Carnitine, Long Chain Saturated)	Lipid
argininate*	4	63	4	676120	908634	554258	320582	13.4241	12.9267	1.09677	1.15758e+06	753644	13.7197	13.7665	0.646407	TRUE	TRUE	both	Urea cycle; Arginine and Proline Metabolism	Amino Acid
arginine	79	79	79	132583056	671765376	1.36749e+08	4.55345e+07	18.7027	18.6832	0.318488	7.00824e+08	2.88163e+08	20.3254	20.303	0.351902	TRUE	TRUE	both	Urea cycle; Arginine and Proline Metabolism	Amino Acid
ascorbic acid 2-sulfate	79	79	79	371824	7500153	407986	176110	12.8262	12.8349	0.411417	8.15987e+06	3.14377e+06	15.8304	15.8435	0.3839	TRUE	TRUE	both	Ascorbate and Aldarate Metabolism	Cofactors and Vitamins
ascorbic acid 3-sulfate*	79	79	79	369695	3932539	412324	156658	12.8204	12.8587	0.382982	4.84831e+06	2.82967e+06	15.1848	15.2093	0.653554	TRUE	TRUE	both	Ascorbate and Aldarate Metabolism	Cofactors and Vitamins
asparagine	79	79	79	91589200	253233952	9.275e+07	1.67598e+07	18.3328	18.3287	0.186617	2.68235e+08	7.28301e+07	19.3498	19.3712	0.271829	TRUE	TRUE	both	Alanine and Aspartate Metabolism	Amino Acid
aspartate	79	79	79	78003368	32929146	8.24472e+07	2.98532e+07	18.1723	18.1576	0.390217	4.08768e+07	2.51329e+07	17.3099	17.3899	0.499478	TRUE	TRUE	both	Alanine and Aspartate Metabolism	Amino Acid
azelate (C9-DC)	79	77	77	2065845	391336	2.71269e+06	2.1838e+06	14.541	14.6038	0.60979	596222	798678	12.8773	12.9521	0.73993	TRUE	TRUE	both	Fatty Acid, Dicarboxylate	Lipid
behenoyl dihydrosphingomyelin (d18:0/22:0)*	50	79	50	529818	16109086	551875	234067	13.1803	13.1214	0.471057	1.86108e+07	8.74956e+06	16.5949	16.6247	0.496142	TRUE	TRUE	both	Dihydrosphingomyelins	Lipid
behenoyl sphingomyelin (d18:1/22:0)*	79	79	79	39568520	878462784	3.94124e+07	1.17406e+07	17.4935	17.4385	0.342764	8.88025e+08	1.37443e+08	20.5937	20.5927	0.154641	TRUE	TRUE	both	Sphingomyelins	Lipid
beta-alanine	79	76	76	7382497	6922042	7.59254e+06	1.63471e+06	15.8146	15.8218	0.202819	8.01681e+06	5.13858e+06	15.7502	15.7425	0.574585	TRUE	TRUE	both	Pyrimidine Metabolism, Uracil containing	Nucleotide
beta-citrylglutamate	79	78	78	385899	157928	450926	235038	12.8633	12.9086	0.462723	182809	108010	11.9699	11.9867	0.494519	TRUE	TRUE	both	Glutamate Metabolism	Amino Acid
beta-hydroxyisovalerate	79	54	54	2985205	692698	3.03537e+06	863473	14.9092	14.8827	0.303261	805335	434298	13.4483	13.473	0.499074	TRUE	TRUE	both	Leucine, Isoleucine and Valine Metabolism	Amino Acid
beta-hydroxyisovaleroylcarnitine	79	NA	0	4971758	NA	6.03299e+06	2.70874e+06	15.4193	15.5198	0.434865	NA	NA	NA	NA	NA	TRUE	FALSE	DBS	Leucine, Isoleucine and Valine Metabolism	Amino Acid
betaine	79	79	79	360542720	803710528	3.82398e+08	1.09177e+08	19.7031	19.7259	0.265479	8.0296e+08	1.68231e+08	20.5047	20.482	0.211023	TRUE	TRUE	both	Glycine, Serine and Threonine Metabolism	Amino Acid
biliverdin	61	79	61	722072	1869182	817348	577882	13.4899	13.3454	0.816331	2.47723e+06	2.15395e+06	14.441	14.4498	0.725498	TRUE	TRUE	both	Hemoglobin and Porphyrin Metabolism	Cofactors and Vitamins
branched-chain, straight-chain, or cyclopropyl 10:1 fatty acid (1)*	14	76	14	164660	433430	184377	102208	11.9941	11.995	0.521451	500749	297001	12.9794	12.9381	0.64469	TRUE	TRUE	both	Partially Characterized Molecules	Partially Characterized Molecules
branched-chain, straight-chain, or cyclopropyl 12:1 fatty acid*	62	79	62	463170	1130067	496545	218824	13.0458	13.0173	0.458211	1.4206e+06	1.14862e+06	13.9378	13.8456	0.854848	TRUE	TRUE	both	Partially Characterized Molecules	Partially Characterized Molecules
butyrate/isobutyrate (4:0)	16	51	9	414636	506291	435494	225014	12.935	12.8206	0.658357	526630	187454	13.1349	13.1139	0.35233	TRUE	TRUE	both	Short Chain Fatty Acid	Lipid
butyrylcarnitine (C4)	67	79	67	678025	6422978	1.10185e+06	1.59765e+06	13.4269	13.5293	0.75171	8.55028e+06	9.30443e+06	15.6754	15.7675	0.506262	TRUE	TRUE	both	Fatty Acid Metabolism (also BCAA Metabolism)	Lipid
caffeine	52	68	52	3404383	1.54351e+07	6.53709e+06	7.62633e+06	15.04	14.9714	1.37175	3.53164e+07	4.89645e+07	16.5521	16.2562	1.73702	TRUE	TRUE	both	Xanthine Metabolism	Xenobiotics
caprate (10:0)	78	79	78	2.23913e+06	3183682	2.59283e+06	1.23154e+06	14.6216	14.6814	0.405222	3.81681e+06	2.31237e+06	14.9735	14.9992	0.559391	TRUE	TRUE	both	Medium Chain Fatty Acid	Lipid
caproate (6:0)	74	NA	0	8423216	NA	9.63026e+06	5.59362e+06	15.9465	15.9477	0.511941	NA	NA	NA	NA	NA	TRUE	FALSE	DBS	Medium Chain Fatty Acid	Lipid
caprylate (8:0)	35	60	30	4424330	2.07112e+06	4.92893e+06	2.59104e+06	15.3026	15.2786	0.52697	2.27233e+06	851667	14.5436	14.5749	0.346984	TRUE	TRUE	both	Medium Chain Fatty Acid	Lipid
carboxyethyl-GABA	79	77	77	645311	595587	631720	183341	13.3775	13.3029	0.359356	629307	156192	13.2973	13.3222	0.248864	TRUE	TRUE	both	Glutamate Metabolism	Amino Acid
carnitine	79	78	78	292319552	1110260608	2.94179e+08	8.37509e+07	19.4934	19.4549	0.315364	1.14013e+09	2.60216e+08	20.8279	20.8274	0.239606	TRUE	TRUE	both	Carnitine Metabolism	Lipid
carnosine	31	NA	0	141764	NA	198657	153659	11.8619	11.9565	0.702019	NA	NA	NA	NA	NA	TRUE	FALSE	DBS	Histidine Metabolism	Amino Acid
catechol sulfate	60	79	60	367582	5263055	484721	413809	12.8138	12.7697	0.827259	7.28179e+06	6.03423e+06	15.4762	15.4781	0.841593	TRUE	TRUE	both	Benzoate Metabolism	Xenobiotics
ceramide (d18:2/24:1, d18:1/24:2)*	73	79	73	3538315	18262860	3.7629e+06	2.20463e+06	15.0792	15.0046	0.536643	1.94707e+07	7.93704e+06	16.7204	16.7092	0.394816	TRUE	TRUE	both	Ceramides	Lipid
cerotoylcarnitine (C26)*	57	79	57	273282	3645372	276242	107288	12.5183	12.4492	0.414751	3.84238e+06	1.6711e+06	15.109	15.0751	0.418184	TRUE	TRUE	both	Fatty Acid Metabolism (Acyl Carnitine, Long Chain Saturated)	Lipid
C-glycosyltryptophan	79	79	79	324577	1155263	342468	88076.3	12.6903	12.7121	0.25416	1.1868e+06	285352	13.9598	13.9607	0.225858	TRUE	TRUE	both	Tryptophan Metabolism	Amino Acid
cholate	50	74	49	100789	402654	365492	707764	11.5208	11.8752	1.22596	1.42133e+06	3.09443e+06	12.9058	13.1511	1.26091	TRUE	TRUE	both	Primary Bile Acid Metabolism	Lipid
cholesterol	79	79	79	23579896	296322368	2.3272e+07	6.38541e+06	16.9759	16.9232	0.292633	3.0222e+08	7.56216e+07	19.507	19.496	0.250176	TRUE	TRUE	both	Sterol	Lipid
choline	79	79	79	268673280	520546208	3.1418e+08	1.90955e+08	19.409	19.4822	0.358369	5.38455e+08	1.10105e+08	20.0704	20.0835	0.206029	TRUE	TRUE	both	Phospholipid Metabolism	Lipid
cinnamoylglycine	55	76	55	77452	644451	109391	87857.2	11.2574	11.366	0.66547	923235	948154	13.3762	13.2259	1.11146	TRUE	TRUE	both	Food Component/Plant	Xenobiotics
cis-4-decenoate (10:1n6)*	75	78	75	339022	2.06409e+06	396656	281750	12.7338	12.7393	0.522537	2.42458e+06	1.65609e+06	14.5402	14.4899	0.696801	TRUE	TRUE	both	Medium Chain Fatty Acid	Lipid
cis-4-decenoylcarnitine (C10:1)	78	79	78	1.54052e+06	15307963	1.8914e+06	2.60427e+06	14.2476	14.1107	0.781625	2.08844e+07	2.22288e+07	16.5439	16.5676	0.747581	TRUE	TRUE	both	Fatty Acid Metabolism (Acyl Carnitine, Monounsaturated)	Lipid
citrate	79	79	79	32703594	297810880	3.49237e+07	1.39043e+07	17.303	17.3004	0.365128	3.07262e+08	5.8596e+07	19.512	19.5259	0.186347	TRUE	TRUE	both	TCA Cycle	Energy
citrulline	79	79	79	49491752	210029712	5.15161e+07	1.26043e+07	17.7173	17.7317	0.22222	2.13301e+08	5.06892e+07	19.1628	19.149	0.247961	TRUE	TRUE	both	Urea cycle; Arginine and Proline Metabolism	Amino Acid
cortisol	79	79	79	484633	1184881	513524	263508	13.0911	13.0188	0.534382	1.26005e+06	443236	13.9852	13.9858	0.353814	TRUE	TRUE	both	Corticosteroids	Lipid
cotinine	36	32	25	63253	241844	1.82361e+06	4.34691e+06	11.0545	12.0991	2.05245	1.16464e+07	2.60122e+07	12.396	13.5117	2.53702	TRUE	TRUE	both	Tobacco Metabolite	Xenobiotics
cotinine N-oxide	2	NA	0	158042	NA	158042	5670.29	11.9703	11.9703	0.0358862	NA	NA	NA	NA	NA	TRUE	FALSE	DBS	Tobacco Metabolite	Xenobiotics
creatine	79	79	79	1850111872	514493216	1.94221e+09	4.81689e+08	21.3385	21.3577	0.243116	5.66314e+08	2.28568e+08	20.0587	20.0663	0.438508	TRUE	TRUE	both	Creatine Metabolism	Amino Acid
creatinine	79	79	79	308838816	931104704	3.19713e+08	5.18797e+07	19.5483	19.5699	0.162748	9.6096e+08	1.33266e+08	20.6519	20.6746	0.131787	TRUE	TRUE	both	Creatine Metabolism	Amino Acid
cys-gly, oxidized	70	79	70	77846	2952536	101128	89623.3	11.2624	11.2844	0.657112	3.39052e+06	2.57838e+06	14.8982	14.7817	0.730222	TRUE	TRUE	both	Glutathione Metabolism	Amino Acid
cysteine	73	79	73	1075708	4225137	1.10097e+06	741451	13.8885	13.5948	0.944792	4.36727e+06	1.28457e+06	15.2566	15.2452	0.305552	TRUE	TRUE	both	Methionine, Cysteine, SAM and Taurine Metabolism	Amino Acid
cysteine sulfinic acid	77	31	31	167451	149197	176059	83034.3	12.0284	11.9593	0.528987	480121	1.14882e+06	11.913	12.2725	1.01526	TRUE	TRUE	both	Methionine, Cysteine, SAM and Taurine Metabolism	Amino Acid
cysteine-glutathione disulfide	79	74	74	2836567	1860955	3.15178e+06	1.37814e+06	14.8581	14.8767	0.4212	2.656e+06	2.3126e+06	14.4365	14.341	1.0821	TRUE	TRUE	both	Glutathione Metabolism	Amino Acid
cysteinylglycine	66	79	66	711340	2314047	942045	816586	13.4749	13.3498	0.983313	2.91049e+06	2.30515e+06	14.6545	14.7163	0.519739	TRUE	TRUE	both	Glutathione Metabolism	Amino Acid
cysteinylglycine disulfide*	56	79	56	200370	45371072	222369	164977	12.2076	12.0541	0.734163	4.45373e+07	2.082e+07	17.6304	17.4799	0.55343	TRUE	TRUE	both	Glutathione Metabolism	Amino Acid
cystine	72	79	72	244698	9132877	308093	265936	12.4078	12.3561	0.752383	1.11796e+07	6.73794e+06	16.0274	16.0594	0.589709	TRUE	TRUE	both	Methionine, Cysteine, SAM and Taurine Metabolism	Amino Acid
cytidine	46	65	42	78997	248946	89919.6	51047.1	11.2772	11.2646	0.543334	300976	213818	12.425	12.4301	0.594459	TRUE	TRUE	both	Pyrimidine Metabolism, Cytidine containing	Nucleotide
cytosine	78	46	46	454734	223144	550692	349541	13.0275	13.0278	0.635636	290094	208271	12.3152	12.3568	0.676326	TRUE	TRUE	both	Pyrimidine Metabolism, Cytidine containing	Nucleotide
decadienedioic acid (C10:2-DC)	55	56	50	50843	387665	65802	52196.9	10.8365	10.8595	0.675725	496169	440276	12.8679	12.8567	0.708523	TRUE	TRUE	both	Fatty Acid, Dicarboxylate	Lipid
decanoylcarnitine (C10)	79	79	79	1134549	14158625	1.91377e+06	5.15793e+06	13.9417	13.8093	0.995169	2.04823e+07	3.86667e+07	16.4658	16.3346	0.926377	TRUE	TRUE	both	Fatty Acid Metabolism (Acyl Carnitine, Medium Chain)	Lipid
dehydroepiandrosterone sulfate (DHEA-S)	79	79	79	1553920	11412984	1.87591e+06	1.59809e+06	14.2563	14.1148	0.852851	1.24094e+07	8.38711e+06	16.2503	16.0995	0.723083	TRUE	TRUE	both	Androgenic Steroids	Lipid
deoxycarnitine	79	79	79	85868736	67978120	8.80251e+07	3.29218e+07	18.2683	18.2211	0.398515	7.04212e+07	2.59543e+07	18.0347	18.0037	0.373014	TRUE	TRUE	both	Carnitine Metabolism	Lipid
dihomolinoleate (20:2n6)	79	79	79	1364912	9609997	1.57122e+06	781305	14.1266	14.163	0.453652	1.10143e+07	5.79018e+06	16.0783	16.0752	0.547413	TRUE	TRUE	both	Long Chain Polyunsaturated Fatty Acid (n3 and n6)	Lipid
dihomolinolenate (20:3n3 or 3n6)	79	79	79	1251290	10283937	1.63022e+06	1.80935e+06	14.0397	14.0759	0.599364	1.19738e+07	7.12864e+06	16.1461	16.1204	0.626073	TRUE	TRUE	both	Long Chain Polyunsaturated Fatty Acid (n3 and n6)	Lipid
dihomo-linolenoylcarnitine (C20:3n3 or 6)*	61	79	61	176249	484945	220651	136341	12.0797	12.1549	0.535508	626425	419903	13.0918	13.1787	0.565603	TRUE	TRUE	both	Fatty Acid Metabolism (Acyl Carnitine, Polyunsaturated)	Lipid
dihomo-linoleoylcarnitine (C20:2)*	70	78	69	295692	564364	354402	223529	12.597	12.6068	0.584242	645400	397815	13.2435	13.2178	0.567688	TRUE	TRUE	both	Fatty Acid Metabolism (Acyl Carnitine, Polyunsaturated)	Lipid
dihydroorotate	76	71	68	95409.5	832985	110344	62803.9	11.4659	11.4563	0.566823	927241	645880	13.6328	13.3843	1.02048	TRUE	TRUE	both	Pyrimidine Metabolism, Orotate containing	Nucleotide
dihydroxyacetone phosphate (DHAP)	79	NA	0	3359298	NA	3.75324e+06	1.79704e+06	15.0272	15.0253	0.485122	NA	NA	NA	NA	NA	TRUE	FALSE	DBS	Glycolysis, Gluconeogenesis, and Pyruvate Metabolism	Carbohydrate
dimethylarginine (ADMA + SDMA)	79	79	79	11643702	110486672	1.18282e+07	2.51963e+06	16.2703	16.2643	0.209267	1.11568e+08	2.11558e+07	18.5204	18.5124	0.190809	TRUE	TRUE	both	Urea cycle; Arginine and Proline Metabolism	Amino Acid
dimethylglycine	79	79	79	10156665	38595896	1.45977e+07	2.80217e+07	16.1336	16.1564	0.646673	5.21407e+07	7.36368e+07	17.4687	17.5009	0.61153	TRUE	TRUE	both	Glycine, Serine and Threonine Metabolism	Amino Acid
docosadienoate (22:2n6)	76	79	76	110516	691539	128832	82414.7	11.6129	11.6309	0.507308	769766	411910	13.4467	13.4191	0.530366	TRUE	TRUE	both	Long Chain Polyunsaturated Fatty Acid (n3 and n6)	Lipid
docosadioate (C22-DC)	79	78	78	21768584	110440	2.23553e+07	3.96138e+06	16.896	16.9066	0.18137	132006	67341.1	11.6122	11.6761	0.474064	TRUE	TRUE	both	Fatty Acid, Dicarboxylate	Lipid
docosahexaenoate (DHA; 22:6n3)	79	79	79	922822	15809214	1.15426e+06	935577	13.7352	13.7948	0.525347	1.82372e+07	1.1061e+07	16.5761	16.55	0.599565	TRUE	TRUE	both	Long Chain Polyunsaturated Fatty Acid (n3 and n6)	Lipid
docosapentaenoate (DPA; 22:5n3)	53	79	53	297807	2292975	306041	183957	12.6042	12.4596	0.622586	2.66666e+06	1.85353e+06	14.6454	14.5792	0.671627	TRUE	TRUE	both	Long Chain Polyunsaturated Fatty Acid (n3 and n6)	Lipid
docosapentaenoate (n6 DPA; 22:5n6)	64	79	64	413170	6240790	553710	663270	12.9315	12.9127	0.731842	7.53382e+06	4.97268e+06	15.6466	15.6415	0.643101	TRUE	TRUE	both	Long Chain Polyunsaturated Fatty Acid (n3 and n6)	Lipid
dodecadienoate (12:2)*	79	79	79	1371429	908136	1.51449e+06	932898	14.1314	14.0061	0.725676	1.07822e+06	748356	13.7191	13.6609	0.712496	TRUE	TRUE	both	Fatty Acid, Dicarboxylate	Lipid
dodecanedioate (C12)	74	79	74	121257	361431	141398	62108.9	11.7054	11.7749	0.405969	381126	153798	12.7978	12.7746	0.39886	TRUE	TRUE	both	Fatty Acid, Dicarboxylate	Lipid
dodecenedioate (C12:1-DC)*	70	74	65	488032	135524	1.09735e+06	1.41149e+06	13.0978	13.1565	1.27657	161731	105807	11.8168	11.845	0.517574	TRUE	TRUE	both	Fatty Acid, Dicarboxylate	Lipid
dopamine 3-O-sulfate	58	79	58	47865	320109	119250	233662	10.7761	10.9515	0.991591	718476	1.27733e+06	12.6764	12.8843	0.89995	TRUE	TRUE	both	Tyrosine Metabolism	Amino Acid
EDTA	79	79	79	56628160	1690941952	7.07685e+07	6.52795e+07	17.852	17.8933	0.560712	1.70945e+09	4.71375e+08	21.2486	21.1996	0.421102	TRUE	TRUE	both	Chemical	Xenobiotics
efavirenz	1	1	1	8522228	66422032	8522228	NA	15.9582	15.9582	NA	66422032	NA	18.0115	18.0115	NA	TRUE	TRUE	both	Drug - Antiviral	Xenobiotics
eicosanedioate (C20-DC)	79	79	79	699479	392627	709128	144073	13.4581	13.4507	0.209563	444931	207918	12.8806	12.9065	0.444767	TRUE	TRUE	both	Fatty Acid, Dicarboxylate	Lipid
eicosapentaenoate (EPA; 20:5n3)	71	79	71	233191	1013760	402807	482860	12.3596	12.4891	0.853226	1.55416e+06	1.70246e+06	13.8292	13.818	0.944124	TRUE	TRUE	both	Long Chain Polyunsaturated Fatty Acid (n3 and n6)	Lipid
eicosenedioate (C20:1-DC)*	56	75	53	114917	693552	131787	71546	11.6518	11.6445	0.565866	938146	635458	13.4496	13.5469	0.639956	TRUE	TRUE	both	Fatty Acid, Dicarboxylate	Lipid
eicosenoate (20:1n9 or 1n11)	79	79	79	1959697	9203094	2.22275e+06	1.09476e+06	14.4883	14.5094	0.45668	1.07319e+07	7.34907e+06	16.0351	16.0122	0.5892	TRUE	TRUE	both	Long Chain Monounsaturated Fatty Acid	Lipid
eicosenoylcarnitine (C20:1)*	63	74	59	287824	715708	345278	224246	12.5701	12.6015	0.533456	808783	449667	13.481	13.4404	0.603915	TRUE	TRUE	both	Fatty Acid Metabolism (Acyl Carnitine, Monounsaturated)	Lipid
emtricitabine	1	1	1	75358224	5113824	75358224	NA	18.1378	18.1378	NA	5113824	NA	15.4475	15.4475	NA	TRUE	TRUE	both	Drug - Antiviral	Xenobiotics
epiandrosterone sulfate	55	78	55	100532	704618	119832	83436.5	11.5182	11.4916	0.640556	876868	712986	13.4654	13.3152	0.951592	TRUE	TRUE	both	Androgenic Steroids	Lipid
ergothioneine	79	66	66	623510	176088	1.78339e+06	2.37583e+06	13.3431	13.6523	1.23196	452928	552492	12.0771	12.1735	1.41461	TRUE	TRUE	both	Food Component/Plant	Xenobiotics
erucate (22:1n9)	79	79	79	389286	2022734	468134	330285	12.8721	12.9171	0.480747	2.42479e+06	1.8057e+06	14.52	14.5538	0.503378	TRUE	TRUE	both	Long Chain Monounsaturated Fatty Acid	Lipid
erythritol	77	NA	0	135876	NA	140050	36737.2	11.8195	11.8178	0.252366	NA	NA	NA	NA	NA	TRUE	FALSE	DBS	Food Component/Plant	Xenobiotics
erythronate*	79	79	79	75497016	78758616	8.77224e+07	6.66967e+07	18.1396	18.0797	0.632861	8.63407e+07	2.64985e+07	18.1819	18.232	0.284348	TRUE	TRUE	both	Aminosugar Metabolism	Carbohydrate
estriol 3-sulfate	51	79	51	61026	774770	81477.2	59861.3	11.0191	11.0846	0.669652	971753	746733	13.5603	13.4922	0.815985	TRUE	TRUE	both	Estrogenic Steroids	Lipid
estrone 3-sulfate	77	79	77	308292	3256126	819578	1.17184e+06	12.6388	12.7953	1.33605	6.50608e+06	7.83548e+06	14.996	15.1013	1.11852	TRUE	TRUE	both	Estrogenic Steroids	Lipid
ethyl alpha-glucopyranoside	41	51	33	268530	58780	464228	690555	12.5007	12.519	0.952884	180713	403195	10.9816	11.1289	1.26392	TRUE	TRUE	both	Food Component/Plant	Xenobiotics
ethyl beta-glucopyranoside	32	66	29	146376	65632.5	252592	274709	11.8938	12.0271	0.881207	150261	198619	11.0918	11.3444	1.00948	TRUE	TRUE	both	Food Component/Plant	Xenobiotics
ethylmalonate	79	79	79	750517	6742458	1.07141e+06	1.09829e+06	13.5285	13.6835	0.52679	9.12005e+06	9.22132e+06	15.7239	15.8278	0.52525	TRUE	TRUE	both	Leucine, Isoleucine and Valine Metabolism	Amino Acid
eugenol sulfate	22	53	22	67008	137387	216114	374926	11.1126	11.5396	1.12383	704437	1.84641e+06	11.8306	12.1686	1.44329	TRUE	TRUE	both	Food Component/Plant	Xenobiotics
formiminoglutamate	74	79	74	393401	1147145	412026	200915	12.8826	12.8014	0.563761	1481991	1.35812e+06	13.9528	13.9068	0.778283	TRUE	TRUE	both	Histidine Metabolism	Amino Acid
fructose	79	79	79	2831226	12909697	4.92041e+06	5.76541e+06	14.8562	15.023	0.827501	1.77451e+07	1.7121e+07	16.3735	16.3772	0.782315	TRUE	TRUE	both	Fructose, Mannose and Galactose Metabolism	Carbohydrate
fructosyllysine	79	79	79	3502038	29389376	3.70656e+06	1.76399e+06	15.0689	14.9998	0.563751	3.09766e+07	1.32142e+07	17.1961	17.1477	0.48893	TRUE	TRUE	both	Lysine Metabolism	Amino Acid
fumarate	79	79	79	2259113	2941984	2.32262e+06	498285	14.6305	14.6365	0.208349	2.907e+06	921723	14.8946	14.8311	0.328279	TRUE	TRUE	both	TCA Cycle	Energy
galactonate	77	NA	0	695115	NA	725588	378182	13.4518	13.3716	0.510612	NA	NA	NA	NA	NA	TRUE	FALSE	DBS	Fructose, Mannose and Galactose Metabolism	Carbohydrate
gamma-glutamyl-2-aminobutyrate	17	NA	0	77935	NA	99211	95815.4	11.2636	11.2228	0.711958	NA	NA	NA	NA	NA	TRUE	FALSE	DBS	Gamma-glutamyl Amino Acid	Peptide
gamma-glutamyl-alpha-lysine	79	79	79	268053	2560732	282573	121512	12.4989	12.4379	0.53944	3.09429e+06	1.92019e+06	14.7558	14.8059	0.512483	TRUE	TRUE	both	Gamma-glutamyl Amino Acid	Peptide
gamma-glutamyl-epsilon-lysine	76	70	67	178358	636567	189884	98280.9	12.0915	12.0341	0.513852	721706	419787	13.3638	13.3644	0.488925	TRUE	TRUE	both	Gamma-glutamyl Amino Acid	Peptide
gamma-glutamylglutamate	48	51	31	111690	200922	198674	415419	11.6234	11.7618	0.696019	915353	1.63923e+06	12.2107	12.7973	1.25825	TRUE	TRUE	both	Gamma-glutamyl Amino Acid	Peptide
gamma-glutamylglutamine	78	79	78	516980	21995392	594509	333580	13.1558	13.1437	0.571118	2.32136e+07	9.88715e+06	16.9063	16.8613	0.47309	TRUE	TRUE	both	Gamma-glutamyl Amino Acid	Peptide
gamma-glutamylhistidine	49	79	49	142160	1124557	155701	54256	11.8647	11.8982	0.342718	1.52479e+06	1.1973e+06	13.9329	14.0665	0.523331	TRUE	TRUE	both	Gamma-glutamyl Amino Acid	Peptide
gamma-glutamylisoleucine*	49	79	49	69698	430586	74669.1	37587.3	11.1519	11.1131	0.464777	804829	1.18791e+06	12.9729	13.1619	0.787097	TRUE	TRUE	both	Gamma-glutamyl Amino Acid	Peptide
gamma-glutamylleucine	70	79	70	194250	1250359	217117	99057	12.1769	12.2045	0.404942	1.90874e+06	1.92868e+06	14.0389	14.2214	0.607083	TRUE	TRUE	both	Gamma-glutamyl Amino Acid	Peptide
gamma-glutamylphenylalanine	19	79	19	21806	724256	28636.9	18883.4	9.98994	10.1317	0.478967	862542	537972	13.4929	13.5417	0.469157	TRUE	TRUE	both	Gamma-glutamyl Amino Acid	Peptide
gamma-glutamylthreonine	79	79	79	1055012	2202680	1.11874e+06	445837	13.8691	13.8319	0.494778	2.50095e+06	1.12333e+06	14.6052	14.6528	0.385149	TRUE	TRUE	both	Gamma-glutamyl Amino Acid	Peptide
gamma-glutamyltyrosine	25	79	25	85666	826670	94673.6	42483.2	11.3582	11.3719	0.416097	936325	465323	13.6252	13.6658	0.390395	TRUE	TRUE	both	Gamma-glutamyl Amino Acid	Peptide
gluconate	78	79	78	3.72207e+06	3320249	4.01861e+06	1.4773e+06	15.1298	15.1311	0.419227	3.45214e+06	1.18283e+06	15.0156	14.9935	0.358584	TRUE	TRUE	both	Food Component/Plant	Xenobiotics
glucose	79	79	79	96528312	725697088	1.02507e+08	3.52388e+07	18.3853	18.372	0.449393	6.96094e+08	1.87115e+08	20.4026	20.3092	0.362174	TRUE	TRUE	both	Glycolysis, Gluconeogenesis, and Pyruvate Metabolism	Carbohydrate
glucuronate	79	79	79	801861	3120682	924593	420894	13.5947	13.6666	0.355671	3.81399e+06	2.95052e+06	14.9536	14.9338	0.675268	TRUE	TRUE	both	Aminosugar Metabolism	Carbohydrate
glutamate	79	79	79	225633888	451949856	2.3741e+08	6.85488e+07	19.2344	19.2477	0.273347	5.45255e+08	3.07319e+08	19.9291	19.9973	0.471265	TRUE	TRUE	both	Glutamate Metabolism	Amino Acid
glutamate, gamma-methyl ester	56	66	48	923092	719593	935341	421926	13.7353	13.6299	0.522668	818193	368799	13.4864	13.515	0.47015	TRUE	TRUE	both	Glutamate Metabolism	Amino Acid
glutamine	79	79	79	448854080	2691675648	4.47016e+08	9.86335e+07	19.9222	19.8855	0.289379	2.74081e+09	4.85838e+08	21.7134	21.7152	0.18457	TRUE	TRUE	both	Glutamate Metabolism	Amino Acid
glutamine conjugate of C6H10O2 (1)*	37	79	37	92954	131478	114989	78430.9	11.4399	11.4728	0.607608	164660	118857	11.7866	11.8003	0.649629	TRUE	TRUE	both	Partially Characterized Molecules	Partially Characterized Molecules
glutamine conjugate of C6H10O2 (2)*	75	69	67	256944	104220	291915	178503	12.4566	12.4276	0.55894	193444	213349	11.5543	11.7067	0.954628	TRUE	TRUE	both	Partially Characterized Molecules	Partially Characterized Molecules
glutamine conjugate of C7H12O2*	12	28	10	112149	96783	114728	51115.6	11.6259	11.543	0.510549	128800	100529	11.48	11.5275	0.684055	TRUE	TRUE	both	Partially Characterized Molecules	Partially Characterized Molecules
glutaminylleucine	62	NA	0	159396	NA	175152	110350	11.9791	11.9136	0.563526	NA	NA	NA	NA	NA	TRUE	FALSE	DBS	Dipeptide	Peptide
glutarate (C5-DC)	79	69	69	864832	495256	938792	310985	13.6703	13.7016	0.316989	606662	373915	13.1128	13.1498	0.579104	TRUE	TRUE	both	Fatty Acid, Dicarboxylate	Lipid
glutathione, oxidized (GSSG)	79	NA	0	48395084	NA	4.97318e+07	1.56469e+07	17.6949	17.67	0.336637	NA	NA	NA	NA	NA	TRUE	FALSE	DBS	Glutathione Metabolism	Amino Acid
glutathione, reduced (GSH)	75	NA	0	982503	NA	1.25164e+06	986635	13.7979	13.6887	0.935886	NA	NA	NA	NA	NA	TRUE	FALSE	DBS	Glutathione Metabolism	Amino Acid
glycerate	79	79	79	14845435	56184980	1.58519e+07	6.91928e+06	16.5132	16.5095	0.355685	6.03744e+07	2.38264e+07	17.8442	17.8394	0.396815	TRUE	TRUE	both	Glycolysis, Gluconeogenesis, and Pyruvate Metabolism	Carbohydrate
glycerol	79	79	79	1002447	2796164	1.06108e+06	474068	13.818	13.7988	0.384257	3.32019e+06	1.86495e+06	14.8438	14.8984	0.470623	TRUE	TRUE	both	Glycerolipid Metabolism	Lipid
glycerol 2-phosphate	40	NA	0	57634	NA	66767.5	29879.5	10.9614	11.0168	0.432997	NA	NA	NA	NA	NA	TRUE	FALSE	DBS	Chemical	Xenobiotics
glycerol 3-phosphate	79	68	68	1046998	126290	1.13405e+06	417805	13.8614	13.8826	0.339462	153350	115705	11.7463	11.7324	0.636486	TRUE	TRUE	both	Glycerolipid Metabolism	Lipid
glycerophosphoethanolamine	79	79	79	13373046	865123	1.47647e+07	5.40536e+06	16.4088	16.455	0.315462	1.30807e+06	1.4316e+06	13.6706	13.7339	0.777728	TRUE	TRUE	both	Phospholipid Metabolism	Lipid
glycerophosphoglycerol	77	NA	0	94129	NA	105872	46590.6	11.4524	11.4769	0.438766	NA	NA	NA	NA	NA	TRUE	FALSE	DBS	Glycerolipid Metabolism	Lipid
glycerophosphoinositol*	42	54	30	82457	250604	90641.3	40527	11.32	11.3211	0.448931	1.06352e+06	1.63889e+06	12.4314	12.8282	1.42601	TRUE	TRUE	both	Phospholipid Metabolism	Lipid
glycerophosphorylcholine (GPC)	79	79	79	80047568	301275520	8.62584e+07	3.29224e+07	18.1981	18.216	0.326989	3.58182e+08	2.15053e+08	19.5235	19.541	0.553415	TRUE	TRUE	both	Phospholipid Metabolism	Lipid
glycerophosphoserine*	69	NA	0	448467	NA	473723	231596	13.0136	12.9686	0.448276	NA	NA	NA	NA	NA	TRUE	FALSE	DBS	Phospholipid Metabolism	Lipid
glycine	79	79	79	32748402	152119056	3.28243e+07	8.24785e+06	17.3044	17.2757	0.252095	1.52028e+08	4.23556e+07	18.8402	18.7992	0.291097	TRUE	TRUE	both	Glycine, Serine and Threonine Metabolism	Amino Acid
glycocholate	78	79	78	502594	2682465	1.06648e+06	2.28148e+06	13.1275	13.0926	1.20179	8.23772e+06	2.55472e+07	14.8022	14.983	1.19216	TRUE	TRUE	both	Primary Bile Acid Metabolism	Lipid
glycocholenate sulfate*	32	79	32	266652	3866969	353281	212323	12.4937	12.6102	0.579423	4.62703e+06	4.22219e+06	15.168	14.7155	1.35055	TRUE	TRUE	both	Secondary Bile Acid Metabolism	Lipid
glycosyl-N-palmitoyl-sphingosine (d18:1/16:0)	79	79	79	2885465	34939508	3.15029e+06	1.22287e+06	14.8752	14.8892	0.390598	3.79055e+07	1.38671e+07	17.3691	17.3861	0.364852	TRUE	TRUE	both	Hexosylceramides (HCER)	Lipid
glycoursodeoxycholate	26	70	26	51142.5	266859	55141.3	31034.7	10.8416	10.7797	0.535538	378570	371722	12.4885	12.3453	1.09468	TRUE	TRUE	both	Secondary Bile Acid Metabolism	Lipid
glycylleucine	58	NA	0	110528	NA	129878	82679.9	11.613	11.6579	0.447143	NA	NA	NA	NA	NA	TRUE	FALSE	DBS	Dipeptide	Peptide
glycylvaline	79	NA	0	315412	NA	327597	166574	12.6616	12.6104	0.411123	NA	NA	NA	NA	NA	TRUE	FALSE	DBS	Dipeptide	Peptide
guaiacol sulfate	79	79	79	211390	742217	229108	145156	12.2615	12.1523	0.65363	1.04527e+06	956865	13.5174	13.496	0.870341	TRUE	TRUE	both	Benzoate Metabolism	Xenobiotics
guanidinoacetate	79	79	79	4104709	262315	4.27802e+06	1.3396e+06	15.2276	15.2291	0.279581	271826	120965	12.4773	12.4504	0.33786	TRUE	TRUE	both	Creatine Metabolism	Amino Acid
guanine	79	NA	0	1185079	NA	1.59591e+06	2.20156e+06	13.9853	14.032	0.584237	NA	NA	NA	NA	NA	TRUE	FALSE	DBS	Purine Metabolism, Guanine containing	Nucleotide
heme	79	61	61	96903192	1024978	1.04924e+08	4.16141e+07	18.3892	18.3804	0.460221	1.34026e+06	917227	13.8402	13.8977	0.658533	TRUE	TRUE	both	Hemoglobin and Porphyrin Metabolism	Cofactors and Vitamins
HEPES	10	NA	0	754244	NA	2129089	3.35572e+06	13.457	13.3387	1.75648	NA	NA	NA	NA	NA	TRUE	FALSE	DBS	Chemical	Xenobiotics
hexadecanedioate (C16)	79	79	79	163554	1054649	185285	120844	12.0049	12.016	0.441362	1.19841e+06	960551	13.8687	13.8175	0.568699	TRUE	TRUE	both	Fatty Acid, Dicarboxylate	Lipid
hexadecenedioate (C16:1-DC)*	44	79	44	60321.5	404027	74817.2	49978.5	11.0074	11.0493	0.581199	504301	308199	12.9092	12.9792	0.543354	TRUE	TRUE	both	Fatty Acid, Dicarboxylate	Lipid
hexanoylcarnitine (C6)	78	79	78	428980	1428984	572623	800447	12.9691	12.9889	0.627822	1.97521e+06	3.31834e+06	14.1725	14.1308	0.729608	TRUE	TRUE	both	Fatty Acid Metabolism (Acyl Carnitine, Medium Chain)	Lipid
hexanoylglutamine	45	78	45	135893	177188	218186	284517	11.8196	11.848	0.87435	336994	432466	12.0849	12.2252	0.966464	TRUE	TRUE	both	Fatty Acid Metabolism (Acyl Glutamine)	Lipid
hippurate	79	79	79	3378880	26896824	4.42261e+06	4.18246e+06	15.0331	14.9849	0.803717	3.23436e+07	2.50803e+07	17.1075	17.0329	0.748948	TRUE	TRUE	both	Benzoate Metabolism	Xenobiotics
histamine	6	NA	0	154930	NA	180934	92245.8	11.9488	11.994	0.524094	NA	NA	NA	NA	NA	TRUE	FALSE	DBS	Histidine Metabolism	Amino Acid
histidine	79	79	79	6509667	34044176	6.6609e+06	3.01084e+06	15.6888	15.5673	0.61546	3.42716e+07	5.52735e+06	17.3432	17.3366	0.165228	TRUE	TRUE	both	Histidine Metabolism	Amino Acid
histidine betaine (hercynine)*	79	78	78	7468256	441446	1.5325e+07	1.55702e+07	15.8262	15.9995	1.08742	1.08061e+06	1.59128e+06	12.9967	13.1041	1.27038	TRUE	TRUE	both	Food Component/Plant	Xenobiotics
histidylalanine	59	15	12	42062	62507	46377.6	20365.4	10.6469	10.6525	0.434432	323217	494773	11.043	11.5996	1.50712	TRUE	TRUE	both	Dipeptide	Peptide
homoarginine	79	79	79	6167821	57178016	6.48733e+06	2.98738e+06	15.6349	15.581	0.46808	6.02683e+07	2.38463e+07	17.8617	17.8338	0.415895	TRUE	TRUE	both	Urea cycle; Arginine and Proline Metabolism	Amino Acid
homostachydrine*	76	79	76	855252	3517571	7.87488e+06	1.51082e+07	13.6591	14.403	1.72983	4.19737e+07	9.14925e+07	15.0733	15.7494	1.93554	TRUE	TRUE	both	Food Component/Plant	Xenobiotics
hydantoin-5-propionate	2	NA	0	65912	NA	65912	17874.2	11.0773	11.0773	0.274583	NA	NA	NA	NA	NA	TRUE	FALSE	DBS	Histidine Metabolism	Amino Acid
hydroxyasparagine	59	79	59	122556	1406494	133248	69748.5	11.7163	11.664	0.538313	1.50336e+06	382928	14.1566	14.1937	0.242428	TRUE	TRUE	both	Alanine and Aspartate Metabolism	Amino Acid
hydroxy-CMPF*	79	79	79	891847	10416206	1.0819e+06	793553	13.701	13.5668	0.917647	1.23268e+07	8.74084e+06	16.1589	16.0172	0.908902	TRUE	TRUE	both	Fatty Acid, Dicarboxylate	Lipid
hydroxycotinine	10	13	10	285330	1181323	869318	1.26333e+06	12.5593	12.9115	1.29162	4.30773e+06	6.81452e+06	13.9821	14.0715	1.84251	TRUE	TRUE	both	Tobacco Metabolite	Xenobiotics
hydroxy-N6,N6,N6-trimethyllysine*	79	79	79	503399	1437374	510850	205393	13.1291	13.0592	0.42788	1.51387e+06	540062	14.1783	14.1715	0.346243	TRUE	TRUE	both	Lysine Metabolism	Amino Acid
hydroxypalmitoyl sphingomyelin (d18:1/16:0(OH))	78	79	78	1179607	5137733	1.19904e+06	364084	13.9807	13.944	0.346994	5.27903e+06	1.25193e+06	15.4521	15.4517	0.236877	TRUE	TRUE	both	Sphingomyelins	Lipid
hydroxyproline	79	79	79	45937148	141650112	4.98835e+07	1.93557e+07	17.6428	17.6556	0.375042	1.50302e+08	5.67187e+07	18.7689	18.7647	0.3552	TRUE	TRUE	both	Urea cycle; Arginine and Proline Metabolism	Amino Acid
hyocholate	6	NA	0	31635	NA	34304	10333.8	10.3569	10.4099	0.273349	NA	NA	NA	NA	NA	TRUE	FALSE	DBS	Secondary Bile Acid Metabolism	Lipid
hypoxanthine	79	79	79	1794831	2081925	2.7255e+06	4.53269e+06	14.4004	14.4534	0.694842	2.75646e+06	2.60538e+06	14.5488	14.4452	1.01694	TRUE	TRUE	both	Purine Metabolism, (Hypo)Xanthine/Inosine containing	Nucleotide
imidazole lactate	79	79	79	1811633	5788575	1.94013e+06	842624	14.4097	14.3886	0.430402	6.43924e+06	2.70616e+06	15.5714	15.5994	0.394689	TRUE	TRUE	both	Histidine Metabolism	Amino Acid
imidazole propionate	70	79	70	162578	451215	187318	100286	11.9989	12.0261	0.470895	494370	241243	13.0197	13.0143	0.433646	TRUE	TRUE	both	Histidine Metabolism	Amino Acid
iminodiacetate (IDA)	79	79	79	24792108	114545952	2.60455e+07	1.07067e+07	17.026	16.9694	0.559397	1.24187e+08	3.74578e+07	18.5565	18.5931	0.29967	TRUE	TRUE	both	Chemical	Xenobiotics
indole-3-carboxylate	79	78	78	286111	56394	292480	116478	12.5641	12.4974	0.447622	63183.8	32015.1	10.9401	10.9456	0.46003	TRUE	TRUE	both	Tryptophan Metabolism	Amino Acid
indoleacetate	79	79	79	179235	2358975	210678	145514	12.0965	12.0466	0.677834	2.7802e+06	2.07749e+06	14.6737	14.6329	0.632252	TRUE	TRUE	both	Tryptophan Metabolism	Amino Acid
indolelactate	79	79	79	219719	3673722	251134	138724	12.3001	12.2782	0.578863	3.91817e+06	1.76851e+06	15.1167	15.088	0.433292	TRUE	TRUE	both	Tryptophan Metabolism	Amino Acid
indolepropionate	75	79	75	205066	2038328	306471	305766	12.2311	12.2067	0.93619	3.16706e+06	3.0631e+06	14.5276	14.5371	0.972931	TRUE	TRUE	both	Tryptophan Metabolism	Amino Acid
indolin-2-one	44	53	29	119367	144448	121224	46838.8	11.6899	11.6293	0.40247	174599	104299	11.8807	11.9126	0.573592	TRUE	TRUE	both	Food Component/Plant	Xenobiotics
inosine	76	79	76	126361	236239	311592	927748	11.7469	11.88	0.974875	512129	1.11103e+06	12.3726	12.4336	0.991492	TRUE	TRUE	both	Purine Metabolism, (Hypo)Xanthine/Inosine containing	Nucleotide
inosine 5'-monophosphate (IMP)	79	57	57	1529305	487910	1.84038e+06	1.68976e+06	14.2403	14.1791	0.689395	598511	529796	13.0979	12.964	0.84146	TRUE	TRUE	both	Purine Metabolism, (Hypo)Xanthine/Inosine containing	Nucleotide
Isobar: hexose diphosphates	79	NA	0	4427013	NA	4.43697e+06	884911	15.3032	15.2855	0.20307	NA	NA	NA	NA	NA	TRUE	FALSE	DBS	Glycolysis, Gluconeogenesis, and Pyruvate Metabolism	Carbohydrate
isobutyrylcarnitine (C4)	79	79	79	2371763	10121520	2.78481e+06	1.52012e+06	14.6791	14.7285	0.45624	1.38886e+07	1.04838e+07	16.1302	16.2093	0.68991	TRUE	TRUE	both	Leucine, Isoleucine and Valine Metabolism	Amino Acid
isoleucine	79	79	79	258645552	1364779392	2.68917e+08	8.49314e+07	19.371	19.3616	0.314356	1.35778e+09	3.33501e+08	21.0343	20.9975	0.258642	TRUE	TRUE	both	Leucine, Isoleucine and Valine Metabolism	Amino Acid
isovalerylcarnitine (C5)	77	79	77	1408292	3885496	1.53399e+06	779687	14.1579	14.1386	0.451571	4.24684e+06	2.35291e+06	15.1728	15.12	0.549535	TRUE	TRUE	both	Leucine, Isoleucine and Valine Metabolism	Amino Acid
isovalerylglycine	33	NA	0	123139	NA	138556	53081.2	11.7211	11.756	0.454065	NA	NA	NA	NA	NA	TRUE	FALSE	DBS	Leucine, Isoleucine and Valine Metabolism	Amino Acid
kynurenate	79	79	79	431197	219155	513042	241955	12.9743	13.0453	0.459376	244961	120029	12.2975	12.2996	0.473013	TRUE	TRUE	both	Tryptophan Metabolism	Amino Acid
kynurenine	79	79	79	3581659	29831920	3.82888e+06	1.59907e+06	15.0913	15.065	0.458243	3.15616e+07	9.90256e+06	17.2111	17.221	0.306366	TRUE	TRUE	both	Tryptophan Metabolism	Amino Acid
lactate	79	79	79	305234048	419056096	3.28436e+08	9.81848e+07	19.5366	19.5703	0.278087	4.42465e+08	1.94682e+08	19.8535	19.833	0.371506	TRUE	TRUE	both	Glycolysis, Gluconeogenesis, and Pyruvate Metabolism	Carbohydrate
lactose	78	77	76	240356	907964	289437	212307	12.3899	12.3851	0.619653	1.12472e+06	804023	13.719	13.6372	0.858186	TRUE	TRUE	both	Disaccharides and Oligosaccharides	Carbohydrate
lactosyl-N-palmitoyl-sphingosine (d18:1/16:0)	79	79	79	10237989	53162660	1.02626e+07	3.24228e+06	16.1416	16.0954	0.317325	5.5741e+07	1.40762e+07	17.7889	17.8066	0.243194	TRUE	TRUE	both	Lactosylceramides (LCER)	Lipid
lamivudine	33	31	29	55588068	243542672	5.31436e+07	3.92862e+07	17.8335	16.9951	1.97637	2.04678e+08	1.27201e+08	19.3108	18.5073	1.89053	TRUE	TRUE	both	Drug - Antiviral	Xenobiotics
laurate (12:0)	79	79	79	9681697	10301082	1.14999e+07	7.31003e+06	16.0857	16.1428	0.435864	1.34498e+07	1.07019e+07	16.1478	16.1967	0.637652	TRUE	TRUE	both	Medium Chain Fatty Acid	Lipid
laurylcarnitine (C12)	74	79	74	465208	4813174	602656	645693	13.0502	13.0118	0.753174	6.40918e+06	7.01569e+06	15.3869	15.3387	0.803064	TRUE	TRUE	both	Fatty Acid Metabolism (Acyl Carnitine, Medium Chain)	Lipid
leucine	79	79	79	273022336	1348753408	2.82972e+08	6.88238e+07	19.4251	19.4314	0.246106	1.35051e+09	2.96697e+08	21.0224	20.9985	0.23133	TRUE	TRUE	both	Leucine, Isoleucine and Valine Metabolism	Amino Acid
leucylalanine	79	NA	0	2192325	NA	2.38061e+06	1.11713e+06	14.6005	14.5771	0.465572	NA	NA	NA	NA	NA	TRUE	FALSE	DBS	Dipeptide	Peptide
leucylglycine	79	77	77	683734	258875	720744	276518	13.4353	13.4173	0.380818	411721	698154	12.4641	12.5647	0.673663	TRUE	TRUE	both	Dipeptide	Peptide
lignoceroyl sphingomyelin (d18:1/24:0)	79	79	79	33935516	619156864	3.269e+07	9.36009e+06	17.34	17.2511	0.353365	6.43245e+08	1.73734e+08	20.2439	20.2479	0.261659	TRUE	TRUE	both	Sphingomyelins	Lipid
lignoceroylcarnitine (C24)*	56	79	56	213587	2475796	230100	103105	12.2714	12.269	0.386718	2.76933e+06	1.3601e+06	14.7221	14.7465	0.403525	TRUE	TRUE	both	Fatty Acid Metabolism (Acyl Carnitine, Long Chain Saturated)	Lipid
linoleate (18:2n6)	79	79	79	67322904	803408064	8.30095e+07	6.17308e+07	18.025	18.062	0.553267	9.2491e+08	6.70315e+08	20.5044	20.3658	0.799168	TRUE	TRUE	both	Long Chain Polyunsaturated Fatty Acid (n3 and n6)	Lipid
linolenate (18:3n3 or 3n6)	79	79	79	3120522	22343178	4.50974e+06	3.78149e+06	14.9535	15.0891	0.650649	2.90197e+07	2.59335e+07	16.922	16.8722	0.80336	TRUE	TRUE	both	Long Chain Polyunsaturated Fatty Acid (n3 and n6)	Lipid
linolenoylcarnitine (C18:3)*	17	50	17	320211	850556	362356	188022	12.6767	12.6811	0.503092	1.16125e+06	1.15514e+06	13.6535	13.6208	0.873687	TRUE	TRUE	both	Fatty Acid Metabolism (Acyl Carnitine, Polyunsaturated)	Lipid
linoleoylcarnitine (C18:2)*	79	79	79	8910456	17311980	9.64296e+06	5.58603e+06	16.0027	15.9452	0.529402	2.14429e+07	1.49462e+07	16.6669	16.7088	0.566624	TRUE	TRUE	both	Fatty Acid Metabolism (Acyl Carnitine, Polyunsaturated)	Lipid
lopinavir	28	28	28	47220454	6.30042e+06	5.29489e+07	2.75204e+07	17.6696	17.6102	0.678921	7.88321e+06	5.77115e+06	15.6561	15.5867	0.902099	TRUE	TRUE	both	Drug - Antiviral	Xenobiotics
lysine	79	79	79	147905376	916503360	1.53657e+08	4.71311e+07	18.8121	18.802	0.319482	9.05914e+08	2.16028e+08	20.6361	20.5942	0.255554	TRUE	TRUE	both	Lysine Metabolism	Amino Acid
malate	79	79	79	16794164	19647126	1.74471e+07	3.27355e+06	16.6365	16.6577	0.185127	2.05571e+07	6.34895e+06	16.7934	16.7908	0.315052	TRUE	TRUE	both	TCA Cycle	Energy
maleate	79	79	79	4486478	1954186	4.84091e+06	2.18811e+06	15.3166	15.2897	0.464079	2.0335e+06	703799	14.4855	14.4719	0.324654	TRUE	TRUE	both	Fatty Acid, Dicarboxylate	Lipid
malonate	79	79	79	11582523	3063952	1.48593e+07	1.22557e+07	16.265	16.3322	0.543832	3.51746e+06	1.67952e+06	14.9352	14.9731	0.45111	TRUE	TRUE	both	Fatty Acid Synthesis	Lipid
malonylcarnitine	76	NA	0	347626	NA	362261	121437	12.7589	12.7428	0.350354	NA	NA	NA	NA	NA	TRUE	FALSE	DBS	Fatty Acid Synthesis	Lipid
maltose	79	61	61	2097680	388790	2.14919e+06	837557	14.5563	14.5022	0.410613	520501	548578	12.8708	12.8067	0.821924	TRUE	TRUE	both	Glycogen Metabolism	Carbohydrate
maltotriose	79	NA	0	1279699	NA	1.31945e+06	510826	14.0621	14.013	0.418072	NA	NA	NA	NA	NA	TRUE	FALSE	DBS	Glycogen Metabolism	Carbohydrate
mannitol/sorbitol	79	79	79	1511533	1278499	1.62348e+06	588827	14.2286	14.2435	0.330462	1.48646e+06	806769	14.0612	14.1254	0.376024	TRUE	TRUE	both	Fructose, Mannose and Galactose Metabolism	Carbohydrate
mannonate*	79	79	79	31890982	1877611	3.26455e+07	1.20067e+07	17.2778	17.2292	0.399616	2.02074e+06	708031	14.4455	14.463	0.339981	TRUE	TRUE	both	Food Component/Plant	Xenobiotics
mannose	77	79	77	1290301	5787836	1.34677e+06	555717	14.0704	14.026	0.447937	5.81381e+06	2.56469e+06	15.5713	15.4466	0.572016	TRUE	TRUE	both	Fructose, Mannose and Galactose Metabolism	Carbohydrate
margarate (17:0)	79	79	79	20487536	12174972	2.13613e+07	5.10464e+06	16.8353	16.8487	0.24177	1.34927e+07	6.17639e+06	16.3149	16.3178	0.45064	TRUE	TRUE	both	Long Chain Saturated Fatty Acid	Lipid
margaroylcarnitine (C17)*	78	78	77	502710	451167	575534	308846	13.1278	13.125	0.537152	503912	294783	13.0195	12.9797	0.570828	TRUE	TRUE	both	Fatty Acid Metabolism (Acyl Carnitine, Long Chain Saturated)	Lipid
methionine	79	79	79	2397739	413384704	2.40669e+06	415002	14.69	14.6786	0.177706	4.11059e+08	1.0338e+08	19.8399	19.8017	0.261489	TRUE	TRUE	both	Methionine, Cysteine, SAM and Taurine Metabolism	Amino Acid
methionine sulfone	79	79	79	406204	1733015	452056	195941	12.9146	12.939	0.403931	1.84813e+06	825619	14.3654	14.3436	0.41173	TRUE	TRUE	both	Methionine, Cysteine, SAM and Taurine Metabolism	Amino Acid
methionine sulfoxide	79	79	79	13537461	13542519	1.40571e+07	4.56276e+06	16.421	16.4073	0.323514	1.37821e+07	6.21699e+06	16.4213	16.3768	0.333463	TRUE	TRUE	both	Methionine, Cysteine, SAM and Taurine Metabolism	Amino Acid
methyl-4-hydroxybenzoate sulfate	72	75	70	315961	2589374	651380	849979	12.6632	12.6818	1.22496	4.87411e+06	5.78237e+06	14.7669	14.5136	1.64152	TRUE	TRUE	both	Benzoate Metabolism	Xenobiotics
methylphosphate	79	NA	0	710462	NA	938216	1.31733e+06	13.4737	13.5663	0.443281	NA	NA	NA	NA	NA	TRUE	FALSE	DBS	Purine and Pyrimidine Metabolism	Nucleotide
methylsuccinate	79	69	69	391708	410983	422231	159559	12.8783	12.8956	0.334003	490315	258754	12.9263	12.9946	0.451918	TRUE	TRUE	both	Leucine, Isoleucine and Valine Metabolism	Amino Acid
metronidazole	13	2	2	173555	917530	185095	127711	12.0642	11.914	0.690326	917530	1.09552e+06	13.1056	13.1056	1.7478	TRUE	TRUE	both	Drug - Antibiotic	Xenobiotics
myo-inositol	79	79	79	2340280	6132920	2.39578e+06	555588	14.6658	14.6626	0.233185	6.56289e+06	2.62141e+06	15.6292	15.6175	0.409498	TRUE	TRUE	both	Inositol Metabolism	Lipid
myristate (14:0)	79	79	79	31372228	68933200	3.41533e+07	1.18773e+07	17.2614	17.2984	0.300841	7.85664e+07	5.99677e+07	18.0486	17.9746	0.625069	TRUE	TRUE	both	Long Chain Saturated Fatty Acid	Lipid
myristoleate (14:1n5)	79	79	79	1929326	6507951	2.32541e+06	1.471e+06	14.4727	14.5134	0.520946	8.23993e+06	7.2495e+06	15.6885	15.5937	0.84617	TRUE	TRUE	both	Long Chain Monounsaturated Fatty Acid	Lipid
myristoleoylcarnitine (C14:1)*	78	79	78	596368	4858514	782575	811818	13.2986	13.2813	0.715762	7.57833e+06	7.82312e+06	15.3962	15.5116	0.787974	TRUE	TRUE	both	Fatty Acid Metabolism (Acyl Carnitine, Monounsaturated)	Lipid
myristoyl dihydrosphingomyelin (d18:0/14:0)*	67	79	67	381746	5064841	405149	171197	12.8525	12.8112	0.479851	5.47105e+06	2.20312e+06	15.4378	15.4379	0.397068	TRUE	TRUE	both	Dihydrosphingomyelins	Lipid
myristoylcarnitine (C14)	74	79	74	920162	2385054	1.11643e+06	616120	13.7323	13.7891	0.531075	2.84188e+06	2.13097e+06	14.6847	14.6501	0.646694	TRUE	TRUE	both	Fatty Acid Metabolism (Acyl Carnitine, Long Chain Saturated)	Lipid
N,N,N-trimethyl-5-aminovalerate	79	79	79	15799359	19426016	1.92707e+07	1.13169e+07	16.5755	16.607	0.593818	2.18146e+07	1.27347e+07	16.7821	16.7185	0.632932	TRUE	TRUE	both	Lysine Metabolism	Amino Acid
N,N,N-trimethyl-alanylproline betaine (TMAP)	79	79	79	31345464	69564784	3.25706e+07	6.79304e+06	17.2606	17.2775	0.210412	7.32741e+07	2.62825e+07	18.0578	18.0615	0.300894	TRUE	TRUE	both	Urea cycle; Arginine and Proline Metabolism	Amino Acid
N,N-dimethyl-5-aminovalerate	35	73	35	232590	575570	268780	163306	12.357	12.3504	0.554002	775008	732947	13.2631	13.2814	0.722677	TRUE	TRUE	both	Lysine Metabolism	Amino Acid
N,N-dimethylalanine	41	77	41	2597647	15609748	3.02474e+06	2.34547e+06	14.7701	14.6731	0.715027	1.86983e+07	1.10203e+07	16.5634	16.6322	0.445281	TRUE	TRUE	both	Alanine and Aspartate Metabolism	Amino Acid
N1,N12-diacetylspermine	79	79	79	326633	2376603	388892	320802	12.6966	12.6664	0.608026	2.67832e+06	1.41463e+06	14.6812	14.6664	0.530212	TRUE	TRUE	both	Polyamine Metabolism	Amino Acid
N1-Methyl-2-pyridone-5-carboxamide	79	79	79	480212	6176049	687939	705678	13.082	13.0908	0.84681	7.98088e+06	6.79563e+06	15.6362	15.6278	0.726638	TRUE	TRUE	both	Nicotinate and Nicotinamide Metabolism	Cofactors and Vitamins
N1-Methyl-4-pyridone-3-carboxamide	79	72	72	1403934	4.39585e+06	2.04141e+06	1.98948e+06	14.1548	14.2199	0.763736	5.7895e+06	5.15658e+06	15.2961	15.2846	0.777033	TRUE	TRUE	both	Nicotinate and Nicotinamide Metabolism	Cofactors and Vitamins
N1-methylinosine	79	79	79	375986	1345438	404032	149497	12.8373	12.8455	0.360268	1.41391e+06	464845	14.1122	14.112	0.317921	TRUE	TRUE	both	Purine Metabolism, (Hypo)Xanthine/Inosine containing	Nucleotide
N2,N2-dimethylguanosine	79	79	79	328516	1274701	352008	125397	12.7023	12.7155	0.333546	1.39511e+06	435986	14.0582	14.1065	0.283609	TRUE	TRUE	both	Purine Metabolism, Guanine containing	Nucleotide
N2-acetyl,N6,N6-dimethyllysine	74	79	74	399421	2597408	447204	255184	12.8977	12.8532	0.593615	3.01344e+06	1.83532e+06	14.77	14.7551	0.582511	TRUE	TRUE	both	Lysine Metabolism	Amino Acid
N4-acetyl-5-hydroxysulfamethoxazole*	27	28	26	617056	5.94666e+06	674733	494721	13.3327	13.0025	1.13368	5.86329e+06	4.31631e+06	15.5969	15.13	1.23416	TRUE	TRUE	both	Drug - Antibiotic	Xenobiotics
N4-acetylcytidine	23	78	23	141222	814585	165118	87569.2	11.8581	11.8877	0.519868	1.03501e+06	727601	13.6104	13.6603	0.597742	TRUE	TRUE	both	Pyrimidine Metabolism, Cytidine containing	Nucleotide
N4-acetylsulfamethoxazole*	41	36	32	15561955	110561692	1.63558e+07	1.47816e+07	16.5603	14.879	2.87315	9.40176e+07	7.21228e+07	18.5211	16.915	2.88895	TRUE	TRUE	both	Drug - Antibiotic	Xenobiotics
N6,N6,N6-trimethyllysine	79	79	79	11571744	42842072	1.27844e+07	5.29649e+06	16.2641	16.2754	0.434278	4.59856e+07	1.63966e+07	17.573	17.588	0.331578	TRUE	TRUE	both	Lysine Metabolism	Amino Acid
N6,N6-dimethyllysine	79	79	79	3121867	35146576	3.30678e+06	1.19417e+06	14.9539	14.9471	0.36611	3.71566e+07	1.10443e+07	17.375	17.3886	0.291523	TRUE	TRUE	both	Lysine Metabolism	Amino Acid
N6-acetyllysine	79	79	79	119104	248786	126275	32173.9	11.6878	11.715	0.25092	249952	65931.2	12.4243	12.3954	0.26259	TRUE	TRUE	both	Lysine Metabolism	Amino Acid
N6-carboxymethyllysine	79	71	71	1260908	652601	1.32959e+06	452986	14.0473	14.0485	0.321614	852592	551511	13.3887	13.4489	0.664443	TRUE	TRUE	both	Advanced Glycation End-product	Carbohydrate
N6-methyladenosine	55	49	37	189243	144169	241454	155376	12.1508	12.1842	0.675493	164050	83284.6	11.8787	11.9088	0.434378	TRUE	TRUE	both	Purine Metabolism, Adenine containing	Nucleotide
N6-methyllysine	79	79	79	3279573	27792760	4.09679e+06	3.07801e+06	15.0032	15.0513	0.546489	3.57942e+07	2.5119e+07	17.1403	17.2442	0.502645	TRUE	TRUE	both	Lysine Metabolism	Amino Acid
N-acetyl-1-methylhistidine*	51	75	50	137095	218726	170480	110243	11.8284	11.8541	0.637325	288359	219139	12.2956	12.3197	0.729524	TRUE	TRUE	both	Histidine Metabolism	Amino Acid
N-acetyl-2-aminooctanoate*	37	79	37	36015	204855	59255	48910.2	10.4917	10.7002	0.751886	291187	265199	12.2301	12.2739	0.762709	TRUE	TRUE	both	Fatty Acid, Amino	Lipid
N-acetyl-3-methylhistidine*	6	NA	0	51399	NA	89526.3	79917.1	10.7886	11.0756	0.873339	NA	NA	NA	NA	NA	TRUE	FALSE	DBS	Histidine Metabolism	Amino Acid
N-acetylalanine	79	79	79	2000980	12795895	2.06775e+06	393219	14.5091	14.5256	0.17962	1.31125e+07	2.59343e+06	16.3646	16.3719	0.182826	TRUE	TRUE	both	Alanine and Aspartate Metabolism	Amino Acid
N-acetylalliin	4	NA	0	96608.5	NA	95320	39506.1	11.4266	11.3953	0.437801	NA	NA	NA	NA	NA	TRUE	FALSE	DBS	Food Component/Plant	Xenobiotics
N-acetylarginine	79	79	79	660521	3967601	695613	296943	13.4008	13.3686	0.413227	4.02366e+06	1.44785e+06	15.1937	15.1418	0.373027	TRUE	TRUE	both	Urea cycle; Arginine and Proline Metabolism	Amino Acid
N-acetylasparagine	62	NA	0	322689	NA	359443	254327	12.6842	12.6547	0.492909	NA	NA	NA	NA	NA	TRUE	FALSE	DBS	Alanine and Aspartate Metabolism	Amino Acid
N-acetylaspartate (NAA)	79	66	66	954409	1.0561e+06	996475	238538	13.7688	13.7839	0.239218	1.87368e+06	2.0676e+06	13.8701	13.7023	1.40164	TRUE	TRUE	both	Alanine and Aspartate Metabolism	Amino Acid
N-acetyl-cadaverine	51	NA	0	155216	NA	182791	95954.9	11.9526	11.9974	0.492264	NA	NA	NA	NA	NA	TRUE	FALSE	DBS	Lysine Metabolism	Amino Acid
N-acetylcarnosine	39	79	39	97823	1007167	125807	96801.6	11.4909	11.5569	0.574293	1.11788e+06	548785	13.8227	13.8098	0.511487	TRUE	TRUE	both	Histidine Metabolism	Amino Acid
N-acetylcitrulline	1	48	0	34440	70269	34440	NA	10.447	10.447	NA	86825.3	57924.1	11.16	11.188	0.604474	TRUE	TRUE	both	Urea cycle; Arginine and Proline Metabolism	Amino Acid
N-acetylglucosamine/N-acetylgalactosamine	79	79	79	2514974	1623026	2.59462e+06	1.06556e+06	14.7378	14.6853	0.422303	1.70219e+06	500916	14.2998	14.3069	0.284466	TRUE	TRUE	both	Aminosugar Metabolism	Carbohydrate
N-acetylglucosaminylasparagine	79	42	42	339297	104700	359757	122448	12.7346	12.7326	0.360173	119601	54316.1	11.5589	11.588	0.477974	TRUE	TRUE	both	Aminosugar Metabolism	Carbohydrate
N-acetylglutamate	79	74	74	140933	404772	146138	37457.8	11.856	11.8609	0.251188	469138	259775	12.9103	12.9074	0.591447	TRUE	TRUE	both	Glutamate Metabolism	Amino Acid
N-acetylglutamine	47	75	45	39459	137912	43225	15528	10.583	10.6121	0.358047	160530	87726.2	11.8344	11.8702	0.470192	TRUE	TRUE	both	Glutamate Metabolism	Amino Acid
N-acetylglycine	79	79	79	3150522	4137111	3.23042e+06	1.31784e+06	14.9631	14.9148	0.38015	4.75666e+06	2.31211e+06	15.2355	15.2897	0.394144	TRUE	TRUE	both	Glycine, Serine and Threonine Metabolism	Amino Acid
N-acetylhistidine	78	77	76	285742	70303	295100	120352	12.5628	12.5129	0.41884	77767	37788.5	11.1606	11.1637	0.436757	TRUE	TRUE	both	Histidine Metabolism	Amino Acid
N-acetyl-isoputreanine	79	79	79	35781204	22482474	4.05422e+07	2.20765e+07	17.3929	17.3685	0.569581	2.71803e+07	1.46572e+07	16.9282	16.9805	0.535346	TRUE	TRUE	both	Polyamine Metabolism	Amino Acid
N-acetylleucine	43	79	43	75088	167954	81117.8	26318.1	11.2264	11.2547	0.314515	179392	53327.6	12.0314	12.0591	0.273622	TRUE	TRUE	both	Leucine, Isoleucine and Valine Metabolism	Amino Acid
N-acetylmethionine	79	79	79	302783	664273	313541	167118	12.6208	12.564	0.409558	722668	345684	13.4064	13.3698	0.571124	TRUE	TRUE	both	Methionine, Cysteine, SAM and Taurine Metabolism	Amino Acid
N-acetylmethionine sulfoxide	78	NA	0	403824	NA	461056	465388	12.9087	12.8687	0.494225	NA	NA	NA	NA	NA	TRUE	FALSE	DBS	Methionine, Cysteine, SAM and Taurine Metabolism	Amino Acid
N-acetylneuraminate	79	79	79	2169912	3581221	2.61192e+06	1.41334e+06	14.5902	14.6627	0.460553	4.05139e+06	1.73732e+06	15.0912	15.1382	0.383204	TRUE	TRUE	both	Aminosugar Metabolism	Carbohydrate
N-acetylphenylalanine	79	79	79	75274	264076	77999	20658.4	11.2289	11.2318	0.255776	281797	103730	12.484	12.486	0.357014	TRUE	TRUE	both	Phenylalanine Metabolism	Amino Acid
N-acetylproline	79	78	78	741084	931244	775925	332063	13.5159	13.4569	0.489645	1.04131e+06	589903	13.7443	13.6996	0.582298	TRUE	TRUE	both	Urea cycle; Arginine and Proline Metabolism	Amino Acid
N-acetylputrescine	79	79	79	1064552	6462742	1.16087e+06	393812	13.8781	13.9068	0.347802	6.74989e+06	2.04874e+06	15.6816	15.6798	0.305015	TRUE	TRUE	both	Polyamine Metabolism	Amino Acid
N-acetylserine	79	79	79	1521268	8520371	1.63626e+06	453508	14.2351	14.2749	0.252463	8.9789e+06	2.20095e+06	15.958	15.9837	0.228432	TRUE	TRUE	both	Glycine, Serine and Threonine Metabolism	Amino Acid
N-acetyltaurine	79	79	79	351795	167602	366116	148987	12.7708	12.7226	0.438848	180879	76123.7	12.0293	12.0349	0.370339	TRUE	TRUE	both	Methionine, Cysteine, SAM and Taurine Metabolism	Amino Acid
N-acetylthreonine	79	79	79	342446	1784396	341700	104472	12.7439	12.6997	0.288616	1.9105e+06	548011	14.3946	14.4261	0.267596	TRUE	TRUE	both	Glycine, Serine and Threonine Metabolism	Amino Acid
N-acetylvaline	41	79	41	185211	232913	248523	133566	12.1293	12.2963	0.498815	238035	55824.1	12.3584	12.3541	0.229635	TRUE	TRUE	both	Leucine, Isoleucine and Valine Metabolism	Amino Acid
NAD+	78	NA	0	128484	NA	140253	64026.9	11.7636	11.7668	0.409568	NA	NA	NA	NA	NA	TRUE	FALSE	DBS	Nicotinate and Nicotinamide Metabolism	Cofactors and Vitamins
N-alpha-acetylornithine	79	NA	0	454227	NA	483518	177406	13.0264	13.0206	0.378467	NA	NA	NA	NA	NA	TRUE	FALSE	DBS	Urea cycle; Arginine and Proline Metabolism	Amino Acid
N-carbamoylalanine	69	NA	0	149242	NA	172284	94329.5	11.9133	11.9151	0.546665	NA	NA	NA	NA	NA	TRUE	FALSE	DBS	Alanine and Aspartate Metabolism	Amino Acid
N-carbamoylaspartate	79	NA	0	1040781	NA	1.13242e+06	568883	13.8555	13.8271	0.479035	NA	NA	NA	NA	NA	TRUE	FALSE	DBS	Pyrimidine Metabolism, Orotate containing	Nucleotide
N-delta-acetylornithine	78	79	78	83688.5	353568	102725	57350	11.3349	11.4166	0.484522	512753	490774	12.7758	12.8398	0.758016	TRUE	TRUE	both	Urea cycle; Arginine and Proline Metabolism	Amino Acid
nevirapine	46	NA	0	449457	NA	810814	684847	13.0158	13.1442	1.06205	NA	NA	NA	NA	NA	TRUE	FALSE	DBS	Drug - Antiviral	Xenobiotics
N-formylanthranilic acid	79	78	78	929161	452180	943233	389810	13.742	13.6613	0.461238	518107	268484	13.0218	13.0468	0.467084	TRUE	TRUE	both	Tryptophan Metabolism	Amino Acid
N-formylmethionine	79	79	79	142869	1321265	151177	52988.7	11.8697	11.8669	0.348999	1.39846e+06	415519	14.0941	14.1096	0.292843	TRUE	TRUE	both	Methionine, Cysteine, SAM and Taurine Metabolism	Amino Acid
N-formylphenylalanine	79	77	77	416859	126338	440491	122453	12.9405	12.96	0.26582	149450	117159	11.7467	11.7719	0.485925	TRUE	TRUE	both	Tyrosine Metabolism	Amino Acid
nicotinamide	79	78	78	76335256	4308382	78137748	2.27012e+07	18.1506	18.1317	0.297254	4.4098e+06	2.40463e+06	15.2759	15.154	0.568032	TRUE	TRUE	both	Nicotinate and Nicotinamide Metabolism	Cofactors and Vitamins
nicotinamide riboside	52	74	49	112536	307336	120017	48469.6	11.631	11.6117	0.421343	332309	159801	12.6355	12.604	0.479247	TRUE	TRUE	both	Nicotinate and Nicotinamide Metabolism	Cofactors and Vitamins
N-methylpipecolate	42	79	42	133586	1060568	184967	156628	11.8025	11.8732	0.708754	1.3819e+06	973246	13.8743	13.9636	0.570098	TRUE	TRUE	both	Bacterial/Fungal	Xenobiotics
N-methylproline	74	79	74	2.12698e+06	10306075	5.26245e+06	8.64417e+06	14.5699	14.8257	1.03155	2.96677e+07	5.58946e+07	16.1482	16.4043	1.15203	TRUE	TRUE	both	Urea cycle; Arginine and Proline Metabolism	Amino Acid
nonadecanoate (19:0)	79	79	79	2302708	1218844	2.37067e+06	506095	14.6496	14.6569	0.209768	1.28299e+06	412581	14.0134	14.0175	0.305085	TRUE	TRUE	both	Long Chain Saturated Fatty Acid	Lipid
nonanoylcarnitine (C9)	15	77	15	57322	292103	83158.1	73124.1	10.9564	11.1376	0.558785	393899	614961	12.5849	12.6255	0.564198	TRUE	TRUE	both	Fatty Acid Metabolism (Acyl Carnitine, Medium Chain)	Lipid
N-oxalyl glycine (NOG)	36	NA	0	33695	NA	35386.5	11517.9	10.425	10.4263	0.310695	NA	NA	NA	NA	NA	TRUE	FALSE	DBS	Food Component/Plant	Xenobiotics
N-palmitoylglycine	24	77	23	52113.5	130150	54306.3	19279.9	10.861	10.8436	0.349801	135188	52478.6	11.7764	11.7492	0.362331	TRUE	TRUE	both	Fatty Acid Metabolism (Acyl Glycine)	Lipid
N-palmitoylserine	59	NA	0	91313	NA	136999	170322	11.422	11.4765	0.739925	NA	NA	NA	NA	NA	TRUE	FALSE	DBS	Endocannabinoid	Lipid
N-palmitoyl-sphingadienine (d18:2/16:0)*	46	79	46	324503	1297134	341685	172491	12.69	12.635	0.467056	1.33055e+06	446272	14.0757	14.0482	0.327043	TRUE	TRUE	both	Ceramides	Lipid
N-palmitoyl-sphinganine (d18:0/16:0)	48	79	48	342364	2584826	377361	220304	12.7436	12.6729	0.606493	2.95535e+06	1.32998e+06	14.7652	14.803	0.442583	TRUE	TRUE	both	Dihydroceramides	Lipid
N-palmitoyl-sphingosine (d18:1/16:0)	79	79	79	5635325	19697692	5.48991e+06	1.67286e+06	15.5446	15.464	0.357733	2.14185e+07	7.70438e+06	16.796	16.8272	0.316958	TRUE	TRUE	both	Ceramides	Lipid
N-stearoylserine*	36	NA	0	45491.5	NA	62328	52349.8	10.7251	10.8254	0.602552	NA	NA	NA	NA	NA	TRUE	FALSE	DBS	Endocannabinoid	Lipid
N-stearoyl-sphinganine (d18:0/18:0)*	3	75	3	344119	1258509	706498	833910	12.7487	12.9082	1.34167	1.52833e+06	1.15658e+06	14.0454	13.9551	0.80002	TRUE	TRUE	both	Dihydroceramides	Lipid
N-stearoyl-sphingosine (d18:1/18:0)*	68	79	68	790308	7202071	823926	372353	13.5801	13.5107	0.495072	8.59482e+06	4.92879e+06	15.7899	15.8078	0.578482	TRUE	TRUE	both	Ceramides	Lipid
N-stearoyltaurine	21	NA	0	30454	NA	34312.1	10276.8	10.324	10.4057	0.273466	NA	NA	NA	NA	NA	TRUE	FALSE	DBS	Endocannabinoid	Lipid
o-cresol sulfate	38	64	35	55754.5	128199	63350.1	35592.6	10.9287	10.9061	0.558759	243592	306904	11.7589	11.7829	1.13206	TRUE	TRUE	both	Benzoate Metabolism	Xenobiotics
octadecadienedioate (C18:2-DC)*	75	79	75	215881	1536509	270400	196463	12.2825	12.2726	0.698346	2.14001e+06	1.5397e+06	14.245	14.3345	0.709469	TRUE	TRUE	both	Fatty Acid, Dicarboxylate	Lipid
octadecanedioate (C18)	75	78	74	231149	778125	246268	109179	12.3508	12.3178	0.450433	918294	739718	13.5646	13.4908	0.719759	TRUE	TRUE	both	Fatty Acid, Dicarboxylate	Lipid
octadecenedioate (C18:1-DC)	78	79	78	1.1078e+06	8414121	1.20891e+06	701883	13.9179	13.8609	0.541972	9.90472e+06	5.75824e+06	15.9454	15.9594	0.553483	TRUE	TRUE	both	Fatty Acid, Dicarboxylate	Lipid
octadecenedioylcarnitine (C18:1-DC)*	21	79	21	128295	1402428	168006	141675	11.7621	11.8372	0.589667	2.17666e+06	2.05244e+06	14.1537	14.3507	0.64374	TRUE	TRUE	both	Fatty Acid Metabolism (Acyl Carnitine, Dicarboxylate)	Lipid
octanoylcarnitine (C8)	79	79	79	946576	10907064	1.69746e+06	5.39737e+06	13.7606	13.7185	0.842133	1.70633e+07	4.19557e+07	16.2049	16.1092	0.885725	TRUE	TRUE	both	Fatty Acid Metabolism (Acyl Carnitine, Medium Chain)	Lipid
oleate/vaccenate (18:1)	79	79	79	99961080	1233795968	1.20726e+08	8.06517e+07	18.4203	18.4354	0.580657	1437919920	1.10576e+09	20.9334	20.7914	0.817785	TRUE	TRUE	both	Long Chain Monounsaturated Fatty Acid	Lipid
oleoyl ethanolamide	31	77	31	42058	236386	64510	66616.2	10.6468	10.8272	0.617062	261706	144836	12.3732	12.3176	0.598574	TRUE	TRUE	both	Endocannabinoid	Lipid
oleoylcarnitine (C18:1)	79	79	79	15622123	21733900	1.68508e+07	7.55309e+06	16.5642	16.545	0.446149	2.32567e+07	1.20744e+07	16.8944	16.8376	0.508853	TRUE	TRUE	both	Fatty Acid Metabolism (Acyl Carnitine, Monounsaturated)	Lipid
oleoylcholine	42	78	41	160764	3847859	168510	65285.6	11.9875	11.9685	0.363949	5.03973e+06	4.74704e+06	15.1626	14.929	1.14927	TRUE	TRUE	both	Fatty Acid Metabolism (Acyl Choline)	Lipid
ophthalmate	79	NA	0	2479234	NA	2.79924e+06	1.41963e+06	14.7235	14.7296	0.482331	NA	NA	NA	NA	NA	TRUE	FALSE	DBS	Glutathione Metabolism	Amino Acid
ornithine	79	79	79	69692056	398940896	7.16551e+07	2.57604e+07	18.0596	18.0348	0.321123	4.09839e+08	1.39154e+08	19.8043	19.775	0.343449	TRUE	TRUE	both	Urea cycle; Arginine and Proline Metabolism	Amino Acid
orotate	79	79	79	585690	2419395	635906	212432	13.2805	13.3184	0.289878	2.68645e+06	1.11968e+06	14.699	14.7176	0.42334	TRUE	TRUE	both	Pyrimidine Metabolism, Orotate containing	Nucleotide
orotidine	79	78	78	2079191	461349	2.16264e+06	727861	14.5475	14.5331	0.332571	509668	198823	13.0419	13.0698	0.383489	TRUE	TRUE	both	Pyrimidine Metabolism, Orotate containing	Nucleotide
O-sulfo-L-tyrosine	79	79	79	77218	720286	83094.3	30955.9	11.2544	11.2639	0.357018	762038	262561	13.4874	13.4942	0.306875	TRUE	TRUE	both	Chemical	Xenobiotics
oxalate (ethanedioate)	79	79	79	5066947	8272388	5.03791e+06	1.30437e+06	15.4382	15.3978	0.270054	8.89854e+06	3.7584e+06	15.9284	15.9001	0.48098	TRUE	TRUE	both	Ascorbate and Aldarate Metabolism	Cofactors and Vitamins
palmitate (16:0)	79	79	79	577965696	1717570176	6.17318e+08	2.35993e+08	20.175	20.1786	0.347691	1.89009e+09	9.7525e+08	21.2642	21.2353	0.508873	TRUE	TRUE	both	Long Chain Saturated Fatty Acid	Lipid
palmitoleate (16:1n7)	79	79	79	21147600	89531448	2.43198e+07	1.30185e+07	16.867	16.8727	0.532088	1.21748e+08	1.52912e+08	18.3101	18.2231	0.866531	TRUE	TRUE	both	Long Chain Monounsaturated Fatty Acid	Lipid
palmitoleoylcarnitine (C16:1)*	77	79	77	1053976	3743374	1.09698e+06	592381	13.8681	13.7533	0.590469	4.04145e+06	2.73102e+06	15.1355	15.0149	0.65144	TRUE	TRUE	both	Fatty Acid Metabolism (Acyl Carnitine, Monounsaturated)	Lipid
palmitoyl dihydrosphingomyelin (d18:0/16:0)*	79	79	79	14329445	134241440	1.4891e+07	3.94678e+06	16.4778	16.4794	0.280565	1.42781e+08	4.25271e+07	18.7152	18.7349	0.290969	TRUE	TRUE	both	Dihydrosphingomyelins	Lipid
palmitoyl ethanolamide	79	79	79	149247	377954	169002	86434.8	11.9134	11.9626	0.350549	392962	138884	12.8425	12.819	0.363684	TRUE	TRUE	both	Endocannabinoid	Lipid
palmitoyl sphingomyelin (d18:1/16:0)	79	79	79	468281248	1143457792	4.63363e+08	9.93299e+07	19.9646	19.9289	0.233974	1.14144e+09	1.25268e+08	20.8573	20.8495	0.111651	TRUE	TRUE	both	Sphingomyelins	Lipid
palmitoylcarnitine (C16)	79	79	79	18250976	18166604	2.07838e+07	1.07297e+07	16.7197	16.7348	0.479192	2.10877e+07	1.2231e+07	16.7151	16.753	0.448786	TRUE	TRUE	both	Fatty Acid Metabolism (Acyl Carnitine, Long Chain Saturated)	Lipid
palmitoylcholine	52	78	51	141507	8327263	162500	88124.6	11.8592	11.8906	0.449022	1.19278e+07	1.11783e+07	15.9345	15.7932	1.14443	TRUE	TRUE	both	Fatty Acid Metabolism (Acyl Choline)	Lipid
pantothenate (Vitamin B5)	79	79	79	541215	1317657	559728	208989	13.2016	13.1763	0.33848	1.41064e+06	504047	14.0914	14.1016	0.339618	TRUE	TRUE	both	Pantothenate and CoA Metabolism	Cofactors and Vitamins
p-cresol glucuronide*	44	74	44	53431	384079	90319.4	81141.2	10.8861	11.1358	0.71467	620472	850158	12.8547	12.7062	1.20835	TRUE	TRUE	both	Tyrosine Metabolism	Amino Acid
p-cresol sulfate	79	79	79	23631752	113184048	2.51925e+07	1.58002e+07	16.9781	16.7352	0.977706	1.33197e+08	9.09077e+07	18.5445	18.4017	0.946218	TRUE	TRUE	both	Benzoate Metabolism	Xenobiotics
pelargonate (9:0)	79	79	79	10933647	1871447	1.74733e+07	1.54546e+07	16.2074	16.3938	0.715732	1.94639e+06	437528	14.4422	14.4588	0.209887	TRUE	TRUE	both	Medium Chain Fatty Acid	Lipid
penicillin G	5	NA	0	110725	NA	130116	133002	11.6148	11.2276	1.27425	NA	NA	NA	NA	NA	TRUE	FALSE	DBS	Drug - Antibiotic	Xenobiotics
pentadecanoate (15:0)	79	79	79	18758924	17538284	1.87967e+07	3.30338e+06	16.7472	16.7339	0.176337	1.92806e+07	7.46436e+06	16.6799	16.7051	0.373379	TRUE	TRUE	both	Long Chain Saturated Fatty Acid	Lipid
pentose acid*	73	63	60	396764	486835	437281	244320	12.8911	12.8085	0.641638	575072	381631	13.0957	13.0474	0.694539	TRUE	TRUE	both	Partially Characterized Molecules	Partially Characterized Molecules
perfluorooctanesulfonate (PFOS)	63	74	62	95436	179534	194203	252612	11.4662	11.6496	0.953394	420767	634320	12.0981	12.3132	1.03304	TRUE	TRUE	both	Chemical	Xenobiotics
perfluorooctanoate (PFOA)	28	70	28	30889	270862	33054.6	11864.2	10.3368	10.3547	0.314294	321732	256746	12.5089	12.3662	0.833817	TRUE	TRUE	both	Chemical	Xenobiotics
phenol sulfate	79	79	79	3368838	22634012	4.24159e+06	2.2572e+06	15.0301	15.1178	0.555628	2.50999e+07	1.20561e+07	16.935	16.9133	0.52822	TRUE	TRUE	both	Tyrosine Metabolism	Amino Acid
phenylacetylcarnitine	20	69	20	140000	545778	171125	114950	11.8488	11.8611	0.625328	711833	568086	13.21	13.1834	0.80178	TRUE	TRUE	both	Acetylated Peptides	Peptide
phenylacetylglutamine	79	79	79	2043298	14662953	2.3006e+06	1.52188e+06	14.5301	14.4059	0.754069	1.59996e+07	9.31276e+06	16.5008	16.3926	0.675282	TRUE	TRUE	both	Acetylated Peptides	Peptide
phenylalanine	79	79	79	295665952	1312163584	3.01526e+08	6.28145e+07	19.5047	19.504	0.201506	1.35582e+09	2.31374e+08	20.9949	21.0133	0.171079	TRUE	TRUE	both	Phenylalanine Metabolism	Amino Acid
phenylalanylalanine	79	NA	0	269830	NA	276697	115017	12.5055	12.4511	0.402997	NA	NA	NA	NA	NA	TRUE	FALSE	DBS	Dipeptide	Peptide
phenylalanylglycine	36	NA	0	73573.5	NA	88442.9	64657.6	11.206	11.2668	0.428286	NA	NA	NA	NA	NA	TRUE	FALSE	DBS	Dipeptide	Peptide
phenyllactate (PLA)	77	79	77	556618	1038232	641851	294156	13.2296	13.2833	0.412932	1.2167e+06	542579	13.853	13.9246	0.412251	TRUE	TRUE	both	Phenylalanine Metabolism	Amino Acid
phenylpyruvate	76	79	76	301076	601446	302288	104331	12.6151	12.5568	0.365756	638223	292101	13.3071	13.2647	0.471455	TRUE	TRUE	both	Phenylalanine Metabolism	Amino Acid
phosphate	79	79	79	68706136	267799904	6.95129e+07	1.51222e+07	18.0453	18.0351	0.208845	2.72312e+08	5.01496e+07	19.4058	19.4063	0.180261	TRUE	TRUE	both	Oxidative Phosphorylation	Energy
phosphocholine	79	79	79	25681080	6443784	3.33487e+07	2.93083e+07	17.0613	17.1372	0.528502	6.37238e+06	3.97953e+06	15.6786	15.4538	0.727476	TRUE	TRUE	both	Phospholipid Metabolism	Lipid
phosphoenolpyruvate (PEP)	79	NA	0	4992623	NA	5.20794e+06	1.63781e+06	15.4235	15.4218	0.294532	NA	NA	NA	NA	NA	TRUE	FALSE	DBS	Glycolysis, Gluconeogenesis, and Pyruvate Metabolism	Carbohydrate
phosphoethanolamine (PE)	79	69	69	5913895	4544216	5.93688e+06	1.58657e+06	15.5928	15.5646	0.253471	4.91857e+06	3.4974e+06	15.3294	15.0655	0.973437	TRUE	TRUE	both	Phospholipid Metabolism	Lipid
picolinate	65	63	53	377764	722031	397261	148811	12.842	12.8255	0.370583	774126	381630	13.4898	13.4545	0.464739	TRUE	TRUE	both	Tryptophan Metabolism	Amino Acid
picolinoylglycine	20	NA	0	77794.5	NA	88584.3	39458.7	11.2618	11.3057	0.420177	NA	NA	NA	NA	NA	TRUE	FALSE	DBS	Fatty Acid Metabolism (Acyl Glycine)	Lipid
pipecolate	79	79	79	39776276	211313760	6.92299e+07	7.81715e+07	17.4988	17.5856	0.94191	3.867e+08	4.30968e+08	19.1689	19.3053	0.943144	TRUE	TRUE	both	Lysine Metabolism	Amino Acid
piperine	21	39	21	492380	2916628	778841	754941	13.107	13.1247	1.00695	5.3933e+06	7.42467e+06	14.8859	14.5135	1.5971	TRUE	TRUE	both	Food Component/Plant	Xenobiotics
pregnanediol-3-glucuronide	78	79	78	768264	6184823	840970	504376	13.5519	13.4708	0.600843	6.85586e+06	3.62287e+06	15.6376	15.6143	0.506768	TRUE	TRUE	both	Progestin Steroids	Lipid
pregnanolone/allopregnanolone sulfate	78	79	78	1.30876e+06	7715384	1.67501e+06	1.10133e+06	14.0846	14.1065	0.724604	9.60706e+06	7.11351e+06	15.8587	15.8565	0.678331	TRUE	TRUE	both	Progestin Steroids	Lipid
pregnen-diol disulfate*	70	79	70	2650750	34613324	3.69355e+06	3.29686e+06	14.7903	14.8361	0.746015	3.84187e+07	1.7859e+07	17.3597	17.3692	0.434271	TRUE	TRUE	both	Pregnenolone Steroids	Lipid
pregnenediol sulfate (C21H34O5S)*	79	79	79	294889	2481976	333579	178705	12.5944	12.5808	0.532365	2.61382e+06	1.10219e+06	14.7246	14.6871	0.435883	TRUE	TRUE	both	Pregnenolone Steroids	Lipid
pregnenetriol disulfate*	31	77	31	217585	3952432	378798	363315	12.2903	12.4858	0.845932	5.06505e+06	4.18826e+06	15.1898	15.1381	0.828156	TRUE	TRUE	both	Pregnenolone Steroids	Lipid
pregnenetriol sulfate*	46	79	46	44371	399836	56101.7	33694.6	10.7003	10.7831	0.540389	465457	245129	12.8988	12.928	0.492516	TRUE	TRUE	both	Pregnenolone Steroids	Lipid
pregnenolone sulfate	54	79	54	223019	1130172	280741	228515	12.3115	12.2007	0.890685	1.32501e+06	701405	13.9379	13.9626	0.533954	TRUE	TRUE	both	Pregnenolone Steroids	Lipid
proline	79	79	79	477421888	1761546624	5.04896e+08	1.17271e+08	19.9839	20.0155	0.218892	1.88616e+09	4.86928e+08	21.2895	21.3266	0.249213	TRUE	TRUE	both	Urea cycle; Arginine and Proline Metabolism	Amino Acid
prolylglycine	68	78	67	278952	788445	321947	236268	12.5388	12.5165	0.546403	941356	582152	13.5777	13.608	0.532528	TRUE	TRUE	both	Dipeptide	Peptide
prolylhydroxyproline	78	79	78	4.12468e+06	22966074	4.34397e+06	1.96429e+06	15.2324	15.1793	0.472902	2.46617e+07	8.05246e+06	16.9495	16.9701	0.319975	TRUE	TRUE	both	Urea cycle; Arginine and Proline Metabolism	Amino Acid
propionylcarnitine (C3)	79	79	79	23030534	31306194	2.43614e+07	1.18714e+07	16.9523	16.8943	0.487039	3.37569e+07	1.25749e+07	17.2593	17.2703	0.364935	TRUE	TRUE	both	Fatty Acid Metabolism (also BCAA Metabolism)	Lipid
propyl 4-hydroxybenzoate	45	NA	31	94359	NA	111497	59196.3	11.4549	11.5056	0.476725	NA	NA	NA	NA	NA	TRUE	FALSE	DBS	Benzoate Metabolism	Xenobiotics
propyl 4-hydroxybenzoate sulfate	35	52	35	129891	510964	248433	308085	11.7745	11.7589	1.19319	1.21008e+06	2.05343e+06	13.144	13.1334	1.32045	TRUE	TRUE	both	Benzoate Metabolism	Xenobiotics
pseudouridine	79	79	79	783062	4335072	799606	236239	13.571	13.5499	0.291935	4.68363e+06	1.37882e+06	15.2822	15.3214	0.273671	TRUE	TRUE	both	Pyrimidine Metabolism, Uracil containing	Nucleotide
putrescine	23	NA	0	301008	NA	599937	617656	12.6149	12.7326	1.14728	NA	NA	NA	NA	NA	TRUE	FALSE	DBS	Polyamine Metabolism	Amino Acid
pyridoxate	78	79	78	259610	1530943	293268	165273	12.4669	12.4827	0.434735	1.90405e+06	1.61924e+06	14.2414	14.2765	0.540503	TRUE	TRUE	both	Vitamin B6 Metabolism	Cofactors and Vitamins
pyroglutamine*	79	79	79	15857205	31549872	1.73369e+07	8.81578e+06	16.5791	16.5527	0.482521	3.98678e+07	2.3938e+07	17.2671	17.3425	0.563311	TRUE	TRUE	both	Glutamate Metabolism	Amino Acid
pyrraline	48	52	43	188013	398042	211855	169525	12.144	11.9954	0.750257	516288	435009	12.8914	12.8202	0.861066	TRUE	TRUE	both	Food Component/Plant	Xenobiotics
pyruvate	79	79	79	3498839	223400128	4.1376e+06	2.26424e+06	15.0679	15.0841	0.564655	2.35162e+08	1.04236e+08	19.2245	19.1696	0.606127	TRUE	TRUE	both	Glycolysis, Gluconeogenesis, and Pyruvate Metabolism	Carbohydrate
quinate	51	67	50	330614	490995	488350	480442	12.7087	12.7986	0.719712	1.05277e+06	1.68906e+06	13.1042	13.1946	1.06608	TRUE	TRUE	both	Food Component/Plant	Xenobiotics
quinolinate	78	79	78	235158	1550316	258856	115125	12.368	12.3684	0.447775	1.65936e+06	849730	14.254	14.2046	0.490916	TRUE	TRUE	both	Nicotinate and Nicotinamide Metabolism	Cofactors and Vitamins
ribitol	78	79	78	65822.5	140990	76168.9	54353.5	11.0947	11.1397	0.379501	146801	51102.2	11.8564	11.8388	0.344345	TRUE	TRUE	both	Pentose Metabolism	Carbohydrate
ribonate	79	79	79	4112680	3408694	4.28797e+06	1.60474e+06	15.2296	15.2015	0.380945	3.5342e+06	1.0544e+06	15.0418	15.0375	0.283856	TRUE	TRUE	both	Pentose Metabolism	Carbohydrate
ribulonate/xylulonate/lyxonate*	79	79	79	2531177	6678350	2.61212e+06	1.26976e+06	14.7442	14.6413	0.548563	7.37081e+06	2.9955e+06	15.7144	15.7352	0.403387	TRUE	TRUE	both	Pentose Metabolism	Carbohydrate
ritonavir	28	29	28	2665865	45250808	4.13032e+06	4.31173e+06	14.796	14.7469	1.04495	5.98669e+07	5.87871e+07	17.6277	17.3681	1.30827	TRUE	TRUE	both	Drug - Antiviral	Xenobiotics
S-(1,2-dicarboxyethyl)glutathione	71	NA	0	148235	NA	157792	63463.2	11.9066	11.8793	0.446118	NA	NA	NA	NA	NA	TRUE	FALSE	DBS	Glutathione Metabolism	Amino Acid
S-1-pyrroline-5-carboxylate	63	79	63	369644	1748994	375056	159489	12.8203	12.7582	0.391125	1.9421e+06	837553	14.3746	14.3922	0.429743	TRUE	TRUE	both	Glutamate Metabolism	Amino Acid
saccharin	14	35	13	169680	372277	291368	262243	12.0415	12.212	0.921542	1244103	2.09016e+06	12.8274	13.0216	1.45285	TRUE	TRUE	both	Food Component/Plant	Xenobiotics
S-adenosylhomocysteine (SAH)	71	71	64	34965	48556	39762.5	17780	10.4621	10.5182	0.366206	51942.6	21246.9	10.7905	10.7772	0.406658	TRUE	TRUE	both	Methionine, Cysteine, SAM and Taurine Metabolism	Amino Acid
salicylate	79	67	67	1297869	318641	2.44311e+06	5.95173e+06	14.0762	14.1917	0.738392	927636	3.36811e+06	12.6718	12.8084	0.902198	TRUE	TRUE	both	Drug - Topical Agents	Xenobiotics
salicyluric glucuronide*	76	NA	0	53198.5	NA	57400.8	23464.2	10.8818	10.8814	0.392821	NA	NA	NA	NA	NA	TRUE	FALSE	DBS	Drug - Analgesics, Anesthetics	Xenobiotics
S-allylcysteine	13	44	13	223758	440156	468700	711220	12.3183	12.4008	1.12452	1.76225e+06	3.7385e+06	12.9933	13.3283	1.33456	TRUE	TRUE	both	Food Component/Plant	Xenobiotics
sarcosine	75	79	75	2075437	13960934	2.24307e+06	1.3483e+06	14.5457	14.4599	0.59193	1.63213e+07	7.47325e+06	16.4518	16.5216	0.405199	TRUE	TRUE	both	Glycine, Serine and Threonine Metabolism	Amino Acid
sebacate (C10-DC)	66	70	59	143915	148801	232438	295718	11.8768	12.0015	0.725349	189870	144161	11.9104	11.9822	0.539981	TRUE	TRUE	both	Fatty Acid, Dicarboxylate	Lipid
serine	79	79	79	43321148	199588848	4.47595e+07	9.33698e+06	17.5842	17.5957	0.206469	2.04178e+08	5.046e+07	19.1118	19.1054	0.242525	TRUE	TRUE	both	Glycine, Serine and Threonine Metabolism	Amino Acid
serotonin	40	72	37	139836	3945816	152471	98924.8	11.8482	11.7298	0.660417	4.96371e+06	3.781e+06	15.1882	15.0135	1.07215	TRUE	TRUE	both	Tryptophan Metabolism	Amino Acid
S-methylcysteine	79	79	79	1126495	267799	1.40052e+06	868619	13.9346	13.987	0.566452	310964	192924	12.498	12.4727	0.598384	TRUE	TRUE	both	Methionine, Cysteine, SAM and Taurine Metabolism	Amino Acid
S-methylcysteine sulfoxide	79	79	79	1573129	7583588	1.98929e+06	1.47872e+06	14.2686	14.2824	0.65693	9.55194e+06	8.58757e+06	15.8415	15.801	0.709909	TRUE	TRUE	both	Methionine, Cysteine, SAM and Taurine Metabolism	Amino Acid
S-methylglutathione	44	NA	0	150120	NA	481048	2.10367e+06	11.9186	11.9716	0.881441	NA	NA	NA	NA	NA	TRUE	FALSE	DBS	Glutathione Metabolism	Amino Acid
spermidine	79	79	79	4917132	1873054	5.22898e+06	2.11888e+06	15.4082	15.3924	0.403077	2.25762e+06	1.57658e+06	14.4431	14.4247	0.650141	TRUE	TRUE	both	Polyamine Metabolism	Amino Acid
spermine	79	78	78	1517901	479626	2.50908e+06	2.89736e+06	14.2328	14.392	0.775948	732068	1.15536e+06	13.0808	13.1216	0.7441	TRUE	TRUE	both	Polyamine Metabolism	Amino Acid
sphinganine	62	79	62	141503	2414989	310941	1.14953e+06	11.86	11.9871	0.674361	3.21569e+06	3.18677e+06	14.6972	14.7145	0.690512	TRUE	TRUE	both	Sphingolipid Synthesis	Lipid
sphinganine-1-phosphate	78	79	78	820490	1659890	912485	514362	13.6176	13.6117	0.463051	1.75544e+06	734966	14.3223	14.2975	0.403422	TRUE	TRUE	both	Sphingolipid Synthesis	Lipid
sphingomyelin (d17:1/14:0, d16:1/15:0)*	45	79	45	269452	2291567	286227	107221	12.5041	12.5091	0.323994	2.34353e+06	946826	14.6447	14.5886	0.405483	TRUE	TRUE	both	Sphingomyelins	Lipid
sphingomyelin (d17:1/16:0, d18:1/15:0, d16:1/17:0)*	79	79	79	13103748	116588784	1.32281e+07	3.812e+06	16.3884	16.3514	0.320894	1.17732e+08	2.99988e+07	18.5742	18.5509	0.262669	TRUE	TRUE	both	Sphingomyelins	Lipid
sphingomyelin (d18:0/18:0, d19:0/17:0)*	79	79	79	1406470	28151668	1.46801e+06	687826	14.1566	14.0831	0.516816	3.30212e+07	1.81353e+07	17.1531	17.1733	0.537926	TRUE	TRUE	both	Dihydrosphingomyelins	Lipid
sphingomyelin (d18:0/20:0, d16:0/22:0)*	26	79	26	263156	9860094	342173	312422	12.4803	12.5387	0.584643	1.09277e+07	4.91709e+06	16.104	16.1055	0.461086	TRUE	TRUE	both	Dihydrosphingomyelins	Lipid
sphingomyelin (d18:1/14:0, d16:1/16:0)*	79	79	79	17812276	163969616	1.8634e+07	5.971e+06	16.6954	16.6884	0.332104	1.65861e+08	4.32125e+07	18.9152	18.8923	0.267243	TRUE	TRUE	both	Sphingomyelins	Lipid
sphingomyelin (d18:1/17:0, d17:1/18:0, d19:1/16:0)	79	79	79	6645779	71927928	6.56978e+06	2.20522e+06	15.7095	15.6344	0.375884	7.42154e+07	1.89074e+07	18.0912	18.0874	0.27533	TRUE	TRUE	both	Sphingomyelins	Lipid
sphingomyelin (d18:1/18:1, d18:2/18:0)	79	79	79	23377734	108678696	2.41803e+07	9.11009e+06	16.9673	16.9286	0.391818	1.06418e+08	2.93558e+07	18.5039	18.4409	0.30337	TRUE	TRUE	both	Sphingomyelins	Lipid
sphingomyelin (d18:1/19:0, d19:1/18:0)*	75	79	75	1879076	43996372	1.95154e+06	833891	14.4463	14.391	0.444364	4.5083e+07	1.47951e+07	17.5996	17.567	0.351263	TRUE	TRUE	both	Sphingomyelins	Lipid
sphingomyelin (d18:1/20:0, d16:1/22:0)*	79	79	79	20794954	421336256	2.20089e+07	7.27402e+06	16.8502	16.8523	0.340932	4.21357e+08	6.99997e+07	19.8589	19.8434	0.185024	TRUE	TRUE	both	Sphingomyelins	Lipid
sphingomyelin (d18:1/20:1, d18:2/20:0)*	79	79	79	13788806	61846028	1.38827e+07	5.03748e+06	16.4394	16.3767	0.388677	6.32599e+07	1.49937e+07	17.9402	17.9331	0.251174	TRUE	TRUE	both	Sphingomyelins	Lipid
sphingomyelin (d18:1/21:0, d17:1/22:0, d16:1/23:0)*	77	79	77	3750900	130179512	3.77305e+06	1.57108e+06	15.1375	15.0224	0.568236	1.30598e+08	3.42587e+07	18.6844	18.6533	0.26732	TRUE	TRUE	both	Sphingomyelins	Lipid
sphingomyelin (d18:1/22:1, d18:2/22:0, d16:1/24:1)*	79	79	79	35211292	575226944	3.57423e+07	1.25453e+07	17.3769	17.3298	0.362599	5.69886e+08	7.57265e+07	20.1703	20.1519	0.137262	TRUE	TRUE	both	Sphingomyelins	Lipid
sphingomyelin (d18:1/22:2, d18:2/22:1, d16:1/24:2)*	78	79	78	4.26806e+06	42642212	4.58531e+06	2.0573e+06	15.2667	15.2483	0.425405	4.20479e+07	1.06224e+07	17.5684	17.5174	0.288454	TRUE	TRUE	both	Sphingomyelins	Lipid
sphingomyelin (d18:1/24:1, d18:2/24:0)*	79	79	79	129999888	1511322496	1.35018e+08	4.21707e+07	18.683	18.6681	0.34508	1.54026e+09	2.67299e+08	21.1363	21.1395	0.181748	TRUE	TRUE	both	Sphingomyelins	Lipid
sphingomyelin (d18:2/14:0, d18:1/14:1)*	72	79	72	894732	10983097	993515	421983	13.7042	13.7327	0.38601	1.18098e+07	4.33508e+06	16.2119	16.2226	0.353322	TRUE	TRUE	both	Sphingomyelins	Lipid
sphingomyelin (d18:2/16:0, d18:1/16:1)*	79	79	79	39193444	468454304	3.96724e+07	1.29757e+07	17.484	17.4405	0.343976	4.73467e+08	1.00946e+08	19.9649	19.9526	0.218927	TRUE	TRUE	both	Sphingomyelins	Lipid
sphingomyelin (d18:2/18:1)*	68	79	68	765598	15890677	957935	578957	13.5483	13.5898	0.623357	1.74384e+07	6.44447e+06	16.5812	16.6069	0.373753	TRUE	TRUE	both	Sphingomyelins	Lipid
sphingomyelin (d18:2/21:0, d16:2/23:0)*	67	79	67	1024954	27636082	1103062	541059	13.8402	13.7895	0.515479	2.80929e+07	1.00262e+07	17.1346	17.0834	0.383363	TRUE	TRUE	both	Sphingomyelins	Lipid
sphingomyelin (d18:2/23:0, d18:1/23:1, d17:1/24:1)*	79	79	79	10814090	327823712	1.08772e+07	4.38143e+06	16.1964	16.1062	0.48829	3.32038e+08	7.819e+07	19.608	19.5937	0.23624	TRUE	TRUE	both	Sphingomyelins	Lipid
sphingomyelin (d18:2/23:1)*	69	79	69	1313202	37630896	1.38971e+06	565033	14.088	14.0546	0.451496	3.82419e+07	1.08087e+07	17.4433	17.4157	0.312041	TRUE	TRUE	both	Sphingomyelins	Lipid
sphingomyelin (d18:2/24:1, d18:1/24:2)*	79	79	79	70329992	944952960	6.98131e+07	2.37138e+07	18.0687	17.9946	0.394149	9.53254e+08	1.6045e+08	20.6666	20.6598	0.18438	TRUE	TRUE	both	Sphingomyelins	Lipid
sphingomyelin (d18:2/24:2)*	77	79	77	6923450	96745880	6.89575e+06	2.95195e+06	15.7504	15.6415	0.492793	9.58952e+07	2.93837e+07	18.3876	18.3263	0.341127	TRUE	TRUE	both	Sphingomyelins	Lipid
sphingosine	79	79	79	369239	5873124	573662	1.37437e+06	12.8192	12.8706	0.622926	8.95196e+06	8.96109e+06	15.5859	15.6919	0.765928	TRUE	TRUE	both	Sphingosines	Lipid
sphingosine 1-phosphate	79	79	79	2031832	11046508	2.23058e+06	888037	14.5244	14.5512	0.36574	1.11153e+07	3.03675e+06	16.2176	16.1883	0.2689	TRUE	TRUE	both	Sphingosines	Lipid
stachydrine	79	79	79	43607620	130841408	7.14942e+07	7.9047e+07	17.5907	17.5789	1.04772	2.50482e+08	3.11075e+08	18.6895	18.5803	1.34429	TRUE	TRUE	both	Food Component/Plant	Xenobiotics
stearate (18:0)	79	79	79	452932832	589984192	4.8082e+08	1.58236e+08	19.9313	19.9508	0.272445	6.42878e+08	2.91517e+08	20.1956	20.1923	0.418958	TRUE	TRUE	both	Long Chain Saturated Fatty Acid	Lipid
stearoyl sphingomyelin (d18:1/18:0)	79	79	79	54046756	211091664	5.44223e+07	1.82128e+07	17.8054	17.7543	0.352317	2.15754e+08	5.16549e+07	19.1678	19.1588	0.257639	TRUE	TRUE	both	Sphingomyelins	Lipid
stearoylcarnitine (C18)	79	79	79	6871373	5403075	7.68263e+06	3.97038e+06	15.7429	15.7352	0.496988	5.53857e+06	2.52321e+06	15.5025	15.429	0.453198	TRUE	TRUE	both	Fatty Acid Metabolism (Acyl Carnitine, Long Chain Saturated)	Lipid
suberate (C8-DC)	79	61	61	308891	141812	369013	218395	12.6407	12.671	0.539388	173560	86837.8	11.8623	11.9521	0.474414	TRUE	TRUE	both	Fatty Acid, Dicarboxylate	Lipid
suberoylcarnitine (C8-DC)	42	79	42	91932	378167	108748	68925.7	11.4288	11.4643	0.503605	489298	360043	12.8431	12.9186	0.579363	TRUE	TRUE	both	Fatty Acid Metabolism (Acyl Carnitine, Dicarboxylate)	Lipid
succinate	79	79	79	14665296	29241406	1.53266e+07	4.42356e+06	16.501	16.5035	0.293046	3.11167e+07	2.96241e+07	17.1911	16.7751	1.15825	TRUE	TRUE	both	TCA Cycle	Energy
succinylcarnitine (C4-DC)	79	79	79	14423538	1588695	1.53106e+07	5.78635e+06	16.4844	16.474	0.379979	1.63132e+06	477439	14.2784	14.2609	0.306274	TRUE	TRUE	both	TCA Cycle	Energy
sucrose	73	78	72	130404	493466	3.10919e+06	2.50893e+07	11.7784	11.9408	1.06343	653945	625027	13.1089	13.0253	0.883695	TRUE	TRUE	both	Disaccharides and Oligosaccharides	Carbohydrate
sulfamethoxazole	37	33	29	60180540	107089136	1.31734e+08	1.85448e+08	17.9129	17.3154	2.09345	1.34082e+08	1.23937e+08	18.4892	17.202	3.03197	TRUE	TRUE	both	Drug - Antibiotic	Xenobiotics
tartronate (hydroxymalonate)	79	69	69	340748	794755	357965	111407	12.7389	12.7432	0.301105	1.17084e+06	928241	13.5858	13.6394	0.862083	TRUE	TRUE	both	Food Component/Plant	Xenobiotics
taurine	79	79	79	70651440	110309872	7.02409e+07	1.91624e+07	18.0733	18.0312	0.272077	1.16464e+08	4.85552e+07	18.5188	18.485	0.432018	TRUE	TRUE	both	Methionine, Cysteine, SAM and Taurine Metabolism	Amino Acid
taurochenodeoxycholate	56	79	56	154632	677320	236362	294189	11.9488	11.8762	0.982462	1.21898e+06	1.76719e+06	13.4259	13.4182	1.09304	TRUE	TRUE	both	Primary Bile Acid Metabolism	Lipid
taurocholate	57	76	57	141772	601215	440834	1.3213e+06	11.862	12.0007	1.19179	2.32789e+06	9.97322e+06	13.3042	13.3294	1.34592	TRUE	TRUE	both	Primary Bile Acid Metabolism	Lipid
taurocholenate sulfate*	7	78	7	114456	1.3571e+06	133548	50357.8	11.6479	11.7449	0.361753	1.74512e+06	1.45574e+06	14.1209	13.9878	0.971277	TRUE	TRUE	both	Secondary Bile Acid Metabolism	Lipid
tetradecadienedioate (C14:2-DC)*	11	77	10	62800	161976	72973.7	40248.6	11.0477	11.0647	0.543818	183447	94994.8	11.9952	12.0074	0.467068	TRUE	TRUE	both	Fatty Acid, Dicarboxylate	Lipid
tetradecadienoate (14:2)*	77	79	77	597730	2432225	719857	443707	13.3009	13.3151	0.596705	3.1568e+06	2.45807e+06	14.7043	14.6769	0.818986	TRUE	TRUE	both	Long Chain Polyunsaturated Fatty Acid (n3 and n6)	Lipid
tetradecanedioate (C14)	51	79	51	93704	246283	113317	84423.8	11.4479	11.4614	0.565882	286366	222475	12.4142	12.4026	0.537457	TRUE	TRUE	both	Fatty Acid, Dicarboxylate	Lipid
theanine	23	45	22	3399276	5101276	5.5692e+06	5.79261e+06	15.0391	15.0461	1.04859	1.79981e+07	2.66709e+07	15.445	14.8435	2.45245	TRUE	TRUE	both	Food Component/Plant	Xenobiotics
theobromine	54	44	39	1.1311e+06	1799138	1.94128e+06	2.95208e+06	13.934	13.7686	1.16208	3.71409e+06	5.3231e+06	14.4028	14.2798	1.40864	TRUE	TRUE	both	Xanthine Metabolism	Xenobiotics
theophylline	68	63	59	361073	1115840	548021	641697	12.7968	12.8046	0.852875	2.01859e+06	2.49602e+06	13.9251	13.8517	1.21403	TRUE	TRUE	both	Xanthine Metabolism	Xenobiotics
thioproline	79	79	79	17342256	14109090	2.12959e+07	1.30576e+07	16.6687	16.6999	0.626272	1.36932e+07	2.82805e+06	16.4623	16.4083	0.230403	TRUE	TRUE	both	Chemical	Xenobiotics
threonate	79	79	79	106386688	67557216	9.82267e+07	3.70471e+07	18.4826	18.3127	0.463854	7.32549e+07	3.65729e+07	18.0285	17.952	0.620041	TRUE	TRUE	both	Ascorbate and Aldarate Metabolism	Cofactors and Vitamins
threonine	79	79	79	105351608	715352384	1.10406e+08	3.17972e+07	18.4728	18.4826	0.26958	7.56002e+08	2.12233e+08	20.3883	20.4054	0.278318	TRUE	TRUE	both	Glycine, Serine and Threonine Metabolism	Amino Acid
thymol sulfate	17	37	10	124678	132144	176603	233146	11.7335	11.6499	0.879356	478143	1.10912e+06	11.7916	11.9825	1.38363	TRUE	TRUE	both	Food Component/Plant	Xenobiotics
tiglyl carnitine (C5)	61	78	60	180658	445536	183304	66897.3	12.1044	12.0498	0.386324	467829	150919	13.007	13.0054	0.321758	TRUE	TRUE	both	Leucine, Isoleucine and Valine Metabolism	Amino Acid
trans-urocanate	79	79	79	3480648	3012719	4.04595e+06	2.25291e+06	15.0627	15.0738	0.534241	3.81631e+06	2.73739e+06	14.9184	14.9542	0.63529	TRUE	TRUE	both	Histidine Metabolism	Amino Acid
trichloroethanol glucuronide*	1	1	1	3534577	116576544	3534577	NA	15.0781	15.0781	NA	116576544	NA	18.5741	18.5741	NA	TRUE	TRUE	both	Chemical	Xenobiotics
triclosan sulfate	11	NA	0	60684	NA	461333	863877	11.0134	11.7394	1.49418	NA	NA	NA	NA	NA	TRUE	FALSE	DBS	Drug - Antibiotic	Xenobiotics
tricosanoyl sphingomyelin (d18:1/23:0)*	79	79	79	7482608	404480352	7.46141e+06	2.71172e+06	15.8281	15.7466	0.435051	4.20264e+08	9.64866e+07	19.8181	19.8302	0.232644	TRUE	TRUE	both	Sphingomyelins	Lipid
tridecenedioate (C13:1-DC)*	30	55	24	85136	334786	111960	107730	11.352	11.3659	0.688484	569866	873609	12.7212	12.6873	0.991457	TRUE	TRUE	both	Fatty Acid, Dicarboxylate	Lipid
trigonelline (N'-methylnicotinate)	79	79	79	10186588	46636916	1.46223e+07	1.40004e+07	16.1366	16.1095	0.915394	6.975e+07	6.68012e+07	17.6579	17.634	0.973726	TRUE	TRUE	both	Nicotinate and Nicotinamide Metabolism	Cofactors and Vitamins
trimethoprim	26	28	26	1.42435e+07	1309487	1.45848e+07	9.70807e+06	16.4716	16.1611	1.0068	1.4313e+06	1.13866e+06	14.0795	13.6057	1.41653	TRUE	TRUE	both	Drug - Antibiotic	Xenobiotics
trimethylamine N-oxide	79	79	79	1856322	25317244	2.47306e+06	2.24648e+06	14.4341	14.4685	0.687362	3.1809e+07	2.48532e+07	17.047	17.0348	0.700745	TRUE	TRUE	both	Phospholipid Metabolism	Lipid
tryptophan	79	79	79	42653964	474631328	4.77608e+07	2.09337e+07	17.5686	17.5771	0.478556	4.47639e+08	1.66865e+08	19.978	19.8364	0.434736	TRUE	TRUE	both	Tryptophan Metabolism	Amino Acid
tryptophan betaine	79	79	79	17988956	16212793	4.96754e+07	6.07748e+07	16.7053	16.7205	1.68609	4.53058e+07	5.88023e+07	16.6013	16.3234	2.10728	TRUE	TRUE	both	Tryptophan Metabolism	Amino Acid
tyramine O-sulfate	12	75	12	29267	70252	42354.2	41623.4	10.2816	10.423	0.613792	117217	147545	11.1598	11.268	0.852235	TRUE	TRUE	both	Tyrosine Metabolism	Amino Acid
tyrosine	79	79	79	62023812	312431456	6.27553e+07	1.35725e+07	17.943	17.9317	0.216844	3.08e+08	7.64543e+07	19.5599	19.5115	0.272786	TRUE	TRUE	both	Tyrosine Metabolism	Amino Acid
UDP-glucose/UDP-galactose	7	NA	0	140340	NA	155662	53066.4	11.8518	11.9082	0.328129	NA	NA	NA	NA	NA	TRUE	FALSE	DBS	Nucleotide Sugar	Carbohydrate
UDP-N-acetylglucosamine/galactosamine	68	NA	0	119280	NA	137697	97273.2	11.6892	11.6268	0.649056	NA	NA	NA	NA	NA	TRUE	FALSE	DBS	Nucleotide Sugar	Carbohydrate
umbelliferone sulfate	11	44	11	38920	145688	41501.9	14285.9	10.5693	10.5805	0.345112	190267	167559	11.8891	11.7598	0.949415	TRUE	TRUE	both	Food Component/Plant	Xenobiotics
undecanedioate (C11-DC)	77	NA	0	198297	NA	412950	517117	12.1975	12.4611	0.914132	NA	NA	NA	NA	NA	TRUE	FALSE	DBS	Fatty Acid, Dicarboxylate	Lipid
undecenoylcarnitine (C11:1)	77	79	77	273808	2722371	313896	184282	12.5202	12.5212	0.517684	3.22655e+06	1.91832e+06	14.817	14.8475	0.516434	TRUE	TRUE	both	Fatty Acid Metabolism (Acyl Carnitine, Monounsaturated)	Lipid
uracil	6	49	4	135177	283569	244107	289702	11.7643	12.0143	0.863743	381971	275574	12.5552	12.6871	0.534367	TRUE	TRUE	both	Pyrimidine Metabolism, Uracil containing	Nucleotide
urate	79	79	79	28085524	123239320	3.03092e+07	9.80672e+06	17.1508	17.1779	0.314334	1.30381e+08	3.52072e+07	18.6296	18.6502	0.2707	TRUE	TRUE	both	Purine Metabolism, (Hypo)Xanthine/Inosine containing	Nucleotide
urea	79	79	79	26780246	216404208	2.92072e+07	1.28563e+07	17.1032	17.0957	0.443358	2.22467e+08	7.71372e+07	19.1927	19.156	0.373967	TRUE	TRUE	both	Urea cycle; Arginine and Proline Metabolism	Amino Acid
uridine	79	79	79	1521079	9752883	1.56544e+06	385905	14.2349	14.2352	0.240763	9.7165e+06	2.03447e+06	16.0931	16.0668	0.216696	TRUE	TRUE	both	Pyrimidine Metabolism, Uracil containing	Nucleotide
ursodeoxycholate	2	NA	0	30102	NA	30102	18653.5	10.2058	10.2058	0.664641	NA	NA	NA	NA	NA	TRUE	FALSE	DBS	Secondary Bile Acid Metabolism	Lipid
valine	79	78	78	199963264	1153924608	2.03119e+08	4.72095e+07	19.1136	19.1032	0.229801	1.18836e+09	3.21625e+08	20.8663	20.8588	0.27762	TRUE	TRUE	both	Leucine, Isoleucine and Valine Metabolism	Amino Acid
valylleucine	79	NA	0	1534442	NA	1.8969e+06	1.2319e+06	14.2437	14.3004	0.541158	NA	NA	NA	NA	NA	TRUE	FALSE	DBS	Dipeptide	Peptide
vanillactate	9	77	9	35551	80722	41414.3	16247.5	10.4787	10.5751	0.339903	97061.4	63556.6	11.2988	11.3468	0.488264	TRUE	TRUE	both	Tyrosine Metabolism	Amino Acid
vanillic acid glycine	76	46	45	73423	45314	80441.4	41723.1	11.204	11.168	0.521266	93530.5	198105	10.7201	10.8885	0.867308	TRUE	TRUE	both	Food Component/Plant	Xenobiotics
xanthine	79	79	79	935699	6586962	1.17793e+06	1.12878e+06	13.749	13.8048	0.49791	7.29636e+06	3.36216e+06	15.7006	15.7083	0.437947	TRUE	TRUE	both	Purine Metabolism, (Hypo)Xanthine/Inosine containing	Nucleotide
ximenoylcarnitine (C26:1)*	36	79	36	167184	1801568	181182	68744.1	12.0266	12.0413	0.366788	1.96849e+06	957837	14.4042	14.3812	0.478442	TRUE	TRUE	both	Fatty Acid Metabolism (Acyl Carnitine, Monounsaturated)	Lipid
(14 or 15)-methylpalmitate (a17:0 or i17:0)	NA	79	0	NA	4840546	NA	NA	NA	NA	NA	5.71596e+06	2.92212e+06	15.3925	15.4292	0.517673	FALSE	TRUE	Plasma	Fatty Acid, Branched	Lipid
(S)-a-amino-omega-caprolactam	NA	79	0	NA	632269	NA	NA	NA	NA	NA	645690	160721	13.3571	13.3476	0.251381	FALSE	TRUE	Plasma	Food Component/Plant	Xenobiotics
1-(1-enyl-palmitoyl)-2-arachidonoyl-GPC (P-16:0/20:4)*	NA	79	0	NA	52918580	NA	NA	NA	NA	NA	5.49679e+07	1.18813e+07	17.7843	17.7997	0.213788	FALSE	TRUE	Plasma	Plasmalogen	Lipid
1-(1-enyl-palmitoyl)-2-linoleoyl-GPC (P-16:0/18:2)*	NA	79	0	NA	123658456	NA	NA	NA	NA	NA	1.27756e+08	4.18753e+07	18.633	18.6108	0.338684	FALSE	TRUE	Plasma	Plasmalogen	Lipid
1-(1-enyl-palmitoyl)-2-linoleoyl-GPE (P-16:0/18:2)*	NA	79	0	NA	7086087	NA	NA	NA	NA	NA	7.80215e+06	3.69017e+06	15.7736	15.7644	0.466029	FALSE	TRUE	Plasma	Plasmalogen	Lipid
1-(1-enyl-palmitoyl)-2-oleoyl-GPC (P-16:0/18:1)*	NA	79	0	NA	50841832	NA	NA	NA	NA	NA	5.42938e+07	1.42796e+07	17.7442	17.7782	0.250343	FALSE	TRUE	Plasma	Plasmalogen	Lipid
1-(1-enyl-palmitoyl)-2-oleoyl-GPE (P-16:0/18:1)*	NA	79	0	NA	8555516	NA	NA	NA	NA	NA	8.89944e+06	3.37027e+06	15.9621	15.9348	0.366725	FALSE	TRUE	Plasma	Plasmalogen	Lipid
1-(1-enyl-palmitoyl)-2-palmitoleoyl-GPC (P-16:0/16:1)*	NA	79	0	NA	3824941	NA	NA	NA	NA	NA	4.18812e+06	1.39978e+06	15.1571	15.1937	0.336314	FALSE	TRUE	Plasma	Plasmalogen	Lipid
1-(1-enyl-palmitoyl)-2-palmitoyl-GPC (P-16:0/16:0)*	NA	79	0	NA	49183388	NA	NA	NA	NA	NA	5.22138e+07	1.47593e+07	17.7111	17.7336	0.272055	FALSE	TRUE	Plasma	Plasmalogen	Lipid
1-(1-enyl-stearoyl)-2-linoleoyl-GPE (P-18:0/18:2)*	NA	79	0	NA	64228780	NA	NA	NA	NA	NA	6.75395e+07	2.96116e+07	17.978	17.9254	0.469475	FALSE	TRUE	Plasma	Plasmalogen	Lipid
1-(1-enyl-stearoyl)-2-oleoyl-GPE (P-18:0/18:1)	NA	79	0	NA	9452455	NA	NA	NA	NA	NA	1.01487e+07	4.21924e+06	16.0618	16.0493	0.415192	FALSE	TRUE	Plasma	Plasmalogen	Lipid
1,2,3-benzenetriol sulfate (2)	NA	70	0	NA	208916	NA	NA	NA	NA	NA	899181	2.76885e+06	12.2486	12.3755	1.4217	FALSE	TRUE	Plasma	Chemical	Xenobiotics
12-HETE	NA	52	0	NA	153480	NA	NA	NA	NA	NA	187882	170837	11.9412	11.8731	0.721328	FALSE	TRUE	Plasma	Eicosanoid	Lipid
14-HDoHE/17-HDoHE	NA	51	0	NA	70379	NA	NA	NA	NA	NA	109306	126032	11.1617	11.2251	0.815216	FALSE	TRUE	Plasma	Docosanoid	Lipid
17alpha-hydroxypregnanolone glucuronide	NA	78	0	NA	640328	NA	NA	NA	NA	NA	847380	701502	13.3697	13.3548	0.791838	FALSE	TRUE	Plasma	Pregnenolone Steroids	Lipid
1-docosahexaenoylglycerol (22:6)	NA	70	0	NA	132980	NA	NA	NA	NA	NA	141874	75112.5	11.7979	11.7425	0.489936	FALSE	TRUE	Plasma	Monoacylglycerol	Lipid
1-lignoceroyl-GPC (24:0)	NA	79	0	NA	1431345	NA	NA	NA	NA	NA	1.55308e+06	607114	14.1741	14.184	0.383421	FALSE	TRUE	Plasma	Lysophospholipid	Lipid
1-linoleoyl-2-arachidonoyl-GPC (18:2/20:4n6)*	NA	79	0	NA	124224320	NA	NA	NA	NA	NA	1.27085e+08	3.52057e+07	18.6376	18.6224	0.279187	FALSE	TRUE	Plasma	Phosphatidylcholine (PC)	Lipid
1-linoleoyl-2-linolenoyl-GPC (18:2/18:3)*	NA	79	0	NA	12544618	NA	NA	NA	NA	NA	1.34242e+07	6.64752e+06	16.3448	16.2965	0.49869	FALSE	TRUE	Plasma	Phosphatidylcholine (PC)	Lipid
1-linoleoyl-GPG (18:2)*	NA	58	0	NA	86237	NA	NA	NA	NA	NA	114077	89106.2	11.3648	11.4452	0.593114	FALSE	TRUE	Plasma	Lysophospholipid	Lipid
1-linoleoyl-GPI* (18:2)*	NA	79	0	NA	639938	NA	NA	NA	NA	NA	744514	469798	13.3691	13.3181	0.676887	FALSE	TRUE	Plasma	Lysophospholipid	Lipid
1-myristoyl-2-arachidonoyl-GPC (14:0/20:4)*	NA	79	0	NA	29255276	NA	NA	NA	NA	NA	3.21499e+07	1.80774e+07	17.1916	17.1362	0.560715	FALSE	TRUE	Plasma	Phosphatidylcholine (PC)	Lipid
1-oleoyl-2-docosahexaenoyl-GPE (18:1/22:6)*	NA	79	0	NA	7953440	NA	NA	NA	NA	NA	8.51452e+06	2.83759e+06	15.8891	15.9016	0.341536	FALSE	TRUE	Plasma	Phosphatidylethanolamine (PE)	Lipid
1-oleoyl-GPG (18:1)*	NA	74	0	NA	154934	NA	NA	NA	NA	NA	211264	185920	11.9507	12.0404	0.607139	FALSE	TRUE	Plasma	Lysophospholipid	Lipid
1-palmitoleoyl-2-linolenoyl-GPC (16:1/18:3)*	NA	79	0	NA	3382135	NA	NA	NA	NA	NA	3.59958e+06	1.4832e+06	15.034	15.0097	0.42727	FALSE	TRUE	Plasma	Phosphatidylcholine (PC)	Lipid
1-palmitoleoyl-2-linoleoyl-GPC (16:1/18:2)*	NA	79	0	NA	192812400	NA	NA	NA	NA	NA	1.99814e+08	7.11014e+07	19.0772	19.0473	0.373053	FALSE	TRUE	Plasma	Phosphatidylcholine (PC)	Lipid
1-palmitoyl-2-gamma-linolenoyl-GPC (16:0/18:3n6)*	NA	64	0	NA	53329782	NA	NA	NA	NA	NA	7.01979e+07	5.59491e+07	17.7918	17.8816	0.565693	FALSE	TRUE	Plasma	Phosphatidylcholine (PC)	Lipid
1-palmitoyl-2-stearoyl-GPE (16:0/18:0)*	NA	79	0	NA	1247585	NA	NA	NA	NA	NA	1.33269e+06	597184	14.0367	14.0079	0.441875	FALSE	TRUE	Plasma	Phosphatidylethanolamine (PE)	Lipid
1-palmitoyl-GPG (16:0)*	NA	77	0	NA	96582	NA	NA	NA	NA	NA	112694	52778.9	11.4781	11.5422	0.415829	FALSE	TRUE	Plasma	Lysophospholipid	Lipid
1-stearoyl-2-linoleoyl-GPE (18:0/18:2)*	NA	79	0	NA	267393248	NA	NA	NA	NA	NA	2.88533e+08	8.62545e+07	19.4042	19.4366	0.299154	FALSE	TRUE	Plasma	Phosphatidylethanolamine (PE)	Lipid
1-stearoyl-2-oleoyl-GPG (18:0/18:1)	NA	77	0	NA	575350	NA	NA	NA	NA	NA	561691	193827	13.2627	13.1722	0.38485	FALSE	TRUE	Plasma	Phosphatidylglycerol (PG)	Lipid
1-stearoyl-2-oleoyl-GPI (18:0/18:1)*	NA	79	0	NA	10808267	NA	NA	NA	NA	NA	1.099e+07	4.67513e+06	16.1958	16.1224	0.434409	FALSE	TRUE	Plasma	Phosphatidylinositol (PI)	Lipid
1-stearoyl-GPG (18:0)	NA	61	0	NA	59063	NA	NA	NA	NA	NA	65112.4	29152.7	10.9864	10.9896	0.438984	FALSE	TRUE	Plasma	Lysophospholipid	Lipid
2,3-dihydroxy-2-methylbutyrate	NA	66	0	NA	228320	NA	NA	NA	NA	NA	299811	266420	12.3385	12.3838	0.630028	FALSE	TRUE	Plasma	Leucine, Isoleucine and Valine Metabolism	Amino Acid
2,8-quinolinediol sulfate	NA	42	0	NA	84329.5	NA	NA	NA	NA	NA	306034	555538	11.3425	11.7118	1.23267	FALSE	TRUE	Plasma	Food Component/Plant	Xenobiotics
21-hydroxypregnanolone disulfate	NA	72	0	NA	717522	NA	NA	NA	NA	NA	1.21786e+06	1.42985e+06	13.4829	13.4307	1.15142	FALSE	TRUE	Plasma	Pregnenolone Steroids	Lipid
2-aminobutyrate	NA	79	0	NA	43789260	NA	NA	NA	NA	NA	4.86641e+07	1.73755e+07	17.5949	17.6466	0.322011	FALSE	TRUE	Plasma	Glutathione Metabolism	Amino Acid
2-arachidonoylglycerol (20:4)	NA	53	0	NA	77968	NA	NA	NA	NA	NA	100828	83697.2	11.2641	11.2528	0.737983	FALSE	TRUE	Plasma	Monoacylglycerol	Lipid
2-hydroxy-3-methylvalerate	NA	76	0	NA	385818	NA	NA	NA	NA	NA	414016	296205	12.8627	12.7716	0.548986	FALSE	TRUE	Plasma	Leucine, Isoleucine and Valine Metabolism	Amino Acid
2-hydroxyfluorene sulfate	NA	59	0	NA	161004	NA	NA	NA	NA	NA	250307	287375	11.9892	11.9864	0.932546	FALSE	TRUE	Plasma	Tobacco Metabolite	Xenobiotics
2-hydroxyphytanate*	NA	79	0	NA	423442	NA	NA	NA	NA	NA	527916	411097	12.9562	12.9763	0.602005	FALSE	TRUE	Plasma	Fatty Acid, Branched	Lipid
2-hydroxysebacate	NA	69	0	NA	60197	NA	NA	NA	NA	NA	82256.6	94717.3	11.0054	11.0718	0.602574	FALSE	TRUE	Plasma	Fatty Acid, Dicarboxylate	Lipid
2-isopropylmalate	NA	29	0	NA	718249	NA	NA	NA	NA	NA	3.07214e+06	6.51404e+06	13.4846	13.8316	1.31704	FALSE	TRUE	Plasma	Food Component/Plant	Xenobiotics
2-methylbutyrylglycine (C5)	NA	50	0	NA	505786	NA	NA	NA	NA	NA	966154	1.74134e+06	13.1339	13.2899	0.814009	FALSE	TRUE	Plasma	Leucine, Isoleucine and Valine Metabolism	Amino Acid
2-methylserine	NA	76	0	NA	8.18683e+06	NA	NA	NA	NA	NA	8.43225e+06	3.01537e+06	15.918	15.8796	0.391131	FALSE	TRUE	Plasma	Glycine, Serine and Threonine Metabolism	Amino Acid
2'-O-methyluridine	NA	77	0	NA	64088	NA	NA	NA	NA	NA	75380.9	39222.9	11.068	11.1003	0.522567	FALSE	TRUE	Plasma	Pyrimidine Metabolism, Uracil containing	Nucleotide
2-piperidinone	NA	79	0	NA	13777279	NA	NA	NA	NA	NA	2.38693e+07	2.68755e+07	16.4385	16.5361	0.938753	FALSE	TRUE	Plasma	Food Component/Plant	Xenobiotics
3-(3-amino-3-carboxypropyl)uridine*	NA	76	0	NA	43790	NA	NA	NA	NA	NA	47488.2	17111.5	10.6871	10.7124	0.329426	FALSE	TRUE	Plasma	Pyrimidine Metabolism, Uracil containing	Nucleotide
3-(3-hydroxyphenyl)propionate	NA	35	0	NA	218348	NA	NA	NA	NA	NA	293748	223027	12.2938	12.3612	0.676367	FALSE	TRUE	Plasma	Benzoate Metabolism	Xenobiotics
3,4-dihydroxybutyrate	NA	79	0	NA	3523530	NA	NA	NA	NA	NA	3.54853e+06	983005	15.075	15.0506	0.243634	FALSE	TRUE	Plasma	Fatty Acid, Dihydroxy	Lipid
3beta-hydroxy-5-cholestenoate	NA	41	0	NA	126170	NA	NA	NA	NA	NA	141566	53024.8	11.7454	11.792	0.375952	FALSE	TRUE	Plasma	Sterol	Lipid
3-bromo-5-chloro-2,6-dihydroxybenzoic acid*	NA	79	0	NA	740551	NA	NA	NA	NA	NA	856956	520355	13.5151	13.4857	0.620308	FALSE	TRUE	Plasma	Chemical	Xenobiotics
3-hydroxyhippurate	NA	71	0	NA	134397	NA	NA	NA	NA	NA	265509	376863	11.8086	11.9035	1.04213	FALSE	TRUE	Plasma	Benzoate Metabolism	Xenobiotics
3-hydroxykynurenine	NA	68	0	NA	406713	NA	NA	NA	NA	NA	611630	755578	12.9159	12.9614	0.800494	FALSE	TRUE	Plasma	Tryptophan Metabolism	Amino Acid
3-hydroxymyristate	NA	79	0	NA	418881	NA	NA	NA	NA	NA	476831	285309	12.9453	12.9258	0.547097	FALSE	TRUE	Plasma	Fatty Acid, Monohydroxy	Lipid
3-hydroxyoleate*	NA	75	0	NA	1329483	NA	NA	NA	NA	NA	1.44481e+06	653775	14.1003	14.0902	0.435438	FALSE	TRUE	Plasma	Fatty Acid, Monohydroxy	Lipid
3-hydroxyoleoylcarnitine	NA	55	0	NA	280816	NA	NA	NA	NA	NA	382982	439109	12.5455	12.5459	0.735237	FALSE	TRUE	Plasma	Fatty Acid Metabolism (Acyl Carnitine, Hydroxy)	Lipid
3-methoxytyramine sulfate	NA	67	0	NA	31616	NA	NA	NA	NA	NA	46220.3	33612.3	10.3614	10.5538	0.580319	FALSE	TRUE	Plasma	Tyrosine Metabolism	Amino Acid
3-methylcytidine	NA	67	0	NA	391241	NA	NA	NA	NA	NA	402095	177259	12.8771	12.7983	0.491657	FALSE	TRUE	Plasma	Pyrimidine Metabolism, Cytidine containing	Nucleotide
3-methylglutarate/2-methylglutarate	NA	46	0	NA	744758	NA	NA	NA	NA	NA	758882	359899	13.5206	13.4116	0.538615	FALSE	TRUE	Plasma	Fatty Acid, Dicarboxylate	Lipid
3-phenylpropionate (hydrocinnamate)	NA	77	0	NA	988014	NA	NA	NA	NA	NA	1.13124e+06	836930	13.8035	13.6475	0.826057	FALSE	TRUE	Plasma	Benzoate Metabolism	Xenobiotics
4-allylcatechol sulfate	NA	78	0	NA	311937	NA	NA	NA	NA	NA	512676	708436	12.6505	12.6003	1.03802	FALSE	TRUE	Plasma	Benzoate Metabolism	Xenobiotics
4-chlorobenzoic acid	NA	79	0	NA	251603	NA	NA	NA	NA	NA	260180	68129.9	12.4356	12.4407	0.23369	FALSE	TRUE	Plasma	Chemical	Xenobiotics
4-ethylcatechol sulfate	NA	72	0	NA	220070	NA	NA	NA	NA	NA	344266	337711	12.3016	12.2925	1.00814	FALSE	TRUE	Plasma	Benzoate Metabolism	Xenobiotics
4-hydroxycoumarin	NA	63	0	NA	110351	NA	NA	NA	NA	NA	135239	105622	11.6114	11.5697	0.699621	FALSE	TRUE	Plasma	Drug - Cardiovascular	Xenobiotics
4-hydroxyphenylacetylglutamine	NA	66	0	NA	61469.5	NA	NA	NA	NA	NA	77184	52484.4	11.0263	11.0796	0.583002	FALSE	TRUE	Plasma	Acetylated Peptides	Peptide
4-methylnonanoylcarnitine	NA	53	0	NA	386774	NA	NA	NA	NA	NA	474485	326654	12.8656	12.8899	0.616711	FALSE	TRUE	Plasma	Fatty Acid Metabolism (Acyl Carnitine, Medium Chain)	Lipid
4-vinylguaiacol sulfate	NA	62	0	NA	117486	NA	NA	NA	NA	NA	216281	245362	11.6722	11.7703	1.01113	FALSE	TRUE	Plasma	Food Component/Plant	Xenobiotics
5alpha-androstan-3alpha,17alpha-diol disulfate	NA	77	0	NA	805016	NA	NA	NA	NA	NA	1.34445e+06	1.52102e+06	13.5986	13.6062	1.02631	FALSE	TRUE	Plasma	Androgenic Steroids	Lipid
5alpha-androstan-3alpha,17alpha-diol monosulfate	NA	62	0	NA	72634	NA	NA	NA	NA	NA	89872.4	71560.2	11.1932	11.1906	0.63554	FALSE	TRUE	Plasma	Androgenic Steroids	Lipid
5alpha-androstan-3alpha,17beta-diol disulfate	NA	65	0	NA	315393	NA	NA	NA	NA	NA	476092	514984	12.6616	12.7355	0.764937	FALSE	TRUE	Plasma	Androgenic Steroids	Lipid
5alpha-androstan-3beta,17alpha-diol disulfate	NA	71	0	NA	610167	NA	NA	NA	NA	NA	940114	1.20358e+06	13.3215	13.0717	1.26288	FALSE	TRUE	Plasma	Androgenic Steroids	Lipid
5alpha-androstan-3beta,17beta-diol disulfate	NA	78	0	NA	453189	NA	NA	NA	NA	NA	621170	665064	13.024	13.0334	0.749542	FALSE	TRUE	Plasma	Androgenic Steroids	Lipid
5-hydroxy-2-methylpyridine sulfate	NA	25	0	NA	98429	NA	NA	NA	NA	NA	205873	417104	11.4971	11.5041	1.06235	FALSE	TRUE	Plasma	Chemical	Xenobiotics
6-oxopiperidine-2-carboxylate	NA	67	0	NA	240731	NA	NA	NA	NA	NA	258584	142537	12.3914	12.3492	0.463269	FALSE	TRUE	Plasma	Lysine Metabolism	Amino Acid
9-hydroxystearate	NA	69	0	NA	194179	NA	NA	NA	NA	NA	295918	246773	12.1765	12.3409	0.706248	FALSE	TRUE	Plasma	Fatty Acid, Monohydroxy	Lipid
adipate	NA	38	0	NA	418496	NA	NA	NA	NA	NA	473818	237082	12.9444	12.9579	0.473563	FALSE	TRUE	Plasma	Fatty Acid, Dicarboxylate	Lipid
ADSGEGDFXAEGGGVR*	NA	7	0	NA	92890	NA	NA	NA	NA	NA	2.13898e+06	3.62262e+06	11.4392	12.5314	2.24073	FALSE	TRUE	Plasma	Fibrinogen Cleavage Peptide	Peptide
alpha-ketobutyrate	NA	78	0	NA	2.14623e+06	NA	NA	NA	NA	NA	2.64317e+06	1.7112e+06	14.5784	14.5862	0.691427	FALSE	TRUE	Plasma	Methionine, Cysteine, SAM and Taurine Metabolism	Amino Acid
alpha-tocopherol	NA	79	0	NA	850534912	NA	NA	NA	NA	NA	8.16562e+08	1.82258e+08	20.5614	20.4488	0.609952	FALSE	TRUE	Plasma	Tocopherol Metabolism	Cofactors and Vitamins
androstenediol (3beta,17beta) monosulfate (2)	NA	52	0	NA	58144.5	NA	NA	NA	NA	NA	74548	68787.8	10.9698	10.9265	0.753285	FALSE	TRUE	Plasma	Androgenic Steroids	Lipid
arachidonoyl ethanolamide	NA	55	0	NA	171461	NA	NA	NA	NA	NA	185645	89820.4	12.0521	12.0231	0.469298	FALSE	TRUE	Plasma	Endocannabinoid	Lipid
arachidonoylcholine	NA	78	0	NA	4678906	NA	NA	NA	NA	NA	6.8437e+06	6.16013e+06	15.3586	15.2464	1.13366	FALSE	TRUE	Plasma	Fatty Acid Metabolism (Acyl Choline)	Lipid
behenate (22:0)*	NA	37	0	NA	74561	NA	NA	NA	NA	NA	90357.4	62638.5	11.2194	11.2265	0.608947	FALSE	TRUE	Plasma	Long Chain Saturated Fatty Acid	Lipid
behenoylcarnitine (C22)*	NA	73	0	NA	249450	NA	NA	NA	NA	NA	309389	189163	12.427	12.5118	0.490222	FALSE	TRUE	Plasma	Fatty Acid Metabolism (Acyl Carnitine, Long Chain Saturated)	Lipid
beta-cryptoxanthin	NA	78	0	NA	5623785	NA	NA	NA	NA	NA	8.25248e+06	7.48052e+06	15.5425	15.6053	0.798348	FALSE	TRUE	Plasma	Vitamin A Metabolism	Cofactors and Vitamins
beta-sitosterol	NA	53	0	NA	535355	NA	NA	NA	NA	NA	718733	659124	13.1907	13.155	0.806498	FALSE	TRUE	Plasma	Sterol	Lipid
betonicine	NA	69	0	NA	765890	NA	NA	NA	NA	NA	1816043	5.12085e+06	13.5488	13.5646	1.14601	FALSE	TRUE	Plasma	Food Component/Plant	Xenobiotics
bilirubin	NA	78	0	NA	65088638	NA	NA	NA	NA	NA	7.21428e+07	5.06965e+07	17.9913	17.8585	0.718679	FALSE	TRUE	Plasma	Hemoglobin and Porphyrin Metabolism	Cofactors and Vitamins
bilirubin (E,E)*	NA	79	0	NA	10333824	NA	NA	NA	NA	NA	1.45776e+07	1.31921e+07	16.1509	16.1658	0.867236	FALSE	TRUE	Plasma	Hemoglobin and Porphyrin Metabolism	Cofactors and Vitamins
bilirubin (E,Z or Z,E)*	NA	76	0	NA	1.13231e+06	NA	NA	NA	NA	NA	1.28465e+06	911369	13.9398	13.7736	0.867373	FALSE	TRUE	Plasma	Hemoglobin and Porphyrin Metabolism	Cofactors and Vitamins
bradykinin	NA	22	0	NA	659272	NA	NA	NA	NA	NA	1.47047e+06	1.99935e+06	13.3924	13.6241	1.02568	FALSE	TRUE	Plasma	Polypeptide	Peptide
branched chain 14:0 dicarboxylic acid	NA	75	0	NA	638009	NA	NA	NA	NA	NA	843694	744830	13.3661	13.1798	1.07748	FALSE	TRUE	Plasma	Fatty Acid, Dicarboxylate	Lipid
campesterol	NA	57	0	NA	390980	NA	NA	NA	NA	NA	535988	411545	12.8764	12.9519	0.68534	FALSE	TRUE	Plasma	Sterol	Lipid
carotene diol (1)	NA	79	0	NA	57234712	NA	NA	NA	NA	NA	7.57759e+07	5.52854e+07	17.8627	17.913	0.701147	FALSE	TRUE	Plasma	Vitamin A Metabolism	Cofactors and Vitamins
carotene diol (2)	NA	79	0	NA	9441137	NA	NA	NA	NA	NA	1.51814e+07	1.31653e+07	16.0606	16.2369	0.769812	FALSE	TRUE	Plasma	Vitamin A Metabolism	Cofactors and Vitamins
carotene diol (3)	NA	76	0	NA	3804139	NA	NA	NA	NA	NA	4.02201e+06	2.00928e+06	15.1516	15.0812	0.52276	FALSE	TRUE	Plasma	Vitamin A Metabolism	Cofactors and Vitamins
ceramide (d16:1/24:1, d18:1/22:1)*	NA	74	0	NA	1.5046e+06	NA	NA	NA	NA	NA	1.6179e+06	853451	14.224	14.1544	0.559489	FALSE	TRUE	Plasma	Ceramides	Lipid
ceramide (d18:1/14:0, d16:1/16:0)*	NA	68	0	NA	433931	NA	NA	NA	NA	NA	488681	243188	12.9806	12.9882	0.475093	FALSE	TRUE	Plasma	Ceramides	Lipid
ceramide (d18:1/17:0, d17:1/18:0)*	NA	59	0	NA	427654	NA	NA	NA	NA	NA	495934	271663	12.9661	12.9732	0.537871	FALSE	TRUE	Plasma	Ceramides	Lipid
ceramide (d18:1/20:0, d16:1/22:0, d20:1/18:0)*	NA	79	0	NA	8808469	NA	NA	NA	NA	NA	9.96653e+06	4.86879e+06	15.9912	16.0055	0.471	FALSE	TRUE	Plasma	Ceramides	Lipid
chenodeoxycholate	NA	76	0	NA	2110589	NA	NA	NA	NA	NA	2.40437e+06	1.31559e+06	14.5624	14.5673	0.499489	FALSE	TRUE	Plasma	Primary Bile Acid Metabolism	Lipid
citraconate/glutaconate	NA	78	0	NA	1.07332e+06	NA	NA	NA	NA	NA	1.27152e+06	699163	13.8863	13.8972	0.58876	FALSE	TRUE	Plasma	TCA Cycle	Energy
corticosterone	NA	74	0	NA	75473	NA	NA	NA	NA	NA	78071	40371.3	11.2315	11.1304	0.535875	FALSE	TRUE	Plasma	Corticosteroids	Lipid
cortisone	NA	79	0	NA	514023	NA	NA	NA	NA	NA	522503	170737	13.15	13.1082	0.356692	FALSE	TRUE	Plasma	Corticosteroids	Lipid
cortolone glucuronide (1)	NA	54	0	NA	67914	NA	NA	NA	NA	NA	80663.9	50311.3	11.1254	11.1148	0.618967	FALSE	TRUE	Plasma	Corticosteroids	Lipid
cystathionine	NA	78	0	NA	602868	NA	NA	NA	NA	NA	663078	362226	13.3094	13.2414	0.607901	FALSE	TRUE	Plasma	Methionine, Cysteine, SAM and Taurine Metabolism	Amino Acid
cysteine s-sulfate	NA	78	0	NA	1382698	NA	NA	NA	NA	NA	1.47602e+06	852124	14.1394	13.9862	0.754323	FALSE	TRUE	Plasma	Methionine, Cysteine, SAM and Taurine Metabolism	Amino Acid
deoxycholate	NA	79	0	NA	1998107	NA	NA	NA	NA	NA	2.4954e+06	1.85082e+06	14.5077	14.5015	0.674222	FALSE	TRUE	Plasma	Secondary Bile Acid Metabolism	Lipid
deoxycholic acid (12 or 24)-sulfate*	NA	61	0	NA	511144	NA	NA	NA	NA	NA	711379	662306	13.1444	13.0376	1.01692	FALSE	TRUE	Plasma	Secondary Bile Acid Metabolism	Lipid
deoxycholic acid glucuronide	NA	66	0	NA	122874	NA	NA	NA	NA	NA	209483	229103	11.7188	11.7856	0.970883	FALSE	TRUE	Plasma	Secondary Bile Acid Metabolism	Lipid
diacylglycerol (16:1/18:2 [2], 16:0/18:3 [1])*	NA	79	0	NA	4034663	NA	NA	NA	NA	NA	4.48735e+06	2.48068e+06	15.2104	15.1931	0.496568	FALSE	TRUE	Plasma	Diacylglycerol	Lipid
dihomo-linolenoyl-choline	NA	72	0	NA	1229698	NA	NA	NA	NA	NA	1.84234e+06	1.69973e+06	14.0222	13.9959	0.994985	FALSE	TRUE	Plasma	Fatty Acid Metabolism (Acyl Choline)	Lipid
dihydrocaffeate sulfate (2)	NA	69	0	NA	412651	NA	NA	NA	NA	NA	746310	885058	12.9304	13.0401	0.953181	FALSE	TRUE	Plasma	Food Component/Plant	Xenobiotics
docosahexaenoylcarnitine (C22:6)*	NA	61	0	NA	297053	NA	NA	NA	NA	NA	494610	538623	12.6017	12.7607	0.786822	FALSE	TRUE	Plasma	Fatty Acid Metabolism (Acyl Carnitine, Polyunsaturated)	Lipid
docosahexaenoylcholine	NA	78	0	NA	1.87599e+06	NA	NA	NA	NA	NA	2.84758e+06	2.6133e+06	14.4446	14.383	1.10671	FALSE	TRUE	Plasma	Fatty Acid Metabolism (Acyl Choline)	Lipid
docosatrienoate (22:3n3)	NA	74	0	NA	413904	NA	NA	NA	NA	NA	465694	251010	12.9334	12.9012	0.575747	FALSE	TRUE	Plasma	Long Chain Polyunsaturated Fatty Acid (n3 and n6)	Lipid
dopamine 4-sulfate	NA	42	0	NA	63729	NA	NA	NA	NA	NA	207376	393422	11.0624	11.3719	1.12417	FALSE	TRUE	Plasma	Tyrosine Metabolism	Amino Acid
ectoine	NA	63	0	NA	474188	NA	NA	NA	NA	NA	1.31673e+06	2.41152e+06	13.0694	13.3156	1.14119	FALSE	TRUE	Plasma	Chemical	Xenobiotics
estriol-3-glucuronide	NA	74	0	NA	158552	NA	NA	NA	NA	NA	198555	136630	11.9738	11.9407	0.774753	FALSE	TRUE	Plasma	Estrogenic Steroids	Lipid
etiocholanolone glucuronide	NA	51	0	NA	86499	NA	NA	NA	NA	NA	100960	56046.6	11.3679	11.3769	0.559142	FALSE	TRUE	Plasma	Androgenic Steroids	Lipid
Fibrinopeptide B (1-13)	NA	5	0	NA	175508	NA	NA	NA	NA	NA	572362	1.02932e+06	12.0754	11.943	1.80092	FALSE	TRUE	Plasma	Fibrinogen Cleavage Peptide	Peptide
gamma-CEHC	NA	79	0	NA	212708	NA	NA	NA	NA	NA	309938	242283	12.2677	12.3699	0.75235	FALSE	TRUE	Plasma	Tocopherol Metabolism	Cofactors and Vitamins
gamma-glutamylcitrulline*	NA	78	0	NA	490494	NA	NA	NA	NA	NA	531720	269252	13.1029	13.0263	0.624136	FALSE	TRUE	Plasma	Gamma-glutamyl Amino Acid	Peptide
gamma-glutamylglycine	NA	79	0	NA	4982185	NA	NA	NA	NA	NA	7.69997e+06	7.50695e+06	15.4214	15.5815	0.674797	FALSE	TRUE	Plasma	Gamma-glutamyl Amino Acid	Peptide
gamma-glutamylmethionine	NA	79	0	NA	1052934	NA	NA	NA	NA	NA	1.29317e+06	874048	13.8671	13.8946	0.591694	FALSE	TRUE	Plasma	Gamma-glutamyl Amino Acid	Peptide
gamma-glutamylvaline	NA	79	0	NA	2073905	NA	NA	NA	NA	NA	3.86042e+06	5.29724e+06	14.5449	14.7172	0.848941	FALSE	TRUE	Plasma	Gamma-glutamyl Amino Acid	Peptide
gamma-tocopherol/beta-tocopherol	NA	79	0	NA	59749296	NA	NA	NA	NA	NA	7.06008e+07	4.94432e+07	17.9057	17.8475	0.818498	FALSE	TRUE	Plasma	Tocopherol Metabolism	Cofactors and Vitamins
gentisate	NA	55	0	NA	175125	NA	NA	NA	NA	NA	262214	214187	12.0733	12.1868	0.767889	FALSE	TRUE	Plasma	Tyrosine Metabolism	Amino Acid
glucuronide of C10H18O2 (1)*	NA	21	0	NA	58287	NA	NA	NA	NA	NA	270013	458805	10.9731	11.6426	1.23309	FALSE	TRUE	Plasma	Partially Characterized Molecules	Partially Characterized Molecules
glucuronide of C10H18O2 (7)*	NA	38	0	NA	86674	NA	NA	NA	NA	NA	798575	1.37397e+06	11.3622	12.0647	1.82792	FALSE	TRUE	Plasma	Partially Characterized Molecules	Partially Characterized Molecules
glucuronide of C10H18O2 (8)*	NA	16	0	NA	189563	NA	NA	NA	NA	NA	383975	521663	12.1489	12.0832	1.34333	FALSE	TRUE	Plasma	Partially Characterized Molecules	Partially Characterized Molecules
glucuronide of C14H26O4 (1)*	NA	39	0	NA	63515	NA	NA	NA	NA	NA	172791	356992	11.059	11.3239	1.0698	FALSE	TRUE	Plasma	Partially Characterized Molecules	Partially Characterized Molecules
glutarylcarnitine (C5-DC)	NA	75	0	NA	2556970	NA	NA	NA	NA	NA	3.2556e+06	2.2601e+06	14.7543	14.8071	0.60877	FALSE	TRUE	Plasma	Lysine Metabolism	Amino Acid
glyco-beta-muricholate	NA	51	0	NA	340587	NA	NA	NA	NA	NA	428735	349207	12.7384	12.5995	0.975398	FALSE	TRUE	Plasma	Primary Bile Acid Metabolism	Lipid
glycochenodeoxycholate	NA	79	0	NA	3385719	NA	NA	NA	NA	NA	5.41867e+06	5.90078e+06	15.0351	14.9599	1.13687	FALSE	TRUE	Plasma	Primary Bile Acid Metabolism	Lipid
glycochenodeoxycholate 3-sulfate	NA	73	0	NA	1016858	NA	NA	NA	NA	NA	1.54188e+06	2.03762e+06	13.8322	13.5976	1.31967	FALSE	TRUE	Plasma	Primary Bile Acid Metabolism	Lipid
glycochenodeoxycholate glucuronide (1)	NA	74	0	NA	1577351	NA	NA	NA	NA	NA	1.9996e+06	1.7003e+06	14.2712	14.1094	1.00511	FALSE	TRUE	Plasma	Primary Bile Acid Metabolism	Lipid
glycocholate sulfate	NA	20	0	NA	170023	NA	NA	NA	NA	NA	560616	1.57228e+06	12.0432	12.1526	1.18756	FALSE	TRUE	Plasma	Primary Bile Acid Metabolism	Lipid
glycodeoxycholate	NA	79	0	NA	1852594	NA	NA	NA	NA	NA	2.96703e+06	3.44776e+06	14.4321	14.4235	1.01051	FALSE	TRUE	Plasma	Secondary Bile Acid Metabolism	Lipid
glycodeoxycholate 3-sulfate	NA	77	0	NA	3394076	NA	NA	NA	NA	NA	5.24175e+06	4.72012e+06	15.0375	15.0408	1.01576	FALSE	TRUE	Plasma	Secondary Bile Acid Metabolism	Lipid
glycohyocholate	NA	49	0	NA	102020	NA	NA	NA	NA	NA	140855	141947	11.5329	11.5032	0.845032	FALSE	TRUE	Plasma	Secondary Bile Acid Metabolism	Lipid
glycolithocholate sulfate*	NA	79	0	NA	1974495	NA	NA	NA	NA	NA	3.36555e+06	3.69272e+06	14.4958	14.5196	1.04929	FALSE	TRUE	Plasma	Secondary Bile Acid Metabolism	Lipid
glycosyl ceramide (d18:1/20:0, d16:1/22:0)*	NA	79	0	NA	4658300	NA	NA	NA	NA	NA	5.07436e+06	1.74456e+06	15.3542	15.3802	0.352952	FALSE	TRUE	Plasma	Hexosylceramides (HCER)	Lipid
glycosyl ceramide (d18:1/23:1, d17:1/24:1)*	NA	77	0	NA	2013228	NA	NA	NA	NA	NA	2.15191e+06	1.04835e+06	14.5152	14.4701	0.488733	FALSE	TRUE	Plasma	Hexosylceramides (HCER)	Lipid
glycosyl ceramide (d18:2/24:1, d18:1/24:2)*	NA	79	0	NA	8630053	NA	NA	NA	NA	NA	9.59097e+06	3.5356e+06	15.9708	16.0059	0.387556	FALSE	TRUE	Plasma	Hexosylceramides (HCER)	Lipid
glycosyl-N-(2-hydroxynervonoyl)-sphingosine (d18:1/24:1(2OH))*	NA	78	0	NA	7952766	NA	NA	NA	NA	NA	8.75223e+06	4.51823e+06	15.889	15.8323	0.602702	FALSE	TRUE	Plasma	Hexosylceramides (HCER)	Lipid
glycosyl-N-behenoyl-sphingadienine (d18:2/22:0)*	NA	79	0	NA	6217739	NA	NA	NA	NA	NA	6.36992e+06	2.24279e+06	15.6429	15.6051	0.361997	FALSE	TRUE	Plasma	Hexosylceramides (HCER)	Lipid
glycosyl-N-nervonoyl-sphingosine (d18:1/24:1)*	NA	41	0	NA	38466352	NA	NA	NA	NA	NA	4.13293e+07	1.73884e+07	17.4653	17.4532	0.418809	FALSE	TRUE	Plasma	Hexosylceramides (HCER)	Lipid
glycosyl-N-stearoyl-sphingosine (d18:1/18:0)	NA	79	0	NA	4271837	NA	NA	NA	NA	NA	4.36636e+06	1.59646e+06	15.2676	15.2188	0.391902	FALSE	TRUE	Plasma	Hexosylceramides (HCER)	Lipid
glycoursodeoxycholic acid sulfate (1)	NA	51	0	NA	289871	NA	NA	NA	NA	NA	522463	570407	12.5772	12.6081	1.12796	FALSE	TRUE	Plasma	Secondary Bile Acid Metabolism	Lipid
gulonate*	NA	73	0	NA	1839668	NA	NA	NA	NA	NA	1.9215e+06	871470	14.4251	14.3667	0.469569	FALSE	TRUE	Plasma	Ascorbate and Aldarate Metabolism	Cofactors and Vitamins
hexadecadienoate (16:2n6)	NA	79	0	NA	1865311	NA	NA	NA	NA	NA	2.15186e+06	1.28987e+06	14.4389	14.3926	0.65312	FALSE	TRUE	Plasma	Long Chain Polyunsaturated Fatty Acid (n3 and n6)	Lipid
hexadecasphingosine (d16:1)*	NA	60	0	NA	157676	NA	NA	NA	NA	NA	210188	163668	11.9674	12.052	0.601877	FALSE	TRUE	Plasma	Sphingosines	Lipid
hexanoylglycine (C6)	NA	54	0	NA	63302	NA	NA	NA	NA	NA	113506	146499	11.0556	11.2224	0.829854	FALSE	TRUE	Plasma	Fatty Acid Metabolism (Acyl Glycine)	Lipid
homocitrulline	NA	75	0	NA	309864	NA	NA	NA	NA	NA	425848	284775	12.6439	12.7568	0.650659	FALSE	TRUE	Plasma	Urea cycle; Arginine and Proline Metabolism	Amino Acid
HXGXA*	NA	7	0	NA	96801	NA	NA	NA	NA	NA	1.32212e+06	2.63701e+06	11.4804	12.4122	1.8981	FALSE	TRUE	Plasma	Polypeptide	Peptide
hydroquinone sulfate	NA	52	0	NA	57453.5	NA	NA	NA	NA	NA	166696	301545	10.9587	11.2393	1.07285	FALSE	TRUE	Plasma	Drug - Topical Agents	Xenobiotics
hypotaurine	NA	64	0	NA	132336	NA	NA	NA	NA	NA	172839	151910	11.7931	11.7793	0.736915	FALSE	TRUE	Plasma	Methionine, Cysteine, SAM and Taurine Metabolism	Amino Acid
ibuprofen	NA	20	0	NA	48055	NA	NA	NA	NA	NA	80199.9	78136.9	10.7771	10.9756	0.76922	FALSE	TRUE	Plasma	Drug - Analgesics, Anesthetics	Xenobiotics
indoleacetoylcarnitine*	NA	62	0	NA	271824	NA	NA	NA	NA	NA	352288	337066	12.5127	12.4665	0.76478	FALSE	TRUE	Plasma	Tryptophan Metabolism	Amino Acid
indoleacetylglutamine	NA	55	0	NA	56522	NA	NA	NA	NA	NA	80513.3	66919.8	10.9424	11.012	0.743572	FALSE	TRUE	Plasma	Tryptophan Metabolism	Amino Acid
isoeugenol sulfate	NA	33	0	NA	71582	NA	NA	NA	NA	NA	117422	105348	11.1786	11.2928	0.900497	FALSE	TRUE	Plasma	Food Component/Plant	Xenobiotics
isoursodeoxycholate	NA	53	0	NA	67892	NA	NA	NA	NA	NA	89079.4	66439.9	11.1257	11.1829	0.638851	FALSE	TRUE	Plasma	Secondary Bile Acid Metabolism	Lipid
lactobacillic acid	NA	79	0	NA	493218	NA	NA	NA	NA	NA	842162	1.1235e+06	13.1087	13.1522	0.930622	FALSE	TRUE	Plasma	Bacterial/Fungal	Xenobiotics
lactosyl-N-behenoyl-sphingosine (d18:1/22:0)*	NA	79	0	NA	2195828	NA	NA	NA	NA	NA	2.35474e+06	874516	14.6021	14.6111	0.347522	FALSE	TRUE	Plasma	Lactosylceramides (LCER)	Lipid
lactosyl-N-nervonoyl-sphingosine (d18:1/24:1)*	NA	79	0	NA	6926240	NA	NA	NA	NA	NA	7.49784e+06	2.72301e+06	15.7508	15.7662	0.363325	FALSE	TRUE	Plasma	Lactosylceramides (LCER)	Lipid
lanthionine	NA	68	0	NA	343042	NA	NA	NA	NA	NA	439258	565845	12.7456	12.7175	0.652889	FALSE	TRUE	Plasma	Methionine, Cysteine, SAM and Taurine Metabolism	Amino Acid
levulinoylcarnitine	NA	46	0	NA	319776	NA	NA	NA	NA	NA	517955	552821	12.675	12.7867	0.847496	FALSE	TRUE	Plasma	Food Component/Plant	Xenobiotics
linoleamide (18:2n6)	NA	71	0	NA	619147	NA	NA	NA	NA	NA	2.78026e+07	7.7135e+07	13.3361	14.4151	2.1787	FALSE	TRUE	Plasma	Fatty Acid, Amide	Lipid
linoleoyl ethanolamide	NA	65	0	NA	75854	NA	NA	NA	NA	NA	89818.6	51535.2	11.2366	11.2633	0.537863	FALSE	TRUE	Plasma	Endocannabinoid	Lipid
linoleoyl-arachidonoyl-glycerol (18:2/20:4) [1]*	NA	79	0	NA	12434736	NA	NA	NA	NA	NA	1.36274e+07	6.61745e+06	16.336	16.3146	0.493307	FALSE	TRUE	Plasma	Diacylglycerol	Lipid
linoleoyl-arachidonoyl-glycerol (18:2/20:4) [2]*	NA	79	0	NA	12206968	NA	NA	NA	NA	NA	1.32903e+07	6.32123e+06	16.3175	16.2939	0.484478	FALSE	TRUE	Plasma	Diacylglycerol	Lipid
linoleoylcholine*	NA	78	0	NA	7.98971e+06	NA	NA	NA	NA	NA	1.13115e+07	1.1093e+07	15.8936	15.7127	1.17034	FALSE	TRUE	Plasma	Fatty Acid Metabolism (Acyl Choline)	Lipid
linoleoyl-docosahexaenoyl-glycerol (18:2/22:6) [1]*	NA	79	0	NA	5732962	NA	NA	NA	NA	NA	6.82449e+06	4.98421e+06	15.5617	15.4723	0.766813	FALSE	TRUE	Plasma	Diacylglycerol	Lipid
linoleoyl-linolenoyl-glycerol (18:2/18:3) [1]*	NA	76	0	NA	1162731	NA	NA	NA	NA	NA	1.45769e+06	1.10838e+06	13.9663	13.9176	0.780122	FALSE	TRUE	Plasma	Diacylglycerol	Lipid
linoleoyl-linolenoyl-glycerol (18:2/18:3) [2]*	NA	46	0	NA	710790	NA	NA	NA	NA	NA	853995	605964	13.4741	13.4761	0.586513	FALSE	TRUE	Plasma	Diacylglycerol	Lipid
linoleoyl-linoleoyl-glycerol (18:2/18:2) [1]*	NA	79	0	NA	25601212	NA	NA	NA	NA	NA	2.70445e+07	1.51483e+07	17.0582	16.952	0.59838	FALSE	TRUE	Plasma	Diacylglycerol	Lipid
linoleoyl-linoleoyl-glycerol (18:2/18:2) [2]*	NA	79	0	NA	13872374	NA	NA	NA	NA	NA	1.52753e+07	8.82826e+06	16.4454	16.3737	0.60316	FALSE	TRUE	Plasma	Diacylglycerol	Lipid
lithocholate sulfate (1)	NA	67	0	NA	177654	NA	NA	NA	NA	NA	465268	634407	12.0876	12.3194	1.1942	FALSE	TRUE	Plasma	Secondary Bile Acid Metabolism	Lipid
L-urobilin	NA	67	0	NA	688422	NA	NA	NA	NA	NA	1.79376e+06	5.90672e+06	13.4422	13.4772	1.14871	FALSE	TRUE	Plasma	Hemoglobin and Porphyrin Metabolism	Cofactors and Vitamins
mead acid (20:3n9)	NA	79	0	NA	700360	NA	NA	NA	NA	NA	958973	967983	13.4593	13.4389	0.817923	FALSE	TRUE	Plasma	Long Chain Polyunsaturated Fatty Acid (n3 and n6)	Lipid
metabolonic lactone sulfate	NA	63	0	NA	67267	NA	NA	NA	NA	NA	80124.8	48713.4	11.1164	11.1349	0.556815	FALSE	TRUE	Plasma	Partially Characterized Molecules	Partially Characterized Molecules
methyl glucopyranoside (alpha + beta)	NA	75	0	NA	137240	NA	NA	NA	NA	NA	200845	192874	11.8295	11.7899	0.961232	FALSE	TRUE	Plasma	Food Component/Plant	Xenobiotics
methyl indole-3-acetate	NA	69	0	NA	391212	NA	NA	NA	NA	NA	412594	290692	12.877	12.7142	0.686272	FALSE	TRUE	Plasma	Food Component/Plant	Xenobiotics
methylmalonate (MMA)	NA	67	0	NA	6569700	NA	NA	NA	NA	NA	7.57565e+06	5.58568e+06	15.698	15.5648	0.921849	FALSE	TRUE	Plasma	Fatty Acid Metabolism (also BCAA Metabolism)	Lipid
methylnaphthyl sulfate (2)*	NA	52	0	NA	193608	NA	NA	NA	NA	NA	294366	419897	12.1734	12.0631	1.01699	FALSE	TRUE	Plasma	Chemical	Xenobiotics
methylsuccinoylcarnitine	NA	77	0	NA	246485	NA	NA	NA	NA	NA	285974	248216	12.4151	12.4061	0.489041	FALSE	TRUE	Plasma	Leucine, Isoleucine and Valine Metabolism	Amino Acid
N-(2-furoyl)glycine	NA	48	0	NA	99293	NA	NA	NA	NA	NA	148639	147058	11.5036	11.5722	0.793462	FALSE	TRUE	Plasma	Food Component/Plant	Xenobiotics
N2,N5-diacetylornithine	NA	49	0	NA	33180	NA	NA	NA	NA	NA	48744.1	32632.7	10.4097	10.6066	0.601507	FALSE	TRUE	Plasma	Urea cycle; Arginine and Proline Metabolism	Amino Acid
N2-acetyl,N6-methyllysine	NA	76	0	NA	453662	NA	NA	NA	NA	NA	562074	532498	13.0251	12.9833	0.693244	FALSE	TRUE	Plasma	Lysine Metabolism	Amino Acid
N6-carbamoylthreonyladenosine	NA	79	0	NA	92625	NA	NA	NA	NA	NA	95953.5	26264.1	11.4363	11.4361	0.267616	FALSE	TRUE	Plasma	Purine Metabolism, Adenine containing	Nucleotide
N-acetyl-aspartyl-glutamate (NAAG)	NA	51	0	NA	121824	NA	NA	NA	NA	NA	128342	50072.8	11.7103	11.6876	0.393595	FALSE	TRUE	Plasma	Glutamate Metabolism	Amino Acid
N-acetyl-beta-alanine	NA	79	0	NA	252554	NA	NA	NA	NA	NA	253877	69320.3	12.4394	12.4097	0.265208	FALSE	TRUE	Plasma	Pyrimidine Metabolism, Uracil containing	Nucleotide
N-acetylisoleucine	NA	79	0	NA	798829	NA	NA	NA	NA	NA	801717	279919	13.5909	13.5353	0.350763	FALSE	TRUE	Plasma	Leucine, Isoleucine and Valine Metabolism	Amino Acid
N-acetyltryptophan	NA	78	0	NA	116933	NA	NA	NA	NA	NA	125815	66623	11.6694	11.6009	0.555059	FALSE	TRUE	Plasma	Tryptophan Metabolism	Amino Acid
N-acetyltyrosine	NA	72	0	NA	99500	NA	NA	NA	NA	NA	107703	43164.2	11.5079	11.5175	0.367866	FALSE	TRUE	Plasma	Tyrosine Metabolism	Amino Acid
N-behenoyl-sphingadienine (d18:2/22:0)*	NA	79	0	NA	8833848	NA	NA	NA	NA	NA	9.79166e+06	4.86553e+06	15.9941	15.9931	0.452558	FALSE	TRUE	Plasma	Ceramides	Lipid
nervonoylcarnitine (C24:1)*	NA	57	0	NA	393782	NA	NA	NA	NA	NA	445944	266813	12.8836	12.8716	0.511903	FALSE	TRUE	Plasma	Fatty Acid Metabolism (Acyl Carnitine, Monounsaturated)	Lipid
nicotinurate	NA	5	0	NA	1156737	NA	NA	NA	NA	NA	2.38841e+06	3.10936e+06	13.9611	14.016	1.38055	FALSE	TRUE	Plasma	Nicotinate and Nicotinamide Metabolism	Cofactors and Vitamins
nisinate (24:6n3)	NA	66	0	NA	289940	NA	NA	NA	NA	NA	364552	262989	12.5774	12.5806	0.675006	FALSE	TRUE	Plasma	Long Chain Polyunsaturated Fatty Acid (n3 and n6)	Lipid
N-methylhydroxyproline	NA	71	0	NA	606093	NA	NA	NA	NA	NA	1.22748e+06	1.95664e+06	13.3148	13.4306	1.04683	FALSE	TRUE	Plasma	Urea cycle; Arginine and Proline Metabolism	Amino Acid
N-oleoylserine	NA	62	0	NA	67724	NA	NA	NA	NA	NA	71434.5	32010.7	11.1232	11.0955	0.396745	FALSE	TRUE	Plasma	Endocannabinoid	Lipid
N-oleoyltaurine	NA	65	0	NA	78076	NA	NA	NA	NA	NA	96209	78990.8	11.2654	11.2945	0.567589	FALSE	TRUE	Plasma	Endocannabinoid	Lipid
N-palmitoyl-heptadecasphingosine (d17:1/16:0)*	NA	65	0	NA	479138	NA	NA	NA	NA	NA	543648	261916	13.0797	13.0877	0.503674	FALSE	TRUE	Plasma	Ceramides	Lipid
N-stearoyl-sphingadienine (d18:2/18:0)*	NA	76	0	NA	1149016	NA	NA	NA	NA	NA	1.39913e+06	911185	13.9544	13.9274	0.707418	FALSE	TRUE	Plasma	Ceramides	Lipid
octadecanedioylcarnitine (C18-DC)*	NA	79	0	NA	1038482	NA	NA	NA	NA	NA	1.22851e+06	780588	13.8533	13.8725	0.52852	FALSE	TRUE	Plasma	Fatty Acid Metabolism (Acyl Carnitine, Dicarboxylate)	Lipid
oleamide	NA	75	0	NA	766386	NA	NA	NA	NA	NA	9.16519e+07	2.32457e+08	13.5494	14.5776	3.01555	FALSE	TRUE	Plasma	Fatty Acid, Amide	Lipid
oleoyl-arachidonoyl-glycerol (18:1/20:4) [1]*	NA	79	0	NA	7785588	NA	NA	NA	NA	NA	8.34047e+06	4.46005e+06	15.8678	15.8184	0.484616	FALSE	TRUE	Plasma	Diacylglycerol	Lipid
oleoyl-arachidonoyl-glycerol (18:1/20:4) [2]*	NA	79	0	NA	6733912	NA	NA	NA	NA	NA	7.03775e+06	3.96488e+06	15.7227	15.6374	0.504389	FALSE	TRUE	Plasma	Diacylglycerol	Lipid
oleoyl-linoleoyl-glycerol (18:1/18:2) [1]	NA	79	0	NA	23933576	NA	NA	NA	NA	NA	2.69631e+07	1.12983e+07	16.9908	17.0357	0.381762	FALSE	TRUE	Plasma	Diacylglycerol	Lipid
oleoyl-linoleoyl-glycerol (18:1/18:2) [2]	NA	79	0	NA	38722964	NA	NA	NA	NA	NA	4.25884e+07	1.8441e+07	17.4719	17.4868	0.398017	FALSE	TRUE	Plasma	Diacylglycerol	Lipid
oleoyl-oleoyl-glycerol (18:1/18:1) [1]*	NA	79	0	NA	3379493	NA	NA	NA	NA	NA	3.87102e+06	2.34679e+06	15.0332	14.9849	0.65111	FALSE	TRUE	Plasma	Diacylglycerol	Lipid
oleoyl-oleoyl-glycerol (18:1/18:1) [2]*	NA	78	0	NA	5114550	NA	NA	NA	NA	NA	6.36323e+06	4.42574e+06	15.4475	15.4572	0.653669	FALSE	TRUE	Plasma	Diacylglycerol	Lipid
palmitamide (16:0)	NA	79	0	NA	132126	NA	NA	NA	NA	NA	4.89676e+06	1.41528e+07	11.7915	12.7327	2.09106	FALSE	TRUE	Plasma	Fatty Acid, Amide	Lipid
palmitoleamide (16:1)*	NA	21	0	NA	4306962	NA	NA	NA	NA	NA	6.18908e+06	6.28866e+06	15.2757	14.7408	1.65998	FALSE	TRUE	Plasma	Fatty Acid, Amide	Lipid
palmitoleoyl-arachidonoyl-glycerol (16:1/20:4) [2]*	NA	68	0	NA	1502535	NA	NA	NA	NA	NA	2.07788e+06	1.79345e+06	14.2226	14.2765	0.734902	FALSE	TRUE	Plasma	Diacylglycerol	Lipid
palmitoleoyl-linoleoyl-glycerol (16:1/18:2) [1]*	NA	79	0	NA	2208057	NA	NA	NA	NA	NA	2.63203e+06	1.57316e+06	14.6076	14.6465	0.518432	FALSE	TRUE	Plasma	Diacylglycerol	Lipid
palmitoloelycholine	NA	57	0	NA	271876	NA	NA	NA	NA	NA	431290	387182	12.5131	12.6306	0.845128	FALSE	TRUE	Plasma	Fatty Acid Metabolism (Acyl Choline)	Lipid
palmitoyl-arachidonoyl-glycerol (16:0/20:4) [1]*	NA	79	0	NA	1764604	NA	NA	NA	NA	NA	2.21539e+06	1.61678e+06	14.3834	14.4223	0.596365	FALSE	TRUE	Plasma	Diacylglycerol	Lipid
palmitoyl-arachidonoyl-glycerol (16:0/20:4) [2]*	NA	79	0	NA	2133221	NA	NA	NA	NA	NA	2.7024e+06	2.20498e+06	14.5731	14.5773	0.671065	FALSE	TRUE	Plasma	Diacylglycerol	Lipid
palmitoyl-docosahexaenoyl-glycerol (16:0/22:6) [1]*	NA	78	0	NA	2.2269e+06	NA	NA	NA	NA	NA	2.62026e+06	1.64764e+06	14.6135	14.5639	0.688941	FALSE	TRUE	Plasma	Diacylglycerol	Lipid
palmitoyl-linoleoyl-glycerol (16:0/18:2) [1]*	NA	79	0	NA	6761088	NA	NA	NA	NA	NA	7.45002e+06	3.41645e+06	15.7267	15.7278	0.442616	FALSE	TRUE	Plasma	Diacylglycerol	Lipid
palmitoyl-linoleoyl-glycerol (16:0/18:2) [2]*	NA	79	0	NA	10595053	NA	NA	NA	NA	NA	1.19645e+07	5.29053e+06	16.1759	16.2146	0.401419	FALSE	TRUE	Plasma	Diacylglycerol	Lipid
palmitoyl-oleoyl-glycerol (16:0/18:1) [1]*	NA	66	0	NA	796564	NA	NA	NA	NA	NA	905301	630739	13.5881	13.5013	0.689425	FALSE	TRUE	Plasma	Diacylglycerol	Lipid
palmitoyl-oleoyl-glycerol (16:0/18:1) [2]*	NA	79	0	NA	1694201	NA	NA	NA	NA	NA	1.92771e+06	1.25426e+06	14.3427	14.2906	0.616474	FALSE	TRUE	Plasma	Diacylglycerol	Lipid
palmitoyl-sphingosine-phosphoethanolamine (d18:1/16:0)	NA	79	0	NA	2644056	NA	NA	NA	NA	NA	2.69844e+06	648676	14.7878	14.7812	0.232199	FALSE	TRUE	Plasma	Ceramide PEs	Lipid
paraxanthine	NA	56	0	NA	351400	NA	NA	NA	NA	NA	435533	349274	12.7696	12.6911	0.815132	FALSE	TRUE	Plasma	Xanthine Metabolism	Xenobiotics
phenylacetate	NA	61	0	NA	78350	NA	NA	NA	NA	NA	113768	188078	11.2689	11.2286	0.820341	FALSE	TRUE	Plasma	Phenylalanine Metabolism	Amino Acid
phenylacetylglutamate	NA	62	0	NA	99695	NA	NA	NA	NA	NA	109397	84132.7	11.5098	11.3497	0.721434	FALSE	TRUE	Plasma	Acetylated Peptides	Peptide
pimeloylcarnitine/3-methyladipoylcarnitine (C7-DC)	NA	68	0	NA	468004	NA	NA	NA	NA	NA	558125	280555	13.0562	13.1248	0.468686	FALSE	TRUE	Plasma	Fatty Acid Metabolism (Acyl Carnitine, Dicarboxylate)	Lipid
propionylglycine (C3)	NA	62	0	NA	97490.5	NA	NA	NA	NA	NA	115476	57603	11.4874	11.5472	0.465564	FALSE	TRUE	Plasma	Fatty Acid Metabolism (also BCAA Metabolism)	Lipid
retinol (Vitamin A)	NA	79	0	NA	35418404	NA	NA	NA	NA	NA	3.81178e+07	1.67689e+07	17.3827	17.3548	0.476489	FALSE	TRUE	Plasma	Vitamin A Metabolism	Cofactors and Vitamins
S-methylmethionine	NA	27	0	NA	373372	NA	NA	NA	NA	NA	684985	782448	12.8303	12.9898	0.923556	FALSE	TRUE	Plasma	Methionine, Cysteine, SAM and Taurine Metabolism	Amino Acid
sphingadienine	NA	79	0	NA	1571283	NA	NA	NA	NA	NA	2.08648e+06	1.95531e+06	14.2674	14.2072	0.836915	FALSE	TRUE	Plasma	Sphingolipid Synthesis	Lipid
sphingomyelin (d17:2/16:0, d18:2/15:0)*	NA	79	0	NA	2291948	NA	NA	NA	NA	NA	2.31887e+06	847331	14.6449	14.5828	0.403751	FALSE	TRUE	Plasma	Sphingomyelins	Lipid
sphingomyelin (d18:1/20:2, d18:2/20:1, d16:1/22:2)*	NA	79	0	NA	4742722	NA	NA	NA	NA	NA	4.86206e+06	1.71216e+06	15.3721	15.3286	0.391756	FALSE	TRUE	Plasma	Sphingomyelins	Lipid
sphingomyelin (d18:1/25:0, d19:0/24:1, d20:1/23:0, d19:1/24:0)*	NA	79	0	NA	6347834	NA	NA	NA	NA	NA	6.6742e+06	3.29229e+06	15.6636	15.5855	0.527154	FALSE	TRUE	Plasma	Sphingomyelins	Lipid
stearidonate (18:4n3)	NA	74	0	NA	332761	NA	NA	NA	NA	NA	479211	478920	12.7149	12.7349	0.818277	FALSE	TRUE	Plasma	Long Chain Polyunsaturated Fatty Acid (n3 and n6)	Lipid
stearoyl-arachidonoyl-glycerol (18:0/20:4) [1]*	NA	63	0	NA	686000	NA	NA	NA	NA	NA	828737	472746	13.4386	13.469	0.590628	FALSE	TRUE	Plasma	Diacylglycerol	Lipid
stearoyl-arachidonoyl-glycerol (18:0/20:4) [2]*	NA	54	0	NA	547480	NA	NA	NA	NA	NA	556271	241305	13.213	13.1217	0.495909	FALSE	TRUE	Plasma	Diacylglycerol	Lipid
stearoylcholine*	NA	73	0	NA	3430829	NA	NA	NA	NA	NA	5.3596e+06	5.19058e+06	15.0483	15.0108	1.08252	FALSE	TRUE	Plasma	Fatty Acid Metabolism (Acyl Choline)	Lipid
succinoyltaurine	NA	74	0	NA	270034	NA	NA	NA	NA	NA	351926	370178	12.5063	12.4734	0.73117	FALSE	TRUE	Plasma	Methionine, Cysteine, SAM and Taurine Metabolism	Amino Acid
sulfate*	NA	79	0	NA	42645960	NA	NA	NA	NA	NA	4.31339e+07	9.00416e+06	17.5684	17.5579	0.21272	FALSE	TRUE	Plasma	Chemical	Xenobiotics
tauro-beta-muricholate	NA	50	0	NA	183014	NA	NA	NA	NA	NA	262630	259935	12.1165	12.0542	0.96894	FALSE	TRUE	Plasma	Primary Bile Acid Metabolism	Lipid
taurochenodeoxycholic acid 3-sulfate	NA	59	0	NA	356246	NA	NA	NA	NA	NA	811332	2.53145e+06	12.7834	12.7987	1.05208	FALSE	TRUE	Plasma	Secondary Bile Acid Metabolism	Lipid
taurodeoxycholate	NA	74	0	NA	477182	NA	NA	NA	NA	NA	911436	1.41608e+06	13.0755	12.9754	1.26676	FALSE	TRUE	Plasma	Secondary Bile Acid Metabolism	Lipid
taurodeoxycholic acid 3-sulfate	NA	67	0	NA	981259	NA	NA	NA	NA	NA	1.69587e+06	2.25746e+06	13.7966	13.7576	1.09058	FALSE	TRUE	Plasma	Secondary Bile Acid Metabolism	Lipid
taurohyocholate*	NA	24	0	NA	68992	NA	NA	NA	NA	NA	96755.2	78644.1	11.1415	11.2031	0.760506	FALSE	TRUE	Plasma	Secondary Bile Acid Metabolism	Lipid
taurolithocholate 3-sulfate	NA	78	0	NA	833131	NA	NA	NA	NA	NA	1.22028e+06	1.33738e+06	13.6329	13.5425	1.01672	FALSE	TRUE	Plasma	Secondary Bile Acid Metabolism	Lipid
tenofovir	NA	3	0	NA	267261	NA	NA	NA	NA	NA	892458	1.08799e+06	12.496	13.1833	1.20993	FALSE	TRUE	Plasma	Drug - Antiviral	Xenobiotics
thyroxine	NA	79	0	NA	276763	NA	NA	NA	NA	NA	280809	69065.4	12.5309	12.5151	0.250953	FALSE	TRUE	Plasma	Tyrosine Metabolism	Amino Acid
undecanoate (11:0)	NA	79	0	NA	674577	NA	NA	NA	NA	NA	668558	78737.1	13.4218	13.406	0.118234	FALSE	TRUE	Plasma	Medium Chain Fatty Acid	Lipid
valylglycine	NA	52	0	NA	39959.5	NA	NA	NA	NA	NA	68156.3	94092.8	10.5956	10.7781	0.701481	FALSE	TRUE	Plasma	Dipeptide	Peptide
vanillylmandelate (VMA)	NA	77	0	NA	124488	NA	NA	NA	NA	NA	133412	55703	11.732	11.7242	0.39172	FALSE	TRUE	Plasma	Tyrosine Metabolism	Amino Acid
XHWESASXXR*	NA	9	0	NA	1619201	NA	NA	NA	NA	NA	2.60028e+06	2.71108e+06	14.2974	14.0446	1.49381	FALSE	TRUE	Plasma	Polypeptide	Peptide
zidovudine	NA	5	0	NA	10556088	NA	NA	NA	NA	NA	1.04143e+07	2.89754e+06	16.1722	16.128	0.277332	FALSE	TRUE	Plasma	Drug - Antiviral	Xenobiotics
