# Supplementary material for: Comparison of dried blood spot and plasma sampling for untargeted metabolomics
Source: Metabolomics. Author manuscript; Available in PMC 2022 Jun 23. (PMC8340475; doi:10.1007/s11306-021-01813-3)
Supplement: 1723975_Ol_Fig3 — Online Resource 3 Compounds with highly reproducible profiles between the two assays (ICC >= 0.9). ‘ICC’, ‘p’, ‘padj’, ‘lower’, and ‘upper’ columns refer to estimates and p-values associated with intraclass correlation. ‘rho’, ‘spearman_p’, and ‘spearman_padj’ columns refer to Spearman correlation coefficients and p-values. [file NIHMS1723975-supplement-1723975_Ol_Fig3.xlsx]

## Sheet: ESM_03 - high ICC metabolites
metabolite	ICC	p	lower_bound	upper_bound	rho	spearman_p	padj	spearman_padj	detected.DBS	detected.plasma	detected.same.subject	SUB.PATHWAY	SUPER.PATHWAY
trimethoprim	0.995642	1.95352e-82	0.993676	0.996999	0.970629	2.12225e-49	1.21118e-79	1.32909e-48	26	28	26	Drug - Antibiotic	Xenobiotics
lopinavir	0.992613	1.60229e-73	0.989288	0.994911	0.983323	9.23874e-59	4.9671e-71	5.90517e-58	28	28	28	Drug - Antiviral	Xenobiotics
lamivudine	0.992394	4.97491e-73	0.988971	0.99476	0.952849	1.25256e-41	1.02815e-70	7.05989e-41	33	31	29	Drug - Antiviral	Xenobiotics
pipecolate	0.992078	2.42076e-72	0.988514	0.994542	0.982668	0	3.75218e-70	0	79	79	79	Lysine Metabolism	Amino Acid
N4-acetyl-5-hydroxysulfamethoxazole*	0.991999	3.56608e-72	0.988399	0.994487	0.955119	1.95491e-42	4.42194e-70	1.11197e-41	27	28	26	Drug - Antibiotic	Xenobiotics
glycocholate	0.988767	1.86969e-66	0.983726	0.992257	0.970296	3.25917e-49	1.93202e-64	2.02069e-48	78	79	78	Primary Bile Acid Metabolism	Lipid
N4-acetylsulfamethoxazole*	0.988599	3.32575e-66	0.983483	0.992141	0.876906	3.26839e-26	2.94567e-64	1.3785e-25	41	36	32	Drug - Antibiotic	Xenobiotics
homostachydrine*	0.986942	6.41528e-64	0.981089	0.990997	0.941214	4.90509e-38	4.97184e-62	2.64448e-37	76	79	76	Food Component/Plant	Xenobiotics
androsterone sulfate	0.984756	2.58103e-61	0.977933	0.989485	0.969663	7.25322e-49	1.77805e-59	4.45247e-48	78	79	78	Androgenic Steroids	Lipid
3,5-dichloro-2,6-dihydroxybenzoic acid	0.984417	6.0404e-61	0.977445	0.989251	0.947735	5.99853e-40	3.74505e-59	3.29123e-39	77	79	77	Chemical	Xenobiotics
hippurate	0.983617	4.19919e-60	0.97629	0.988698	0.965896	0	2.36682e-58	0	79	79	79	Benzoate Metabolism	Xenobiotics
indolepropionate	0.98312	1.33213e-59	0.975575	0.988354	0.963603	7.18586e-46	6.88267e-58	4.36788e-45	75	79	75	Tryptophan Metabolism	Amino Acid
dimethylglycine	0.982242	9.46868e-59	0.97431	0.987747	0.930477	0	4.51583e-57	0	79	79	79	Glycine, Serine and Threonine Metabolism	Amino Acid
4-vinylphenol sulfate	0.982081	1.34319e-58	0.974077	0.987635	0.976405	5.15383e-53	5.94843e-57	3.26059e-52	66	79	66	Benzoate Metabolism	Xenobiotics
dehydroepiandrosterone sulfate (DHEA-S)	0.980135	7.22068e-57	0.971274	0.986288	0.953627	0	2.98455e-55	0	79	79	79	Androgenic Steroids	Lipid
estrone 3-sulfate	0.979771	1.45499e-56	0.970751	0.986037	0.963509	7.92087e-46	5.6381e-55	4.7679e-45	77	79	77	Estrogenic Steroids	Lipid
3-carboxy-4-methyl-5-propyl-2-furanpropanoate (CMPF)	0.979275	3.70746e-56	0.970037	0.985693	0.946659	1.2885e-39	1.35213e-54	7.00761e-39	78	79	78	Fatty Acid, Dicarboxylate	Lipid
2R,3R-dihydroxybutyrate	0.978785	9.14069e-56	0.969332	0.985354	0.958496	0	3.14846e-54	0	79	79	79	Fatty Acid, Dihydroxy	Lipid
caffeine	0.978383	1.88599e-55	0.968754	0.985075	0.960706	1.29959e-44	6.15429e-54	7.74757e-44	52	68	52	Xanthine Metabolism	Xenobiotics
hydroxy-CMPF*	0.977779	5.46454e-55	0.967885	0.984657	0.927678	0	1.69401e-53	0	79	79	79	Fatty Acid, Dicarboxylate	Lipid
2,6-dihydroxybenzoic acid	0.977099	1.74877e-54	0.966907	0.984185	0.95314	0	5.16303e-53	0	79	79	79	Drug - Topical Agents	Xenobiotics
androstenediol (3alpha, 17alpha) monosulfate (3)	0.975911	1.23013e-53	0.965199	0.983362	0.957464	2.58893e-43	3.46672e-52	1.50013e-42	59	79	59	Androgenic Steroids	Lipid
ritonavir	0.97579	1.49136e-53	0.965026	0.983278	0.986138	7.88213e-62	4.02018e-52	5.09054e-61	28	29	28	Drug - Antiviral	Xenobiotics
N-methylproline	0.97548	2.43441e-53	0.964581	0.983063	0.926987	1.57809e-34	6.28888e-52	8.22197e-34	74	79	74	Urea cycle; Arginine and Proline Metabolism	Amino Acid
cotinine	0.974659	8.66225e-53	0.963401	0.982494	0.72625	3.61448e-14	2.14824e-51	1.15514e-13	36	32	25	Tobacco Metabolite	Xenobiotics
4-methylcatechol sulfate	0.974268	1.56186e-52	0.96284	0.982223	0.956425	6.42594e-43	3.72444e-51	3.68896e-42	77	79	77	Benzoate Metabolism	Xenobiotics
acesulfame	0.974073	2.0909e-52	0.962559	0.982087	0.681371	4.81179e-12	4.80132e-51	1.38759e-11	11	28	10	Food Component/Plant	Xenobiotics
taurocholate	0.973617	4.08947e-52	0.961905	0.981771	0.960502	1.58004e-44	9.05525e-51	9.32978e-44	57	76	57	Primary Bile Acid Metabolism	Lipid
sulfamethoxazole	0.973325	6.24701e-52	0.961486	0.981568	0.876587	3.58875e-26	1.33557e-50	1.50339e-25	37	33	29	Drug - Antibiotic	Xenobiotics
4-ethylphenyl sulfate	0.973191	7.57409e-52	0.961294	0.981475	0.948248	4.14344e-40	1.56531e-50	2.31435e-39	66	79	66	Benzoate Metabolism	Xenobiotics
3-methylglutaconate	0.972947	1.07395e-51	0.960944	0.981306	0.959512	4.02233e-44	2.14789e-50	2.35269e-43	77	75	74	Leucine, Isoleucine and Valine Metabolism	Amino Acid
trigonelline (N'-methylnicotinate)	0.971758	5.62269e-51	0.959238	0.980481	0.930331	0	1.0894e-49	0	79	79	79	Nicotinate and Nicotinamide Metabolism	Cofactors and Vitamins
tryptophan betaine	0.970724	2.24e-50	0.957756	0.979763	0.939508	0	4.20848e-49	0	79	79	79	Tryptophan Metabolism	Amino Acid
decanoylcarnitine (C10)	0.970664	2.42327e-50	0.95767	0.979721	0.922712	0	4.4189e-49	0	79	79	79	Fatty Acid Metabolism (Acyl Carnitine, Medium Chain)	Lipid
3-carboxy-4-methyl-5-pentyl-2-furanpropionate (3-CMPFP)	0.97026	4.10132e-50	0.957091	0.979441	0.947736	0	7.2652e-49	0	79	79	79	Fatty Acid, Dicarboxylate	Lipid
octadecadienedioate (C18:2-DC)*	0.970066	5.26699e-50	0.956812	0.979306	0.948095	4.6278e-40	9.07093e-49	2.56182e-39	75	79	75	Fatty Acid, Dicarboxylate	Lipid
1-methyl-5-imidazoleacetate	0.969785	7.54248e-50	0.95641	0.979111	0.931637	1.36738e-35	1.26387e-48	7.24596e-35	75	79	75	Histidine Metabolism	Amino Acid
3-indoxyl sulfate	0.969076	1.83922e-49	0.955394	0.978618	0.916602	0	3.00083e-48	0	79	79	79	Tryptophan Metabolism	Amino Acid
3-hydroxybutyrate (BHBA)	0.968865	2.38835e-49	0.955092	0.978471	0.90426	0	3.79687e-48	0	79	79	79	Ketone Bodies	Lipid
S-methylcysteine sulfoxide	0.968556	3.48727e-49	0.95465	0.978257	0.938608	0	5.40526e-48	0	79	79	79	Methionine, Cysteine, SAM and Taurine Metabolism	Amino Acid
phenylacetylglutamine	0.968383	4.3078e-49	0.954402	0.978137	0.95835	0	6.51424e-48	0	79	79	79	Acetylated Peptides	Peptide
ethylmalonate	0.967873	7.96049e-49	0.953672	0.977782	0.859737	0	1.17512e-47	0	79	79	79	Leucine, Isoleucine and Valine Metabolism	Amino Acid
propyl 4-hydroxybenzoate sulfate	0.967635	1.05742e-48	0.95333	0.977617	0.909668	4.11167e-31	1.52465e-47	2.03939e-30	35	52	35	Benzoate Metabolism	Xenobiotics
cholate	0.966754	2.96438e-48	0.95207	0.977004	0.888869	8.0438e-28	4.17708e-47	3.61388e-27	50	74	49	Primary Bile Acid Metabolism	Lipid
hydroxycotinine	0.963325	1.27744e-46	0.947167	0.974619	0.879373	1.57276e-26	1.76003e-45	6.67883e-26	10	13	10	Tobacco Metabolite	Xenobiotics
4-acetamidophenylglucuronide	0.962684	2.47992e-46	0.946252	0.974173	0.770369	1.03999e-16	3.34251e-45	3.62242e-16	5	8	5	Drug - Analgesics, Anesthetics	Xenobiotics
octanoylcarnitine (C8)	0.96222	3.98297e-46	0.945588	0.973849	0.90779	0	5.21758e-45	0	79	79	79	Fatty Acid Metabolism (Acyl Carnitine, Medium Chain)	Lipid
alpha-hydroxyisovalerate	0.962206	4.03942e-46	0.945568	0.97384	0.876339	0	5.21758e-45	0	79	79	79	Leucine, Isoleucine and Valine Metabolism	Amino Acid
5alpha-pregnan-3beta,20beta-diol monosulfate (1)	0.961919	5.39606e-46	0.945159	0.97364	0.903	5.61724e-30	6.82767e-45	2.76404e-29	78	79	78	Progestin Steroids	Lipid
3-aminoisobutyrate	0.961867	5.68413e-46	0.945085	0.973604	0.910857	0	7.04832e-45	0	79	79	79	Pyrimidine Metabolism, Thymine containing	Nucleotide
ergothioneine	0.96113	1.18313e-45	0.944032	0.97309	0.868462	3.56747e-25	1.43832e-44	1.46479e-24	79	66	66	Food Component/Plant	Xenobiotics
N1-Methyl-2-pyridone-5-carboxamide	0.96107	1.25439e-45	0.943947	0.973049	0.904455	0	1.49562e-44	0	79	79	79	Nicotinate and Nicotinamide Metabolism	Cofactors and Vitamins
5alpha-pregnan-3beta-ol,20-one sulfate	0.960892	1.49361e-45	0.943693	0.972925	0.930118	3.09757e-35	1.74724e-44	1.62754e-34	78	79	78	Progestin Steroids	Lipid
4-allylphenol sulfate	0.957501	3.58775e-44	0.938857	0.970562	0.922164	1.69018e-33	4.11927e-43	8.66041e-33	51	77	51	Food Component/Plant	Xenobiotics
homoarginine	0.956115	1.22188e-43	0.936883	0.969595	0.904187	0	1.37739e-42	0	79	79	79	Urea cycle; Arginine and Proline Metabolism	Amino Acid
indolelactate	0.953008	1.66101e-42	0.93246	0.967426	0.893062	0	1.8188e-41	0	79	79	79	Tryptophan Metabolism	Amino Acid
phenol sulfate	0.952999	1.67212e-42	0.932448	0.96742	0.904211	0	1.8188e-41	0	79	79	79	Tyrosine Metabolism	Amino Acid
N6-methyllysine	0.952839	1.90378e-42	0.932221	0.967308	0.849416	0	2.03507e-41	0	79	79	79	Lysine Metabolism	Amino Acid
2,3-dihydroxyisovalerate	0.952723	2.09147e-42	0.932055	0.967227	0.895386	8.90146e-29	2.19782e-41	4.2129e-28	57	72	56	Food Component/Plant	Xenobiotics
cis-4-decenoylcarnitine (C10:1)	0.950684	1.04387e-41	0.929158	0.965803	0.892143	2.70945e-28	1.07867e-40	1.26305e-27	78	79	78	Fatty Acid Metabolism (Acyl Carnitine, Monounsaturated)	Lipid
2-hydroxybutyrate/2-hydroxyisobutyrate	0.95065	1.07177e-41	0.929109	0.965779	0.908715	0	1.08934e-40	0	79	79	79	Glutathione Metabolism	Amino Acid
4-hydroxyhippurate	0.95013	1.59649e-41	0.928371	0.965416	0.889442	6.66453e-28	1.59649e-40	3.01607e-27	74	79	74	Benzoate Metabolism	Xenobiotics
octadecenedioate (C18:1-DC)	0.949006	3.72926e-41	0.926774	0.96463	0.889842	5.84106e-28	3.67006e-40	2.66283e-27	78	79	78	Fatty Acid, Dicarboxylate	Lipid
1,5-anhydroglucitol (1,5-AG)	0.948812	4.30879e-41	0.926499	0.964494	0.898199	0	4.17414e-40	0	79	79	79	Glycolysis, Gluconeogenesis, and Pyruvate Metabolism	Carbohydrate
dopamine 3-O-sulfate	0.947037	1.57345e-40	0.923981	0.963253	0.790824	4.34733e-18	1.50083e-39	1.57623e-17	58	79	58	Tyrosine Metabolism	Amino Acid
stachydrine	0.946943	1.6834e-40	0.923848	0.963187	0.903773	0	1.58137e-39	0	79	79	79	Food Component/Plant	Xenobiotics
pyrraline	0.945635	4.24578e-40	0.921993	0.962272	0.881021	9.56169e-27	3.92893e-39	4.14563e-26	48	52	43	Food Component/Plant	Xenobiotics
hexadecanedioate (C16)	0.945305	5.34386e-40	0.921524	0.96204	0.89221	0	4.87234e-39	0	79	79	79	Fatty Acid, Dicarboxylate	Lipid
3-hydroxypyridine sulfate	0.945146	5.9643e-40	0.9213	0.961929	0.90171	9.11311e-30	5.35922e-39	4.44892e-29	48	76	48	Chemical	Xenobiotics
6-hydroxyindole sulfate	0.943732	1.56707e-39	0.919296	0.960939	0.912884	1.08285e-31	1.38798e-38	5.41427e-31	60	79	60	Chemical	Xenobiotics
taurochenodeoxycholate	0.943014	2.53423e-39	0.918279	0.960436	0.894782	1.0982e-28	2.21299e-38	5.1582e-28	56	79	56	Primary Bile Acid Metabolism	Lipid
methionine sulfone	0.942797	2.92618e-39	0.917973	0.960285	0.876996	0	2.51977e-38	0	79	79	79	Methionine, Cysteine, SAM and Taurine Metabolism	Amino Acid
perfluorooctanesulfonate (PFOS)	0.941958	5.08271e-39	0.916785	0.959696	0.871882	1.38312e-25	4.31682e-38	5.7169e-25	63	74	62	Chemical	Xenobiotics
epiandrosterone sulfate	0.940921	9.93908e-39	0.915318	0.95897	0.919442	6.02876e-33	8.32733e-38	3.03889e-32	55	78	55	Androgenic Steroids	Lipid
5alpha-pregnan-3beta,20alpha-diol monosulfate (2)	0.939562	2.35124e-38	0.913397	0.958017	0.88658	1.68686e-27	1.94369e-37	7.47037e-27	78	79	78	Progestin Steroids	Lipid
4-acetaminophen sulfate	0.93874	3.91987e-38	0.912235	0.957441	0.68988	2.03707e-12	3.19779e-37	5.98572e-12	7	15	7	Drug - Analgesics, Anesthetics	Xenobiotics
imidazole lactate	0.936622	1.41777e-37	0.909242	0.955954	0.87517	0	1.14158e-36	0	79	79	79	Histidine Metabolism	Amino Acid
hexanoylglutamine	0.936555	1.4751e-37	0.909148	0.955907	0.849259	4.6496e-23	1.17251e-36	1.84792e-22	45	78	45	Fatty Acid Metabolism (Acyl Glutamine)	Lipid
p-cresol sulfate	0.936425	1.59375e-37	0.908965	0.955816	0.91239	0	1.25079e-36	0	79	79	79	Benzoate Metabolism	Xenobiotics
theophylline	0.936206	1.81487e-37	0.908656	0.955662	0.890066	5.42503e-28	1.40653e-36	2.49149e-27	68	63	59	Xanthine Metabolism	Xenobiotics
pregnanediol-3-glucuronide	0.935907	2.16582e-37	0.908233	0.955452	0.882016	7.05391e-27	1.65779e-36	3.07987e-26	78	79	78	Progestin Steroids	Lipid
tryptophan	0.935306	3.08106e-37	0.907385	0.95503	0.878603	0	2.32958e-36	0	79	79	79	Tryptophan Metabolism	Amino Acid
1-myristoyl-2-palmitoyl-GPC (14:0/16:0)	0.933234	1.01275e-36	0.904463	0.953575	0.860992	2.586e-24	7.56509e-36	1.04112e-23	74	79	74	Phosphatidylcholine (PC)	Lipid
trimethylamine N-oxide	0.932389	1.62686e-36	0.903273	0.952981	0.828384	0	1.20078e-35	0	79	79	79	Phospholipid Metabolism	Lipid
myristoleoylcarnitine (C14:1)*	0.931525	2.62558e-36	0.902056	0.952374	0.861714	2.14602e-24	1.91513e-35	8.6963e-24	78	79	78	Fatty Acid Metabolism (Acyl Carnitine, Monounsaturated)	Lipid
N-delta-acetylornithine	0.931143	3.23872e-36	0.901517	0.952105	0.860947	2.61564e-24	2.33489e-35	1.04626e-23	78	79	78	Urea cycle; Arginine and Proline Metabolism	Amino Acid
3-methylhistidine	0.931066	3.37708e-36	0.90141	0.952051	0.901596	9.50799e-30	2.40665e-35	4.60543e-29	73	72	67	Histidine Metabolism	Amino Acid
piperine	0.930844	3.81265e-36	0.901097	0.951895	0.815831	5.34803e-20	2.68618e-35	1.99746e-19	21	39	21	Food Component/Plant	Xenobiotics
2-naphthol sulfate	0.927533	2.2167e-35	0.896438	0.949566	0.897726	3.89787e-29	1.54422e-34	1.87339e-28	43	79	43	Chemical	Xenobiotics
5alpha-pregnan-diol disulfate	0.927116	2.75068e-35	0.895852	0.949272	0.885071	2.72547e-27	1.89491e-34	1.19843e-26	78	79	78	Progestin Steroids	Lipid
3-methylglutarylcarnitine (2)	0.925929	5.04877e-35	0.894183	0.948436	0.890379	4.88946e-28	3.43982e-34	2.26229e-27	52	76	52	Leucine, Isoleucine and Valine Metabolism	Amino Acid
pregnenediol sulfate (C21H34O5S)*	0.924404	1.08592e-34	0.89204	0.947362	0.898296	0	7.31813e-34	0	79	79	79	Pregnenolone Steroids	Lipid
eugenol sulfate	0.922989	2.17747e-34	0.890055	0.946365	0.78608	9.36113e-18	1.45165e-33	3.34468e-17	22	53	22	Food Component/Plant	Xenobiotics
indoleacetate	0.922194	3.20152e-34	0.888939	0.945804	0.851899	0	2.11164e-33	0	79	79	79	Tryptophan Metabolism	Amino Acid
3-hydroxydecanoylcarnitine	0.92187	3.74065e-34	0.888485	0.945576	0.888433	9.27465e-28	2.44127e-33	4.1369e-27	61	79	61	Fatty Acid Metabolism (Acyl Carnitine, Hydroxy)	Lipid
2-hydroxyhippurate (salicylurate)	0.920233	8.13832e-34	0.88619	0.944421	0.790389	4.66787e-18	5.256e-33	1.6826e-17	29	74	29	Benzoate Metabolism	Xenobiotics
cis-4-decenoate (10:1n6)*	0.91859	1.74602e-33	0.883888	0.943262	0.831435	2.41556e-21	1.11601e-32	9.3603e-21	75	78	75	Medium Chain Fatty Acid	Lipid
5-dodecenoylcarnitine (C12:1)	0.918383	1.92021e-33	0.883598	0.943115	0.880948	9.77594e-27	1.21482e-32	4.20908e-26	73	79	73	Fatty Acid Metabolism (Acyl Carnitine, Monounsaturated)	Lipid
3-methyl catechol sulfate (1)	0.917016	3.57481e-33	0.881685	0.94215	0.833867	1.44898e-21	2.23877e-32	5.68586e-21	29	73	29	Benzoate Metabolism	Xenobiotics
ascorbic acid 2-sulfate	0.916844	3.86265e-33	0.881444	0.942029	0.840823	0	2.39484e-32	0	79	79	79	Ascorbate and Aldarate Metabolism	Cofactors and Vitamins
1-palmitoyl-2-palmitoleoyl-GPC (16:0/16:1)*	0.916573	4.36296e-33	0.881064	0.941837	0.845545	0	2.67825e-32	0	79	79	79	Phosphatidylcholine (PC)	Lipid
urea	0.915097	8.40123e-33	0.879	0.940795	0.869766	0	5.08095e-32	0	79	79	79	Urea cycle; Arginine and Proline Metabolism	Amino Acid
cinnamoylglycine	0.915087	8.44093e-33	0.878985	0.940787	0.921298	2.54534e-33	5.08095e-32	1.29354e-32	55	76	55	Food Component/Plant	Xenobiotics
quinolinate	0.914694	1.00293e-32	0.878436	0.940509	0.818542	3.19012e-20	5.97903e-32	1.21342e-19	78	79	78	Nicotinate and Nicotinamide Metabolism	Cofactors and Vitamins
threonine	0.914284	1.19962e-32	0.877863	0.94022	0.855769	0	7.08347e-32	0	79	79	79	Glycine, Serine and Threonine Metabolism	Amino Acid
2-hydroxyacetaminophen sulfate*	0.914227	1.2294e-32	0.877784	0.94018	0.666057	2.10662e-11	7.19083e-32	5.88335e-11	4	8	4	Drug - Analgesics, Anesthetics	Xenobiotics
decadienedioic acid (C10:2-DC)	0.912429	2.66748e-32	0.875271	0.938908	0.832846	1.79768e-21	1.54564e-31	7.00982e-21	55	56	50	Fatty Acid, Dicarboxylate	Lipid
pregnanolone/allopregnanolone sulfate	0.912002	3.19774e-32	0.874675	0.938606	0.924281	6.08526e-34	1.83574e-31	3.14405e-33	78	79	78	Progestin Steroids	Lipid
hydroxyproline	0.910666	5.6076e-32	0.872811	0.937661	0.83722	0	3.18964e-31	0	79	79	79	Urea cycle; Arginine and Proline Metabolism	Amino Acid
3-methoxycatechol sulfate (1)	0.909722	8.29678e-32	0.871494	0.936993	0.786063	9.38668e-18	4.67637e-31	3.34468e-17	24	60	24	Benzoate Metabolism	Xenobiotics
histidine betaine (hercynine)*	0.909611	8.68606e-32	0.871338	0.936914	0.822778	1.39838e-20	4.85167e-31	5.38507e-20	79	78	78	Food Component/Plant	Xenobiotics
1-methyl-4-imidazoleacetate	0.909389	9.51806e-32	0.871028	0.936757	0.786563	0	5.26893e-31	0	79	79	79	Histidine Metabolism	Amino Acid
theanine	0.90819	1.55259e-31	0.869357	0.935908	0.768099	1.44978e-16	8.51861e-31	4.9937e-16	23	45	22	Food Component/Plant	Xenobiotics
2-O-methylascorbic acid	0.907986	1.68667e-31	0.869072	0.935763	0.788656	0	9.17312e-31	0	79	79	79	Ascorbate and Aldarate Metabolism	Cofactors and Vitamins
N,N,N-trimethyl-5-aminovalerate	0.907164	2.34766e-31	0.867927	0.935182	0.8389	0	1.2657e-30	0	79	79	79	Lysine Metabolism	Amino Acid
N2-acetyl,N6,N6-dimethyllysine	0.906271	3.35228e-31	0.866683	0.934548	0.880713	1.04972e-26	1.79173e-30	4.48844e-26	74	79	74	Lysine Metabolism	Amino Acid
methyl-4-hydroxybenzoate sulfate	0.905851	3.95779e-31	0.866098	0.934251	0.895613	8.22324e-29	2.09729e-30	3.92185e-28	72	75	70	Benzoate Metabolism	Xenobiotics
p-cresol glucuronide*	0.905475	4.58958e-31	0.865575	0.933985	0.93181	1.24467e-35	2.41148e-30	6.65256e-35	44	74	44	Tyrosine Metabolism	Amino Acid
fructose	0.904096	7.8614e-31	0.863655	0.933007	0.817502	0	4.09585e-30	0	79	79	79	Fructose, Mannose and Galactose Metabolism	Carbohydrate
5-hydroxylysine	0.903679	9.23535e-31	0.863075	0.932711	0.73877	7.74501e-15	4.7716e-30	2.51409e-14	45	79	45	Lysine Metabolism	Amino Acid
pregnenetriol sulfate*	0.900306	3.31154e-30	0.858385	0.930317	0.79989	9.48494e-19	1.69682e-29	3.47968e-18	46	79	46	Pregnenolone Steroids	Lipid
