# Supplementary material for: Comparison of dried blood spot and plasma sampling for untargeted metabolomics
Source: Metabolomics. Author manuscript; Available in PMC 2022 Jun 23. (PMC8340475; doi:10.1007/s11306-021-01813-3)
Supplement: 1723975_Ol_Fig5 — Online Resource 5 Features selected by RF models. Columns with TRUE/FALSE values denote whether each feature was selected in the corresponding RF model. ‘ICC’, ‘p’, ‘padj’, ‘lower’, and ‘upper’ columns refer to estimates and p-values associated with intraclass correlation. ‘rho’, ‘spearman_p’, and ‘spearman_padj’ columns refer to Spearman correlation coefficients and p-values. [file NIHMS1723975-supplement-1723975_Ol_Fig5.xlsx]

## Sheet: ESM_05 - RF features
BIOCHEMICAL	Plasma - untreated	DBS - untreated	Plasma - zdv	DBS - zdv	Plasma - PI-ART	DBS - PI-ART	Flag	ICC	p	lower_bound	upper_bound	rho	spearman_p	padj	spearman_padj	detected.DBS	detected.plasma	detected.same.subject	median.DBS	median.plasma	mean.DBS	sd.DBS	medianlog.DBS	meanlog.DBS	sdlog.DBS	mean.plasma	sd.plasma	medianlog.plasma	meanlog.plasma	sdlog.plasma	SUB.PATHWAY.y	SUPER.PATHWAY.y
(N(1) + N(8))-acetylspermidine	FALSE	FALSE	FALSE	FALSE	FALSE	TRUE	Not consistent	0.715947	4.1861e-14	0.612308	0.795488	0.589507	1.09116e-08	1.10442e-13	2.60199e-08	75	79	75	296787	1246708	305687	129025	12.6008	12.5281	0.489655	1.40705e+06	704605	14.036	14.0329	0.513692	Polyamine Metabolism	Amino Acid
1-(1-enyl-stearoyl)-2-oleoyl-GPE (P-18:0/18:1)	FALSE	FALSE	TRUE	FALSE	FALSE	FALSE	Not consistent	NA	NA	NA	NA	NA	NA	NA	NA	NA	NA	NA	NA	NA	NA	NA	NA	NA	NA	NA	NA	NA	NA	NA	NA	NA
1-carboxyethylleucine	FALSE	FALSE	FALSE	FALSE	TRUE	FALSE	Not consistent	0.346641	0.000816535	0.173037	0.499503	0.453973	2.64427e-05	0.00127519	4.52885e-05	20	76	19	22628	61167	35315.1	33316.7	10.0261	10.2553	0.590832	73380	39959.8	11.0214	11.0811	0.488844	Leucine, Isoleucine and Valine Metabolism	Amino Acid
1-methyladenosine	FALSE	FALSE	FALSE	FALSE	TRUE	FALSE	Not consistent	0.191146	0.0447108	0.00653656	0.363277	0.333041	0.00270805	0.0618766	0.00385975	77	79	77	828302	7031893	881659	306329	13.6271	13.629	0.354635	7.1222e+06	1.55491e+06	15.766	15.7566	0.209736	Purine Metabolism, Adenine containing	Nucleotide
1-methylnicotinamide	TRUE	FALSE	FALSE	FALSE	FALSE	FALSE	Not consistent	0.84305	5.20097e-23	0.779841	0.889294	0.816753	4.49077e-20	2.06705e-22	1.69773e-19	78	79	78	1650216	6861950	1.95958e+06	1.10214e+06	14.3163	14.3394	0.573393	8.17121e+06	5.54766e+06	15.7415	15.7517	0.566054	Nicotinate and Nicotinamide Metabolism	Cofactors and Vitamins
1-myristoyl-2-palmitoyl-GPC (14:0/16:0)	FALSE	FALSE	FALSE	FALSE	TRUE	TRUE	Consistent	0.933234	1.01275e-36	0.904463	0.953575	0.860992	2.586e-24	7.56509e-36	1.04112e-23	74	79	74	5.00039e+06	19540622	5.95325e+06	3.53127e+06	15.425	15.4546	0.532584	2.30465e+07	1.30562e+07	16.788	16.8034	0.556876	Phosphatidylcholine (PC)	Lipid
1-oleoyl-2-linoleoyl-GPC (18:1/18:2)*	FALSE	FALSE	FALSE	TRUE	FALSE	FALSE	Not consistent	NA	NA	NA	NA	NA	NA	NA	NA	NA	NA	NA	NA	NA	NA	NA	NA	NA	NA	NA	NA	NA	NA	NA	NA	NA
1-oleoylglycerol (18:1)	FALSE	FALSE	FALSE	TRUE	FALSE	FALSE	Not consistent	0.0651301	0.28299	-0.121392	0.247265	0.0477361	0.675522	0.303979	0.702724	79	79	79	8381437	10029526	1.12946e+07	8.71927e+06	15.9415	15.9983	0.686623	1.29793e+07	9.63348e+06	16.121	16.1652	0.645796	Monoacylglycerol	Lipid
1-palmitoyl-2-arachidonoyl-GPC (16:0/20:4n6)	FALSE	FALSE	FALSE	FALSE	TRUE	FALSE	Not consistent	0.602888	1.63312e-09	0.470704	0.708722	0.452532	3.44873e-05	3.46759e-09	5.89039e-05	79	79	79	155390944	2131660160	1.64949e+08	8.59914e+07	18.8615	18.7978	0.513025	2.12856e+09	2.29772e+08	21.4802	21.4728	0.11098	Phosphatidylcholine (PC)	Lipid
1-palmitoyl-2-arachidonoyl-GPI (16:0/20:4)*	FALSE	FALSE	FALSE	FALSE	TRUE	FALSE	Not consistent	0.725484	1.35437e-14	0.624565	0.802662	0.656628	5.01289e-11	3.68295e-14	1.38133e-10	63	79	63	88757	15778070	95214.1	32396.5	11.3937	11.4151	0.306221	1.65136e+07	6.55512e+06	16.5741	16.543	0.399179	Phosphatidylinositol (PI)	Lipid
1-palmitoyl-2-palmitoleoyl-GPC (16:0/16:1)*	FALSE	FALSE	FALSE	FALSE	TRUE	FALSE	Not consistent	0.916573	4.36296e-33	0.881064	0.941837	0.845545	0	2.67825e-32	0	79	79	79	28970524	143747920	3.23717e+07	1.86709e+07	17.1818	17.1339	0.578448	1.64452e+08	9.04424e+07	18.7836	18.7825	0.52439	Phosphatidylcholine (PC)	Lipid
1-palmitoyl-GPI* (16:0)	FALSE	FALSE	FALSE	FALSE	TRUE	FALSE	Not consistent	0.23063	0.0197862	0.047879	0.398572	0.292265	0.00895855	0.028529	0.0119705	79	76	76	223661	452666	235814	118035	12.3179	12.2353	0.564948	580702	406072	13.0229	13.0365	0.708454	Lysophospholipid	Lipid
1-palmitoyl-GPS (16:0)*	FALSE	FALSE	FALSE	TRUE	FALSE	FALSE	Not consistent	NA	NA	NA	NA	NA	NA	NA	NA	NA	NA	NA	NA	NA	NA	NA	NA	NA	NA	NA	NA	NA	NA	NA	NA	NA
1-stearoyl-2-oleoyl-GPC (18:0/18:1)	FALSE	FALSE	FALSE	TRUE	FALSE	FALSE	Not consistent	0.452235	1.26961e-05	0.291998	0.587922	0.520229	1.31357e-06	2.22361e-05	2.57726e-06	79	79	79	60354156	692576256	6.17051e+07	2.18365e+07	17.9157	17.8695	0.391319	7.03764e+08	1.89683e+08	20.3559	20.336	0.271036	Phosphatidylcholine (PC)	Lipid
16a-hydroxy DHEA 3-sulfate	FALSE	FALSE	TRUE	FALSE	FALSE	FALSE	Not consistent	0.85583	2.44448e-24	0.797203	0.898516	0.760492	0	1.01717e-23	0	79	79	79	348779	3556110	373191	218392	12.7622	12.6586	0.615212	4.16489e+06	2.3015e+06	15.0842	15.0843	0.59067	Androgenic Steroids	Lipid
17alpha-hydroxypregnanolone glucuronide	TRUE	FALSE	TRUE	FALSE	TRUE	FALSE	Not consistent	NA	NA	NA	NA	NA	NA	NA	NA	NA	NA	NA	NA	NA	NA	NA	NA	NA	NA	NA	NA	NA	NA	NA	NA	NA
2-hydroxybehenate	FALSE	FALSE	FALSE	FALSE	FALSE	TRUE	Not consistent	0.0683905	0.273327	-0.118156	0.250332	0.0740019	0.516114	0.300466	0.549813	79	79	79	27003776	153822	3.0457e+07	1.82588e+07	17.1115	17.0318	0.65703	164487	64016.6	11.9436	11.9489	0.34559	Fatty Acid, Monohydroxy	Lipid
2-hydroxypalmitate	FALSE	FALSE	FALSE	FALSE	FALSE	TRUE	Not consistent	0.116577	0.151551	-0.0698868	0.295257	0.181378	0.109584	0.195754	0.130157	79	79	79	8861866	9028186	8.86633e+06	3.93805e+06	15.9973	15.9001	0.447672	9.54764e+06	3.44207e+06	16.0159	16.0197	0.317317	Fatty Acid, Monohydroxy	Lipid
2-hydroxystearate	FALSE	FALSE	FALSE	FALSE	FALSE	TRUE	Not consistent	0.0890564	0.216059	-0.0975599	0.269695	0.170278	0.133355	0.270414	0.155414	79	79	79	3702095	3909091	4.07207e+06	2.09868e+06	15.1244	15.083	0.535267	4.13916e+06	1.43623e+06	15.1788	15.1779	0.348436	Fatty Acid, Monohydroxy	Lipid
2-methylserine	FALSE	FALSE	TRUE	FALSE	FALSE	FALSE	Not consistent	NA	NA	NA	NA	NA	NA	NA	NA	NA	NA	NA	NA	NA	NA	NA	NA	NA	NA	NA	NA	NA	NA	NA	NA	NA
2-naphthol sulfate	FALSE	FALSE	TRUE	TRUE	FALSE	FALSE	Consistent	0.927533	2.2167e-35	0.896438	0.949566	0.897726	3.89787e-29	1.54422e-34	1.87339e-28	43	79	43	49197	244298	82963.1	89048.8	10.8036	10.9428	0.8357	428164	571297	12.4061	12.5013	0.899009	Chemical	Xenobiotics
2,6-dihydroxybenzoic acid	FALSE	FALSE	FALSE	FALSE	TRUE	TRUE	Consistent	0.977099	1.74877e-54	0.966907	0.984185	0.95314	0	5.16303e-53	0	79	79	79	2373841	4126306	3.28731e+06	2.95488e+06	14.68	14.6172	0.926439	6.88667e+06	6.88361e+06	15.2329	15.3264	0.924584	Drug - Topical Agents	Xenobiotics
2'-O-methylcytidine	FALSE	FALSE	FALSE	FALSE	TRUE	FALSE	Not consistent	0.117219	0.150214	-0.0692376	0.295851	0.443058	4.3325e-05	0.194432	7.25987e-05	74	77	72	371388	2705926	392290	123957	12.825	12.8248	0.347424	2.61984e+06	961555	14.811	14.6914	0.466103	Pyrimidine Metabolism, Cytidine containing	Nucleotide
2R,3R-dihydroxybutyrate	FALSE	TRUE	FALSE	FALSE	FALSE	FALSE	Not consistent	0.978785	9.14069e-56	0.969332	0.985354	0.958496	0	3.14846e-54	0	79	79	79	4967761	26490378	5.70892e+06	2.79021e+06	15.4185	15.4484	0.46804	3.12949e+07	1.46924e+07	17.0923	17.158	0.448676	Fatty Acid, Dihydroxy	Lipid
2S,3R-dihydroxybutyrate	FALSE	FALSE	FALSE	TRUE	FALSE	FALSE	Not consistent	0.570704	1.62798e-08	0.431598	0.683425	0.504528	2.96673e-06	3.23509e-08	5.57385e-06	79	79	79	2025390	8659693	2.10069e+06	678338	14.5213	14.5035	0.34194	8.9498e+06	3.55895e+06	15.9742	15.9258	0.416229	Fatty Acid, Dihydroxy	Lipid
3-amino-2-piperidone	FALSE	FALSE	FALSE	FALSE	TRUE	FALSE	Not consistent	0.382639	0.000230138	0.213035	0.530005	0.479869	9.93642e-06	0.000374503	1.78051e-05	79	79	79	423318	776721	465565	267926	12.9559	12.9192	0.521952	857467	302837	13.5628	13.6083	0.320632	Urea cycle; Arginine and Proline Metabolism	Amino Acid
3-hydroxy-2-ethylpropionate	FALSE	FALSE	TRUE	FALSE	FALSE	FALSE	Not consistent	0.573315	1.36332e-08	0.434751	0.685487	0.470116	1.23439e-05	2.74435e-08	2.1804e-05	72	79	72	251860	2271406	257018	73454.6	12.4366	12.4183	0.279708	2.48329e+06	780428	14.6359	14.6819	0.28981	Leucine, Isoleucine and Valine Metabolism	Amino Acid
3-hydroxystachydrine*	FALSE	TRUE	FALSE	FALSE	FALSE	FALSE	Not consistent	0.896415	1.36673e-29	0.852984	0.927553	0.839721	4.08847e-22	6.94566e-29	1.61456e-21	74	70	69	3.49645e+06	1.98738e+06	7.21846e+06	9.81592e+06	15.0669	15.1865	1.08925	1.07486e+07	3.77338e+07	14.5022	14.7043	1.56181	Food Component/Plant	Xenobiotics
3-methoxytyramine sulfate	TRUE	FALSE	FALSE	FALSE	FALSE	FALSE	Not consistent	NA	NA	NA	NA	NA	NA	NA	NA	NA	NA	NA	NA	NA	NA	NA	NA	NA	NA	NA	NA	NA	NA	NA	NA	NA
3-methylglutaconate	FALSE	FALSE	FALSE	FALSE	TRUE	TRUE	Consistent	0.972947	1.07395e-51	0.960944	0.981306	0.959512	4.02233e-44	2.14789e-50	2.35269e-43	77	75	74	194586	905060	244571	181668	12.1786	12.1331	0.775739	1.23214e+06	892370	13.7158	13.7506	0.774394	Leucine, Isoleucine and Valine Metabolism	Amino Acid
4-acetamidobutanoate	TRUE	FALSE	FALSE	FALSE	FALSE	FALSE	Not consistent	0.306277	0.00286326	0.128852	0.464846	0.459333	2.06206e-05	0.00432981	3.58116e-05	78	71	70	1.03002e+06	867498	1.09138e+06	448106	13.8451	13.8135	0.439433	924478	436019	13.6734	13.6149	0.518243	Polyamine Metabolism	Amino Acid
5-aminovalerate	FALSE	FALSE	FALSE	FALSE	FALSE	TRUE	Not consistent	NA	NA	NA	NA	NA	NA	NA	NA	NA	NA	NA	NA	NA	NA	NA	NA	NA	NA	NA	NA	NA	NA	NA	NA	NA
5alpha-pregnan-3beta-ol,20-one sulfate	FALSE	FALSE	FALSE	FALSE	TRUE	TRUE	Consistent	0.960892	1.49361e-45	0.943693	0.972925	0.930118	3.09757e-35	1.74724e-44	1.62754e-34	78	79	78	462898	3448770	742878	835563	13.0452	12.9541	1.12512	5.04471e+06	5.01105e+06	15.0535	14.9495	1.04265	Progestin Steroids	Lipid
5alpha-pregnan-3beta,20alpha-diol disulfate	FALSE	FALSE	TRUE	TRUE	FALSE	FALSE	Consistent	0.636984	1.06306e-10	0.512705	0.73523	0.863528	1.33753e-24	2.36235e-10	5.4557e-24	78	79	78	21631386	153424272	2.44295e+07	1.65749e+07	16.8895	16.6868	1.0163	1.89533e+08	1.59987e+08	18.8487	18.7856	0.740942	Progestin Steroids	Lipid
5alpha-pregnan-3beta,20alpha-diol monosulfate (2)	FALSE	FALSE	FALSE	FALSE	TRUE	TRUE	Consistent	0.939562	2.35124e-38	0.913397	0.958017	0.88658	1.68686e-27	1.94369e-37	7.47037e-27	78	79	78	1.07004e+06	9650449	1.20538e+06	715334	13.8832	13.8213	0.625184	9.97752e+06	5.34436e+06	16.0825	15.9707	0.553705	Progestin Steroids	Lipid
5alpha-pregnan-diol disulfate	TRUE	TRUE	FALSE	FALSE	FALSE	FALSE	Consistent	0.927116	2.75068e-35	0.895852	0.949272	0.885071	2.72547e-27	1.89491e-34	1.19843e-26	78	79	78	5148913	43696736	8.95699e+06	1.07656e+07	15.4542	15.559	0.940022	6.59511e+07	8.43562e+07	17.5928	17.6615	0.746609	Progestin Steroids	Lipid
7-methylguanine	FALSE	FALSE	FALSE	FALSE	FALSE	TRUE	Not consistent	0.550476	6.1168e-08	0.407282	0.667386	0.462683	2.1974e-05	1.17412e-07	3.79496e-05	79	79	79	2012362	10229332	2.26835e+06	828775	14.5148	14.5752	0.340178	1.05216e+07	2.47703e+06	16.1408	16.1435	0.224689	Purine Metabolism, Guanine containing	Nucleotide
8-hydroxyoctanoate	FALSE	FALSE	FALSE	FALSE	FALSE	TRUE	Not consistent	NA	NA	NA	NA	NA	NA	NA	NA	NA	NA	NA	NA	NA	NA	NA	NA	NA	NA	NA	NA	NA	NA	NA	NA	NA
aconitate [cis or trans]	TRUE	FALSE	FALSE	FALSE	FALSE	FALSE	Not consistent	0.681609	1.70857e-12	0.568588	0.769475	0.602994	7.43756e-09	4.25427e-12	1.81547e-08	79	79	79	6420774	36455092	6.52774e+06	2.04414e+06	15.675	15.6429	0.317593	3.73781e+07	1.00499e+07	17.4116	17.4049	0.248281	TCA Cycle	Energy
allantoin	FALSE	TRUE	FALSE	FALSE	FALSE	FALSE	Not consistent	0.110783	0.163965	-0.0757367	0.289896	0.248345	0.0275724	0.21091	0.0347457	79	79	79	4107837	3562553	4.12435e+06	803916	15.2284	15.2125	0.205429	3.63405e+06	1.01081e+06	15.086	15.0761	0.236069	Purine Metabolism, (Hypo)Xanthine/Inosine containing	Nucleotide
alpha-ketoglutaramate*	TRUE	FALSE	FALSE	FALSE	FALSE	FALSE	Not consistent	0.156193	0.0832478	-0.0295517	0.331617	0.320156	0.00417992	0.110997	0.00582371	79	79	79	2266218	2691201	2.29762e+06	787552	14.6336	14.5831	0.376329	2.94497e+06	1.10941e+06	14.8055	14.8407	0.319308	Glutamate Metabolism	Amino Acid
andro steroid monosulfate C19H28O6S (1)*	FALSE	FALSE	TRUE	FALSE	FALSE	FALSE	Not consistent	0.562003	2.90821e-08	0.421114	0.676539	0.562402	6.89393e-08	5.67009e-08	1.52446e-07	17	78	17	34198	244102	37153.2	12727.6	10.4399	10.4733	0.31981	308810	220780	12.4053	12.4009	0.726581	Androgenic Steroids	Lipid
anthranilate	FALSE	FALSE	FALSE	FALSE	TRUE	FALSE	Not consistent	0.0752657	0.253491	-0.111322	0.25679	0.153651	0.176388	0.288481	0.202145	79	66	66	1117795	460205	1.12057e+06	497411	13.9269	13.8227	0.480875	474849	178649	13.0393	13.0052	0.367458	Tryptophan Metabolism	Amino Acid
arabitol/xylitol	FALSE	FALSE	FALSE	FALSE	TRUE	FALSE	Not consistent	0.767555	4.99692e-17	0.67923	0.834041	0.750998	0	1.57263e-16	0	79	79	79	293676	831032	338135	175175	12.5902	12.6636	0.329103	872185	253561	13.6304	13.6421	0.266732	Pentose Metabolism	Carbohydrate
arachidate (20:0)	FALSE	FALSE	FALSE	FALSE	FALSE	TRUE	Not consistent	0.0873858	0.220419	-0.0992306	0.268135	0.2898	0.00980136	0.27332	0.012957	79	79	79	11534779	6027335	1.1785e+07	3.12365e+06	16.2609	16.2516	0.244197	6.46964e+06	2.12251e+06	15.6118	15.6386	0.28862	Long Chain Saturated Fatty Acid	Lipid
arachidonate (20:4n6)	FALSE	TRUE	FALSE	FALSE	FALSE	FALSE	Not consistent	0.0855405	0.225293	-0.101075	0.266411	0.291261	0.00942534	0.273909	0.0124866	79	79	79	6123624	44309428	7.9069e+06	8.32602e+06	15.6277	15.6888	0.5225	4.95895e+07	3.44157e+07	17.6067	17.4957	0.695623	Long Chain Polyunsaturated Fatty Acid (n3 and n6)	Lipid
arginine	FALSE	FALSE	FALSE	FALSE	FALSE	TRUE	Not consistent	0.205876	0.0334675	0.0218875	0.376501	0.424416	0.000112411	0.0470518	0.000181972	79	79	79	132583056	671765376	1.36749e+08	4.55345e+07	18.7027	18.6832	0.318488	7.00824e+08	2.88163e+08	20.3254	20.303	0.351902	Urea cycle; Arginine and Proline Metabolism	Amino Acid
ascorbic acid 2-sulfate	FALSE	TRUE	FALSE	FALSE	FALSE	FALSE	Not consistent	0.916844	3.86265e-33	0.881444	0.942029	0.840823	0	2.39484e-32	0	79	79	79	371824	7500153	407986	176110	12.8262	12.8349	0.411417	8.15987e+06	3.14377e+06	15.8304	15.8435	0.3839	Ascorbate and Aldarate Metabolism	Cofactors and Vitamins
ascorbic acid 3-sulfate*	FALSE	TRUE	FALSE	FALSE	TRUE	FALSE	Not consistent	0.462107	7.97848e-06	0.303377	0.596027	0.394401	0.000358189	1.42145e-05	0.000545645	79	79	79	369695	3932539	412324	156658	12.8204	12.8587	0.382982	4.84831e+06	2.82967e+06	15.1848	15.2093	0.653554	Ascorbate and Aldarate Metabolism	Cofactors and Vitamins
azelate (C9-DC)	FALSE	FALSE	FALSE	FALSE	FALSE	TRUE	Not consistent	0.0677239	0.275289	-0.118818	0.249706	0.0698897	0.54051	0.301554	0.572849	79	77	77	2065845	391336	2.71269e+06	2.1838e+06	14.541	14.6038	0.60979	596222	798678	12.8773	12.9521	0.73993	Fatty Acid, Dicarboxylate	Lipid
behenoyl dihydrosphingomyelin (d18:0/22:0)*	TRUE	FALSE	FALSE	FALSE	FALSE	FALSE	Not consistent	0.280685	0.00583569	0.101194	0.442621	0.331844	0.00281147	0.00865581	0.00398881	50	79	50	529818	16109086	551875	234067	13.1803	13.1214	0.471057	1.86108e+07	8.74956e+06	16.5949	16.6247	0.496142	Dihydrosphingomyelins	Lipid
behenoyl sphingomyelin (d18:1/22:0)*	TRUE	FALSE	FALSE	FALSE	FALSE	FALSE	Not consistent	0.102121	0.183692	-0.0844578	0.281861	0.27724	0.0136165	0.233859	0.017588	79	79	79	39568520	878462784	3.94124e+07	1.17406e+07	17.4935	17.4385	0.342764	8.88025e+08	1.37443e+08	20.5937	20.5927	0.154641	Sphingomyelins	Lipid
beta-hydroxyisovalerate	FALSE	TRUE	FALSE	FALSE	FALSE	FALSE	Not consistent	0.0655757	0.28166	-0.12095	0.247684	0.0542981	0.634594	0.303979	0.666862	79	54	54	2985205	692698	3.03537e+06	863473	14.9092	14.8827	0.303261	805335	434298	13.4483	13.473	0.499074	Leucine, Isoleucine and Valine Metabolism	Amino Acid
beta-hydroxyisovaleroylcarnitine	FALSE	FALSE	FALSE	FALSE	FALSE	TRUE	Not consistent	NA	NA	NA	NA	NA	NA	NA	NA	NA	NA	NA	NA	NA	NA	NA	NA	NA	NA	NA	NA	NA	NA	NA	NA	NA
C-glycosyltryptophan	FALSE	FALSE	TRUE	FALSE	TRUE	FALSE	Not consistent	0.693868	4.82257e-13	0.584124	0.778796	0.57057	7.33331e-08	1.22041e-12	1.61229e-07	79	79	79	324577	1155263	342468	88076.3	12.6903	12.7121	0.25416	1.1868e+06	285352	13.9598	13.9607	0.225858	Tryptophan Metabolism	Amino Acid
ceramide (d18:1/14:0, d16:1/16:0)*	FALSE	FALSE	FALSE	FALSE	TRUE	FALSE	Not consistent	NA	NA	NA	NA	NA	NA	NA	NA	NA	NA	NA	NA	NA	NA	NA	NA	NA	NA	NA	NA	NA	NA	NA	NA	NA
cholesterol	TRUE	FALSE	FALSE	FALSE	FALSE	FALSE	Not consistent	0.0833119	0.231256	-0.103301	0.264327	0.128359	0.259004	0.276213	0.289338	79	79	79	23579896	296322368	2.3272e+07	6.38541e+06	16.9759	16.9232	0.292633	3.0222e+08	7.56216e+07	19.507	19.496	0.250176	Sterol	Lipid
choline	FALSE	FALSE	FALSE	FALSE	TRUE	FALSE	Not consistent	0.0796897	0.241132	-0.106915	0.260937	0.202629	0.0733905	0.280491	0.0892198	79	79	79	268673280	520546208	3.1418e+08	1.90955e+08	19.409	19.4822	0.358369	5.38455e+08	1.10105e+08	20.0704	20.0835	0.206029	Phospholipid Metabolism	Lipid
corticosterone	FALSE	FALSE	FALSE	FALSE	TRUE	FALSE	Not consistent	NA	NA	NA	NA	NA	NA	NA	NA	NA	NA	NA	NA	NA	NA	NA	NA	NA	NA	NA	NA	NA	NA	NA	NA	NA
cortisol	TRUE	FALSE	FALSE	FALSE	FALSE	FALSE	Not consistent	0.822117	4.50511e-21	0.751613	0.874107	0.7463	0	1.64304e-20	0	79	79	79	484633	1184881	513524	263508	13.0911	13.0188	0.534382	1.26005e+06	443236	13.9852	13.9858	0.353814	Corticosteroids	Lipid
cortisone	FALSE	FALSE	TRUE	FALSE	TRUE	FALSE	Not consistent	NA	NA	NA	NA	NA	NA	NA	NA	NA	NA	NA	NA	NA	NA	NA	NA	NA	NA	NA	NA	NA	NA	NA	NA	NA
cytosine	FALSE	TRUE	FALSE	FALSE	FALSE	FALSE	Not consistent	0.588292	4.77995e-09	0.452904	0.697283	0.508785	1.68776e-06	9.87856e-09	3.24972e-06	78	46	46	454734	223144	550692	349541	13.0275	13.0278	0.635636	290094	208271	12.3152	12.3568	0.676326	Pyrimidine Metabolism, Cytidine containing	Nucleotide
dihomolinoleate (20:2n6)	FALSE	TRUE	FALSE	FALSE	FALSE	FALSE	Not consistent	0.700166	2.45647e-13	0.592137	0.78357	0.660394	0	6.37243e-13	0	79	79	79	1364912	9609997	1.57122e+06	781305	14.1266	14.163	0.453652	1.10143e+07	5.79018e+06	16.0783	16.0752	0.547413	Long Chain Polyunsaturated Fatty Acid (n3 and n6)	Lipid
dihomolinolenate (20:3n3 or 3n6)	FALSE	TRUE	FALSE	FALSE	FALSE	FALSE	Not consistent	0.362941	0.000468573	0.191078	0.513361	0.41037	0.000195823	0.000750686	0.000306591	79	79	79	1251290	10283937	1.63022e+06	1.80935e+06	14.0397	14.0759	0.599364	1.19738e+07	7.12864e+06	16.1461	16.1204	0.626073	Long Chain Polyunsaturated Fatty Acid (n3 and n6)	Lipid
dimethylarginine (ADMA + SDMA)	FALSE	FALSE	FALSE	FALSE	TRUE	FALSE	Not consistent	0.65303	2.6052e-11	0.532679	0.747602	0.567332	8.96777e-08	5.93833e-11	1.96467e-07	79	79	79	11643702	110486672	1.18282e+07	2.51963e+06	16.2703	16.2643	0.209267	1.11568e+08	2.11558e+07	18.5204	18.5124	0.190809	Urea cycle; Arginine and Proline Metabolism	Amino Acid
dopamine 3-O-sulfate	TRUE	TRUE	FALSE	FALSE	FALSE	FALSE	Consistent	0.947037	1.57345e-40	0.923981	0.963253	0.790824	4.34733e-18	1.50083e-39	1.57623e-17	58	79	58	47865	320109	119250	233662	10.7761	10.9515	0.991591	718476	1.27733e+06	12.6764	12.8843	0.89995	Tyrosine Metabolism	Amino Acid
dopamine 4-sulfate	TRUE	FALSE	FALSE	FALSE	TRUE	FALSE	Not consistent	NA	NA	NA	NA	NA	NA	NA	NA	NA	NA	NA	NA	NA	NA	NA	NA	NA	NA	NA	NA	NA	NA	NA	NA	NA
estriol 3-sulfate	TRUE	TRUE	TRUE	FALSE	FALSE	FALSE	Consistent	0.835716	2.6653e-22	0.769922	0.883985	0.761058	3.96743e-16	1.02005e-21	1.35154e-15	51	79	51	61026	774770	81477.2	59861.3	11.0191	11.0846	0.669652	971753	746733	13.5603	13.4922	0.815985	Estrogenic Steroids	Lipid
estriol-3-glucuronide	TRUE	FALSE	FALSE	FALSE	FALSE	FALSE	Not consistent	NA	NA	NA	NA	NA	NA	NA	NA	NA	NA	NA	NA	NA	NA	NA	NA	NA	NA	NA	NA	NA	NA	NA	NA	NA
eugenol sulfate	FALSE	FALSE	FALSE	FALSE	TRUE	TRUE	Consistent	0.922989	2.17747e-34	0.890055	0.946365	0.78608	9.36113e-18	1.45165e-33	3.34468e-17	22	53	22	67008	137387	216114	374926	11.1126	11.5396	1.12383	704437	1.84641e+06	11.8306	12.1686	1.44329	Food Component/Plant	Xenobiotics
fructose	FALSE	FALSE	TRUE	TRUE	FALSE	FALSE	Consistent	0.904096	7.8614e-31	0.863655	0.933007	0.817502	0	4.09585e-30	0	79	79	79	2831226	12909697	4.92041e+06	5.76541e+06	14.8562	15.023	0.827501	1.77451e+07	1.7121e+07	16.3735	16.3772	0.782315	Fructose, Mannose and Galactose Metabolism	Carbohydrate
fumarate	TRUE	TRUE	FALSE	FALSE	FALSE	FALSE	Consistent	0.664891	8.71763e-12	0.54753	0.756705	0.629163	0	2.00927e-11	0	79	79	79	2259113	2941984	2.32262e+06	498285	14.6305	14.6365	0.208349	2.907e+06	921723	14.8946	14.8311	0.328279	TCA Cycle	Energy
gamma-CEHC	FALSE	FALSE	TRUE	FALSE	FALSE	FALSE	Not consistent	NA	NA	NA	NA	NA	NA	NA	NA	NA	NA	NA	NA	NA	NA	NA	NA	NA	NA	NA	NA	NA	NA	NA	NA	NA
gamma-glutamyl-alpha-lysine	TRUE	FALSE	FALSE	FALSE	FALSE	FALSE	Not consistent	0.442474	1.98205e-05	0.28079	0.579881	0.327556	0.00335263	3.45189e-05	0.00470334	79	79	79	268053	2560732	282573	121512	12.4989	12.4379	0.53944	3.09429e+06	1.92019e+06	14.7558	14.8059	0.512483	Gamma-glutamyl Amino Acid	Peptide
gamma-glutamylglycine	TRUE	FALSE	FALSE	FALSE	FALSE	FALSE	Not consistent	NA	NA	NA	NA	NA	NA	NA	NA	NA	NA	NA	NA	NA	NA	NA	NA	NA	NA	NA	NA	NA	NA	NA	NA	NA
gamma-tocopherol/beta-tocopherol	FALSE	FALSE	FALSE	FALSE	TRUE	FALSE	Not consistent	NA	NA	NA	NA	NA	NA	NA	NA	NA	NA	NA	NA	NA	NA	NA	NA	NA	NA	NA	NA	NA	NA	NA	NA	NA
glucose	FALSE	FALSE	FALSE	FALSE	TRUE	FALSE	Not consistent	0.176419	0.0587434	-0.0087269	0.349985	0.55073	2.41955e-07	0.0795217	5.06797e-07	79	79	79	96528312	725697088	1.02507e+08	3.52388e+07	18.3853	18.372	0.449393	6.96094e+08	1.87115e+08	20.4026	20.3092	0.362174	Glycolysis, Gluconeogenesis, and Pyruvate Metabolism	Carbohydrate
glucuronate	TRUE	FALSE	FALSE	FALSE	FALSE	FALSE	Not consistent	0.600572	1.94355e-09	0.467872	0.706911	0.449221	3.98357e-05	4.08474e-09	6.74813e-05	79	79	79	801861	3120682	924593	420894	13.5947	13.6666	0.355671	3.81399e+06	2.95052e+06	14.9536	14.9338	0.675268	Aminosugar Metabolism	Carbohydrate
glutamine conjugate of C6H10O2 (1)*	FALSE	FALSE	FALSE	TRUE	TRUE	FALSE	Not consistent	0.815043	1.78631e-20	0.742132	0.868952	0.720266	7.32732e-14	6.4018e-20	2.31783e-13	37	79	37	92954	131478	114989	78430.9	11.4399	11.4728	0.607608	164660	118857	11.7866	11.8003	0.649629	Partially Characterized Molecules	Partially Characterized Molecules
glycerol 3-phosphate	FALSE	FALSE	TRUE	FALSE	FALSE	FALSE	Not consistent	0	0.5	-0.18522	0.18522	-0.270956	0.0157225	0.5	0.020266	79	68	68	1046998	126290	1.13405e+06	417805	13.8614	13.8826	0.339462	153350	115705	11.7463	11.7324	0.636486	Glycerolipid Metabolism	Lipid
glycerophosphorylcholine (GPC)	FALSE	TRUE	FALSE	FALSE	FALSE	FALSE	Not consistent	0.0703745	0.267526	-0.116186	0.252198	0.116237	0.30699	0.295662	0.33807	79	79	79	80047568	301275520	8.62584e+07	3.29224e+07	18.1981	18.216	0.326989	3.58182e+08	2.15053e+08	19.5235	19.541	0.553415	Phospholipid Metabolism	Lipid
glycocholenate sulfate*	FALSE	FALSE	FALSE	TRUE	FALSE	FALSE	Not consistent	0.566822	2.11338e-08	0.426915	0.680355	0.573282	3.35577e-08	4.15967e-08	7.76334e-08	32	79	32	266652	3866969	353281	212323	12.4937	12.6102	0.579423	4.62703e+06	4.22219e+06	15.168	14.7155	1.35055	Secondary Bile Acid Metabolism	Lipid
glycosyl-N-palmitoyl-sphingosine (d18:1/16:0)	FALSE	FALSE	TRUE	TRUE	FALSE	FALSE	Consistent	0.780099	7.44827e-18	0.695721	0.843315	0.64888	0	2.49618e-17	0	79	79	79	2885465	34939508	3.15029e+06	1.22287e+06	14.8752	14.8892	0.390598	3.79055e+07	1.38671e+07	17.3691	17.3861	0.364852	Hexosylceramides (HCER)	Lipid
glycoursodeoxycholate	FALSE	TRUE	FALSE	FALSE	FALSE	FALSE	Not consistent	0.762065	1.10758e-16	0.672041	0.82997	0.769365	1.20504e-16	3.3995e-16	4.17386e-16	26	70	26	51142.5	266859	55141.3	31034.7	10.8416	10.7797	0.535538	378570	371722	12.4885	12.3453	1.09468	Secondary Bile Acid Metabolism	Lipid
guaiacol sulfate	FALSE	TRUE	FALSE	FALSE	TRUE	FALSE	Not consistent	0.724726	1.48411e-14	0.623588	0.802092	0.655185	0	4.01811e-14	0	79	79	79	211390	742217	229108	145156	12.2615	12.1523	0.65363	1.04527e+06	956865	13.5174	13.496	0.870341	Benzoate Metabolism	Xenobiotics
hippurate	FALSE	FALSE	TRUE	TRUE	FALSE	FALSE	Consistent	0.983617	4.19919e-60	0.97629	0.988698	0.965896	0	2.36682e-58	0	79	79	79	3378880	26896824	4.42261e+06	4.18246e+06	15.0331	14.9849	0.803717	3.23436e+07	2.50803e+07	17.1075	17.0329	0.748948	Benzoate Metabolism	Xenobiotics
homostachydrine*	FALSE	FALSE	FALSE	FALSE	FALSE	TRUE	Not consistent	0.986942	6.41528e-64	0.981089	0.990997	0.941214	4.90509e-38	4.97184e-62	2.64448e-37	76	79	76	855252	3517571	7.87488e+06	1.51082e+07	13.6591	14.403	1.72983	4.19737e+07	9.14925e+07	15.0733	15.7494	1.93554	Food Component/Plant	Xenobiotics
hydroxy-N6,N6,N6-trimethyllysine*	FALSE	FALSE	FALSE	FALSE	FALSE	TRUE	Not consistent	0.190939	0.0448877	0.00632153	0.36309	0.394791	0.000353071	0.061983	0.000539173	79	79	79	503399	1437374	510850	205393	13.1291	13.0592	0.42788	1.51387e+06	540062	14.1783	14.1715	0.346243	Lysine Metabolism	Amino Acid
hydroxyasparagine	FALSE	FALSE	TRUE	FALSE	FALSE	FALSE	Not consistent	0.683797	1.36946e-12	0.571354	0.771142	0.564861	5.87199e-08	3.42366e-12	1.32387e-07	59	79	59	122556	1406494	133248	69748.5	11.7163	11.664	0.538313	1.50336e+06	382928	14.1566	14.1937	0.242428	Alanine and Aspartate Metabolism	Amino Acid
hypoxanthine	FALSE	FALSE	FALSE	FALSE	FALSE	TRUE	Not consistent	0.329977	0.00139874	0.154711	0.485253	0.330623	0.00305513	0.00215727	0.00430496	79	79	79	1794831	2081925	2.7255e+06	4.53269e+06	14.4004	14.4534	0.694842	2.75646e+06	2.60538e+06	14.5488	14.4452	1.01694	Purine Metabolism, (Hypo)Xanthine/Inosine containing	Nucleotide
imidazole propionate	FALSE	TRUE	TRUE	FALSE	FALSE	FALSE	Not consistent	0.605406	1.34949e-09	0.473785	0.71069	0.465122	1.56894e-05	2.88512e-09	2.76348e-05	70	79	70	162578	451215	187318	100286	11.9989	12.0261	0.470895	494370	241243	13.0197	13.0143	0.433646	Histidine Metabolism	Amino Acid
iminodiacetate (IDA)	FALSE	FALSE	TRUE	FALSE	FALSE	FALSE	Not consistent	0.236705	0.0172586	0.0542959	0.40396	0.52573	9.78843e-07	0.0250593	1.93275e-06	79	79	79	24792108	114545952	2.60455e+07	1.07067e+07	17.026	16.9694	0.559397	1.24187e+08	3.74578e+07	18.5565	18.5931	0.29967	Chemical	Xenobiotics
kynurenate	FALSE	FALSE	FALSE	FALSE	FALSE	TRUE	Not consistent	0.424596	4.32972e-05	0.260378	0.565086	0.385759	0.000490855	7.43608e-05	0.000736387	79	79	79	431197	219155	513042	241955	12.9743	13.0453	0.459376	244961	120029	12.2975	12.2996	0.473013	Tryptophan Metabolism	Amino Acid
lactate	TRUE	FALSE	FALSE	FALSE	FALSE	FALSE	Not consistent	0.502026	1.0456e-06	0.349854	0.628525	0.652897	0	1.93514e-06	0	79	79	79	305234048	419056096	3.28436e+08	9.81848e+07	19.5366	19.5703	0.278087	4.42465e+08	1.94682e+08	19.8535	19.833	0.371506	Glycolysis, Gluconeogenesis, and Pyruvate Metabolism	Carbohydrate
lactosyl-N-behenoyl-sphingosine (d18:1/22:0)*	TRUE	FALSE	FALSE	FALSE	FALSE	FALSE	Not consistent	NA	NA	NA	NA	NA	NA	NA	NA	NA	NA	NA	NA	NA	NA	NA	NA	NA	NA	NA	NA	NA	NA	NA	NA	NA
malate	TRUE	FALSE	FALSE	FALSE	FALSE	FALSE	Not consistent	0.674361	3.50858e-12	0.55944	0.763947	0.582425	3.41019e-08	8.43148e-12	7.85992e-08	79	79	79	16794164	19647126	1.74471e+07	3.27355e+06	16.6365	16.6577	0.185127	2.05571e+07	6.34895e+06	16.7934	16.7908	0.315052	TCA Cycle	Energy
malonate	TRUE	FALSE	FALSE	FALSE	FALSE	FALSE	Not consistent	0.0679988	0.274479	-0.118545	0.249964	0.052556	0.644872	0.301198	0.674691	79	79	79	11582523	3063952	1.48593e+07	1.22557e+07	16.265	16.3322	0.543832	3.51746e+06	1.67952e+06	14.9352	14.9731	0.45111	Fatty Acid Synthesis	Lipid
methionine sulfone	FALSE	TRUE	TRUE	TRUE	FALSE	FALSE	Consistent	0.942797	2.92618e-39	0.917973	0.960285	0.876996	0	2.51977e-38	0	79	79	79	406204	1733015	452056	195941	12.9146	12.939	0.403931	1.84813e+06	825619	14.3654	14.3436	0.41173	Methionine, Cysteine, SAM and Taurine Metabolism	Amino Acid
N-acetyl-1-methylhistidine*	TRUE	FALSE	FALSE	FALSE	FALSE	FALSE	Not consistent	0.746715	9.19463e-16	0.652029	0.818551	0.645287	1.36675e-10	2.66386e-15	3.68427e-10	51	75	50	137095	218726	170480	110243	11.8284	11.8541	0.637325	288359	219139	12.2956	12.3197	0.729524	Histidine Metabolism	Amino Acid
N-acetyl-beta-alanine	TRUE	FALSE	FALSE	FALSE	FALSE	FALSE	Not consistent	NA	NA	NA	NA	NA	NA	NA	NA	NA	NA	NA	NA	NA	NA	NA	NA	NA	NA	NA	NA	NA	NA	NA	NA	NA
N-acetyl-isoputreanine	FALSE	FALSE	FALSE	FALSE	TRUE	FALSE	Not consistent	0.84032	9.64653e-23	0.776146	0.887319	0.745131	0	3.76154e-22	0	79	79	79	35781204	22482474	4.05422e+07	2.20765e+07	17.3929	17.3685	0.569581	2.71803e+07	1.46572e+07	16.9282	16.9805	0.535346	Polyamine Metabolism	Amino Acid
N-acetylglucosamine/N-acetylgalactosamine	FALSE	FALSE	FALSE	FALSE	TRUE	FALSE	Not consistent	0.063721	0.287215	-0.122789	0.245938	0.0534323	0.639361	0.305443	0.670734	79	79	79	2514974	1623026	2.59462e+06	1.06556e+06	14.7378	14.6853	0.422303	1.70219e+06	500916	14.2998	14.3069	0.284466	Aminosugar Metabolism	Carbohydrate
N-acetylglutamine	TRUE	FALSE	FALSE	FALSE	FALSE	FALSE	Not consistent	0.414263	6.66984e-05	0.248645	0.556493	0.384896	0.000460969	0.000112986	0.000695379	47	75	45	39459	137912	43225	15528	10.583	10.6121	0.358047	160530	87726.2	11.8344	11.8702	0.470192	Glutamate Metabolism	Amino Acid
N-acetylputrescine	FALSE	FALSE	FALSE	FALSE	TRUE	FALSE	Not consistent	0.834798	3.25134e-22	0.768684	0.88332	0.728505	0	1.23671e-21	0	79	79	79	1064552	6462742	1.16087e+06	393812	13.8781	13.9068	0.347802	6.74989e+06	2.04874e+06	15.6816	15.6798	0.305015	Polyamine Metabolism	Amino Acid
N-acetylvaline	FALSE	FALSE	FALSE	FALSE	TRUE	FALSE	Not consistent	0.0838958	0.229686	-0.102718	0.264873	0.17521	0.122479	0.276213	0.143548	41	79	41	185211	232913	248523	133566	12.1293	12.2963	0.498815	238035	55824.1	12.3584	12.3541	0.229635	Leucine, Isoleucine and Valine Metabolism	Amino Acid
N-formylmethionine	FALSE	FALSE	FALSE	FALSE	TRUE	TRUE	Consistent	0.697297	3.3472e-13	0.588484	0.781396	0.59832	1.08915e-08	8.57547e-13	2.60199e-08	79	79	79	142869	1321265	151177	52988.7	11.8697	11.8669	0.348999	1.39846e+06	415519	14.0941	14.1096	0.292843	Methionine, Cysteine, SAM and Taurine Metabolism	Amino Acid
N-palmitoyl-sphinganine (d18:0/16:0)	TRUE	FALSE	FALSE	FALSE	FALSE	FALSE	Not consistent	0.378123	0.000271956	0.207986	0.526199	0.430219	7.582e-05	0.000440241	0.000124033	48	79	48	342364	2584826	377361	220304	12.7436	12.6729	0.606493	2.95535e+06	1.32998e+06	14.7652	14.803	0.442583	Dihydroceramides	Lipid
N1-methylinosine	FALSE	FALSE	FALSE	TRUE	FALSE	FALSE	Not consistent	0.890114	1.20879e-28	0.844259	0.92307	0.776753	0	6.04393e-28	0	79	79	79	375986	1345438	404032	149497	12.8373	12.8455	0.360268	1.41391e+06	464845	14.1122	14.112	0.317921	Purine Metabolism, (Hypo)Xanthine/Inosine containing	Nucleotide
N2,N2-dimethylguanosine	FALSE	FALSE	FALSE	FALSE	FALSE	TRUE	Not consistent	0.841876	6.79337e-23	0.778252	0.888445	0.691667	1.69428e-12	2.68273e-22	5.02608e-12	79	79	79	328516	1274701	352008	125397	12.7023	12.7155	0.333546	1.39511e+06	435986	14.0582	14.1065	0.283609	Purine Metabolism, Guanine containing	Nucleotide
N6-carbamoylthreonyladenosine	FALSE	FALSE	TRUE	FALSE	FALSE	FALSE	Not consistent	NA	NA	NA	NA	NA	NA	NA	NA	NA	NA	NA	NA	NA	NA	NA	NA	NA	NA	NA	NA	NA	NA	NA	NA	NA
N6,N6,N6-trimethyllysine	FALSE	TRUE	FALSE	FALSE	FALSE	FALSE	Not consistent	0.165353	0.0713522	-0.0201402	0.339952	0.287269	0.0104844	0.0955472	0.0136849	79	79	79	11571744	42842072	1.27844e+07	5.29649e+06	16.2641	16.2754	0.434278	4.59856e+07	1.63966e+07	17.573	17.588	0.331578	Lysine Metabolism	Amino Acid
NAD+	FALSE	FALSE	FALSE	TRUE	FALSE	TRUE	Not consistent	NA	NA	NA	NA	NA	NA	NA	NA	NA	NA	NA	NA	NA	NA	NA	NA	NA	NA	NA	NA	NA	NA	NA	NA	NA
nicotinamide riboside	FALSE	FALSE	FALSE	FALSE	TRUE	FALSE	Not consistent	0.146878	0.0967824	-0.0390892	0.323114	0.292627	0.00887011	0.127943	0.0118779	52	74	49	112536	307336	120017	48469.6	11.631	11.6117	0.421343	332309	159801	12.6355	12.604	0.479247	Nicotinate and Nicotinamide Metabolism	Cofactors and Vitamins
nonanoylcarnitine (C9)	FALSE	FALSE	FALSE	FALSE	FALSE	TRUE	Not consistent	0.742096	1.68802e-15	0.646032	0.815103	0.412287	0.000159709	4.84524e-15	0.000252601	15	77	15	57322	292103	83158.1	73124.1	10.9564	11.1376	0.558785	393899	614961	12.5849	12.6255	0.564198	Fatty Acid Metabolism (Acyl Carnitine, Medium Chain)	Lipid
oleoyl-arachidonoyl-glycerol (18:1/20:4) [1]*	FALSE	FALSE	FALSE	FALSE	TRUE	FALSE	Not consistent	NA	NA	NA	NA	NA	NA	NA	NA	NA	NA	NA	NA	NA	NA	NA	NA	NA	NA	NA	NA	NA	NA	NA	NA	NA
orotidine	FALSE	FALSE	FALSE	FALSE	TRUE	FALSE	Not consistent	0.568063	1.94495e-08	0.428411	0.681337	0.509545	1.61898e-06	3.84034e-08	3.127e-06	79	78	78	2079191	461349	2.16264e+06	727861	14.5475	14.5331	0.332571	509668	198823	13.0419	13.0698	0.383489	Pyrimidine Metabolism, Orotate containing	Nucleotide
palmitoyl dihydrosphingomyelin (d18:0/16:0)*	TRUE	FALSE	FALSE	FALSE	FALSE	FALSE	Not consistent	0.653475	2.50261e-11	0.533235	0.747944	0.581865	3.54009e-08	5.72553e-11	8.12909e-08	79	79	79	14329445	134241440	1.4891e+07	3.94678e+06	16.4778	16.4794	0.280565	1.42781e+08	4.25271e+07	18.7152	18.7349	0.290969	Dihydrosphingomyelins	Lipid
palmitoyl-arachidonoyl-glycerol (16:0/20:4) [1]*	FALSE	FALSE	FALSE	FALSE	TRUE	FALSE	Not consistent	NA	NA	NA	NA	NA	NA	NA	NA	NA	NA	NA	NA	NA	NA	NA	NA	NA	NA	NA	NA	NA	NA	NA	NA	NA
palmitoyl-arachidonoyl-glycerol (16:0/20:4) [2]*	FALSE	FALSE	FALSE	FALSE	TRUE	FALSE	Not consistent	NA	NA	NA	NA	NA	NA	NA	NA	NA	NA	NA	NA	NA	NA	NA	NA	NA	NA	NA	NA	NA	NA	NA	NA	NA
palmitoyl-sphingosine-phosphoethanolamine (d18:1/16:0)	FALSE	FALSE	TRUE	FALSE	FALSE	FALSE	Not consistent	NA	NA	NA	NA	NA	NA	NA	NA	NA	NA	NA	NA	NA	NA	NA	NA	NA	NA	NA	NA	NA	NA	NA	NA	NA
pantothenate (Vitamin B5)	FALSE	TRUE	FALSE	TRUE	TRUE	FALSE	Not consistent	0.556313	4.21253e-08	0.414278	0.672025	0.505039	2.8907e-06	8.16178e-08	5.44752e-06	79	79	79	541215	1317657	559728	208989	13.2016	13.1763	0.33848	1.41064e+06	504047	14.0914	14.1016	0.339618	Pantothenate and CoA Metabolism	Cofactors and Vitamins
phosphoethanolamine (PE)	FALSE	FALSE	FALSE	TRUE	FALSE	FALSE	Not consistent	0.0645716	0.284661	-0.121945	0.246739	0.115393	0.311215	0.304469	0.342115	79	69	69	5913895	4544216	5.93688e+06	1.58657e+06	15.5928	15.5646	0.253471	4.91857e+06	3.4974e+06	15.3294	15.0655	0.973437	Phospholipid Metabolism	Lipid
pregnanediol-3-glucuronide	TRUE	FALSE	FALSE	FALSE	TRUE	FALSE	Not consistent	0.935907	2.16582e-37	0.908233	0.955452	0.882016	7.05391e-27	1.65779e-36	3.07987e-26	78	79	78	768264	6184823	840970	504376	13.5519	13.4708	0.600843	6.85586e+06	3.62287e+06	15.6376	15.6143	0.506768	Progestin Steroids	Lipid
pregnenetriol disulfate*	FALSE	TRUE	FALSE	FALSE	FALSE	FALSE	Not consistent	0.621968	3.68762e-10	0.494134	0.723592	0.531192	4.74184e-07	7.99415e-10	9.76724e-07	31	77	31	217585	3952432	378798	363315	12.2903	12.4858	0.845932	5.06505e+06	4.18826e+06	15.1898	15.1381	0.828156	Pregnenolone Steroids	Lipid
proline	FALSE	FALSE	FALSE	TRUE	FALSE	FALSE	Not consistent	0.861812	5.27316e-25	0.805362	0.902819	0.802897	0	2.27039e-24	0	79	79	79	477421888	1761546624	5.04896e+08	1.17271e+08	19.9839	20.0155	0.218892	1.88616e+09	4.86928e+08	21.2895	21.3266	0.249213	Urea cycle; Arginine and Proline Metabolism	Amino Acid
pseudouridine	FALSE	FALSE	FALSE	TRUE	FALSE	FALSE	Not consistent	0.571311	1.56245e-08	0.43233	0.683904	0.438389	6.32434e-05	3.1249e-08	0.000104284	79	79	79	783062	4335072	799606	236239	13.571	13.5499	0.291935	4.68363e+06	1.37882e+06	15.2822	15.3214	0.273671	Pyrimidine Metabolism, Uracil containing	Nucleotide
quinolinate	FALSE	FALSE	FALSE	FALSE	TRUE	FALSE	Not consistent	0.914694	1.00293e-32	0.878436	0.940509	0.818542	3.19012e-20	5.97903e-32	1.21342e-19	78	79	78	235158	1550316	258856	115125	12.368	12.3684	0.447775	1.65936e+06	849730	14.254	14.2046	0.490916	Nicotinate and Nicotinamide Metabolism	Cofactors and Vitamins
ribitol	FALSE	FALSE	FALSE	FALSE	TRUE	FALSE	Not consistent	0.673144	3.95142e-12	0.557906	0.763018	0.61596	1.52129e-09	9.35068e-12	3.89751e-09	78	79	78	65822.5	140990	76168.9	54353.5	11.0947	11.1397	0.379501	146801	51102.2	11.8564	11.8388	0.344345	Pentose Metabolism	Carbohydrate
S-(1,2-dicarboxyethyl)glutathione	FALSE	TRUE	FALSE	FALSE	FALSE	FALSE	Not consistent	NA	NA	NA	NA	NA	NA	NA	NA	NA	NA	NA	NA	NA	NA	NA	NA	NA	NA	NA	NA	NA	NA	NA	NA	NA
saccharin	FALSE	FALSE	FALSE	FALSE	TRUE	FALSE	Not consistent	0.885417	5.64209e-28	0.83777	0.919721	0.643685	1.56955e-10	2.7117e-27	4.21266e-10	14	35	13	169680	372277	291368	262243	12.0415	12.212	0.921542	1244103	2.09016e+06	12.8274	13.0216	1.45285	Food Component/Plant	Xenobiotics
salicylate	FALSE	TRUE	FALSE	FALSE	TRUE	FALSE	Not consistent	0.823584	3.35957e-21	0.753584	0.875175	0.461662	1.84847e-05	1.23251e-20	3.22831e-05	79	67	67	1297869	318641	2.44311e+06	5.95173e+06	14.0762	14.1917	0.738392	927636	3.36811e+06	12.6718	12.8084	0.902198	Drug - Topical Agents	Xenobiotics
sarcosine	FALSE	FALSE	TRUE	TRUE	FALSE	FALSE	Consistent	0.678309	2.3768e-12	0.56442	0.76696	0.587535	1.25494e-08	5.82456e-12	2.9697e-08	75	79	75	2075437	13960934	2.24307e+06	1.3483e+06	14.5457	14.4599	0.59193	1.63213e+07	7.47325e+06	16.4518	16.5216	0.405199	Glycine, Serine and Threonine Metabolism	Amino Acid
sphingadienine	FALSE	FALSE	FALSE	FALSE	TRUE	FALSE	Not consistent	NA	NA	NA	NA	NA	NA	NA	NA	NA	NA	NA	NA	NA	NA	NA	NA	NA	NA	NA	NA	NA	NA	NA	NA	NA
sphingomyelin (d18:0/20:0, d16:0/22:0)*	TRUE	FALSE	FALSE	FALSE	FALSE	FALSE	Not consistent	0.188097	0.0473747	0.00336889	0.36053	0.311883	0.00514119	0.0651271	0.00706238	26	79	26	263156	9860094	342173	312422	12.4803	12.5387	0.584643	1.09277e+07	4.91709e+06	16.104	16.1055	0.461086	Dihydrosphingomyelins	Lipid
sphingomyelin (d18:1/14:0, d16:1/16:0)*	FALSE	FALSE	FALSE	FALSE	TRUE	FALSE	Not consistent	0.750387	5.61968e-16	0.656804	0.821288	0.663389	0	1.64349e-15	0	79	79	79	17812276	163969616	1.8634e+07	5.971e+06	16.6954	16.6884	0.332104	1.65861e+08	4.32125e+07	18.9152	18.8923	0.267243	Sphingomyelins	Lipid
sphingosine	FALSE	FALSE	FALSE	FALSE	TRUE	FALSE	Not consistent	0.153415	0.0871287	-0.0323992	0.329085	0.319304	0.00428601	0.115427	0.00595813	79	79	79	369239	5873124	573662	1.37437e+06	12.8192	12.8706	0.622926	8.95196e+06	8.96109e+06	15.5859	15.6919	0.765928	Sphingosines	Lipid
sphingosine 1-phosphate	FALSE	FALSE	TRUE	FALSE	FALSE	FALSE	Not consistent	0.080916	0.237763	-0.105692	0.262085	0.122249	0.282509	0.279008	0.313337	79	79	79	2031832	11046508	2.23058e+06	888037	14.5244	14.5512	0.36574	1.11153e+07	3.03675e+06	16.2176	16.1883	0.2689	Sphingosines	Lipid
stearoyl-arachidonoyl-glycerol (18:0/20:4) [2]*	FALSE	FALSE	FALSE	FALSE	TRUE	FALSE	Not consistent	NA	NA	NA	NA	NA	NA	NA	NA	NA	NA	NA	NA	NA	NA	NA	NA	NA	NA	NA	NA	NA	NA	NA	NA	NA
sucrose	FALSE	FALSE	FALSE	TRUE	FALSE	FALSE	Not consistent	0.301833	0.00325466	0.124029	0.461001	0.563426	6.44964e-08	0.00488594	1.4436e-07	73	78	72	130404	493466	3.10919e+06	2.50893e+07	11.7784	11.9408	1.06343	653945	625027	13.1089	13.0253	0.883695	Disaccharides and Oligosaccharides	Carbohydrate
taurine	TRUE	FALSE	FALSE	FALSE	FALSE	FALSE	Not consistent	0.268489	0.00801931	0.0881093	0.431959	0.364679	0.00102408	0.011838	0.00149044	79	79	79	70651440	110309872	7.02409e+07	1.91624e+07	18.0733	18.0312	0.272077	1.16464e+08	4.85552e+07	18.5188	18.485	0.432018	Methionine, Cysteine, SAM and Taurine Metabolism	Amino Acid
theobromine	FALSE	FALSE	FALSE	FALSE	TRUE	FALSE	Not consistent	0.852314	5.83324e-24	0.792417	0.895982	0.697564	9.13613e-13	2.3951e-23	2.76312e-12	54	44	39	1.1311e+06	1799138	1.94128e+06	2.95208e+06	13.934	13.7686	1.16208	3.71409e+06	5.3231e+06	14.4028	14.2798	1.40864	Xanthine Metabolism	Xenobiotics
trans-urocanate	FALSE	FALSE	TRUE	FALSE	FALSE	FALSE	Not consistent	0.0905308	0.212253	-0.0960845	0.27107	0.15796	0.164125	0.267473	0.189493	79	79	79	3480648	3012719	4.04595e+06	2.25291e+06	15.0627	15.0738	0.534241	3.81631e+06	2.73739e+06	14.9184	14.9542	0.63529	Histidine Metabolism	Amino Acid
tryptophan	FALSE	FALSE	TRUE	FALSE	FALSE	FALSE	Not consistent	0.935306	3.08106e-37	0.907385	0.95503	0.878603	0	2.32958e-36	0	79	79	79	42653964	474631328	4.77608e+07	2.09337e+07	17.5686	17.5771	0.478556	4.47639e+08	1.66865e+08	19.978	19.8364	0.434736	Tryptophan Metabolism	Amino Acid
undecanoate (11:0)	TRUE	FALSE	FALSE	FALSE	FALSE	FALSE	Not consistent	NA	NA	NA	NA	NA	NA	NA	NA	NA	NA	NA	NA	NA	NA	NA	NA	NA	NA	NA	NA	NA	NA	NA	NA	NA
urate	TRUE	TRUE	FALSE	FALSE	FALSE	FALSE	Consistent	0.758478	1.84181e-16	0.667353	0.827307	0.621495	7.39808e-10	5.51654e-16	1.95183e-09	79	79	79	28085524	123239320	3.03092e+07	9.80672e+06	17.1508	17.1779	0.314334	1.30381e+08	3.52072e+07	18.6296	18.6502	0.2707	Purine Metabolism, (Hypo)Xanthine/Inosine containing	Nucleotide
uridine	TRUE	TRUE	FALSE	TRUE	FALSE	FALSE	Consistent	0.277707	0.00631455	0.0979934	0.440022	0.333447	0.00280243	0.00934373	0.00398511	79	79	79	1521079	9752883	1.56544e+06	385905	14.2349	14.2352	0.240763	9.7165e+06	2.03447e+06	16.0931	16.0668	0.216696	Pyrimidine Metabolism, Uracil containing	Nucleotide
vanillactate	TRUE	FALSE	FALSE	FALSE	FALSE	FALSE	Not consistent	0.673895	3.67221e-12	0.558853	0.763591	0.464134	1.64438e-05	8.79061e-12	2.88815e-05	9	77	9	35551	80722	41414.3	16247.5	10.4787	10.5751	0.339903	97061.4	63556.6	11.2988	11.3468	0.488264	Tyrosine Metabolism	Amino Acid
